# Supplementary material for: Inactivation of TGFβ receptors in stem cells drives cutaneous squamous cell carcinoma
Source: Nat Commun. 2016 Aug 25;7:12493. doi: 10.1038/ncomms12493 (PMC5007296; doi:10.1038/ncomms12493)
Supplement: Supplementary Data 1 — TGFBR1 and TGFBR2 mutations in Vemurafenib-induced lesions by 454 pyrosequencing. [file ncomms12493-s2.xlsx]

## Sheet: Sheet1
Supplementary Data Table 1
TGFBR1 and TGFBR2 mutations in Vemurafenib-induced lesions by 454 pyrosequencing
Patient	Sample	Site	Lesion	Gene	Chr	Start	End	Variant Allele	Reference Allele	A	C	G	T	No. Quality Reads	No. Variants	% Variant Reads	Ensemble Transcript ID	SNP Change	SNP Position	Codon Change
1	V3	Right post-auricular	Squamoproliferative	TGFBR2	chr3	30732977	30732978	A	G	18	0	65	0	83	18	21.6867	NM_001024847	Ala:Thr	556	GCC:ACC
1	V4	Arm	SCC	TGFBR1	chr9	101891222	101891223	C	A	49	5	1	0	55	6	10.9091	NM_004612	Thr:Pro	62	ACA:CCA
1	V7	Right shoulder	SCC	TGFBR1	chr9	101910060	101910061	C	T	0	4	0	22	26	4	15.3846	NM_004612	Cys:Arg	461	TGT:CGT
1	V8	Posterior neck	Squamoproliferative	TGFBR1	chr9	101894916	101894917	A	G	5	0	43	0	48	5	10.4167	NM_004612	Arg:Gln	157	CGA:CAA
1	V11	Left parietal scalp	Squamoproliferative	TGFBR2	chr3	30664725	30664726	C	T	0	4	0	35	39	4	10.2564	NM_001024847	Cys:Arg	44	TGC:CGC
3	V22	Right post-auricular	Squamoproliferative	TGFBR1	chr9	101891172	101891173	G	A	86	0	10	0	96	10	10.4167	NM_004612	Asn:Ser	45	AAT:AGT
3	V23	Left upper arm	SCC	TGFBR1	chr9	101891169	101891170	G	A	17	0	7	0	24	7	29.1667	NM_004612	Asp:Gly	44	GAC:GGC
6	V35	Right Neck	SCC	TGFBR1	chr9	101900202	101900203	G	A	154	0	28	0	182	28	15.3846	NM_004612	Lys:Glu	213	AAA:GAA
6	V35	Right Neck	SCC	TGFBR1	chr9	101900212	101900213	C	T	0	20	0	162	182	20	10.989	NM_004612	Phe:Ser	216	TTT:TCT
6	V35	Right Neck	SCC	TGFBR2	chr3	30713855	30713856	A	G	20	0	98	0	118	20	16.9492	NM_001024847	Cys:Tyr	419	TGC:TAC
6	V38	Left Shoulder	Squamoproliferative	TGFBR1	chr9	101907069	101907070	G	A	34	0	4	0	38	4	10.5263	NM_004612	Asn:Asp	344	AAT:GAT
6	V38	Left Shoulder	Squamoproliferative	TGFBR2	chr3	30715721	30715722	1bp deletion		0	57	0	5	62	5+7	17.3	NM_004612	Arg:Ala_fs_PTC	460
6	V39	Left lower leg	Squamoproliferative	TGFBR1	chr9	101891151	101891152	A	G	5	0	9	0	14	5	35.7143	NM_004612	Cys:Tyr	38	TGC:TAC
6	V40	Right upper arm	SCC	TGFBR2	chr3	30713783	30713784	A	G	26	0	173	0	199	26	13.0653	NM_001024847	Arg:Lys	395	AGG:AAG
