# Supplementary material for: Inactivation of TGFβ receptors in stem cells drives cutaneous squamous cell carcinoma
Source: Nat Commun. 2016 Aug 25;7:12493. doi: 10.1038/ncomms12493 (PMC5007296; doi:10.1038/ncomms12493)
Supplement: Supplementary Data 2 — 454 pyrosequencing in Vemurafenib-induced lesions. 454 pyrosequencing data of NOTCH1, NOTCH2, TP53, CDKN2A, HRAS, NRAS and KRAS in vemurafenib-induced lesions (adapted from South et al, 2014). [file ncomms12493-s3.xlsx]

## Sheet: Table S3
Supplementary Data Table 2. 454 pyrosequencing in Vemurafenib-induced lesions. 454 pyrosequencing data of NOTCH1, NOTCH2, TP53, CDKN2A, HRAS, NRAS and KRAS in vemurafenib-induced lesions (adapted from South et al, 2014).
Patient	Sample	Site	Lesion	Gene	Chr	Start	End	Variant Allele	Reference Allele	No. Quality Reads	No. Variants	% Variant Reads	Ensemble Transcript ID	SNP Change	SNP Position	Codon Change
1	V1	Right Parietal Scalp	Squamoproliferative	NOTCH1	chr9	139412326	139412327	C	A	108	12	11.1111	NM_017617	Cys:Gly	440	TGT:GGT
1	V2	Supra-pubic	Squamoproliferative	NOTCH1	chr9	139396330	139396331	C	T	50	5	10	NM_017617	Asp:Gly	1836	GAC:GGC
1	V4	Arm	SCC	NOTCH1	chr9	139410042	139410043	A	G	150	15	10	NM_017617	His:Tyr	599	CAC:TAC
1	V4	Arm	SCC	NOTCH1	chr9	139393409	139393410	T	C	102	13	12.7451	NM_017617	Val:Met	2041	GTG:ATG
1	V5	Left Inner Thigh	Squamoproliferative	NOTCH1	chr9	139410159	139410160	T	C	37	4	10.8108	NM_017617	Gly:Arg	560	GGG:AGG
1	V5	Left Inner Thigh	Squamoproliferative	NOTCH1	chr9	139405163	139405164	C	T	37	5	13.5135	NM_017617	His:Arg	894	CAC:CGC
1	V5	Left Inner Thigh	Squamoproliferative	NOTCH1	chr9	139403488	139403489	C	T	40	4	10	NM_017617	Ile:Val	1002	ATC:GTC
1	V7	Right Shoulder	SCC	NOTCH1	chr9	139418173	139418174	T	C	180	108	60	NM_017617	Trp:Stop	133	TGG:TAG
1	V7	Right Shoulder	SCC	NOTCH1	chr9	139418172	139418173	T	C	180	84	46.6667	NM_017617	Trp:Stop	133	TGG:TGA
1	V7	Right Shoulder	SCC	NOTCH1	chr9	139413084	139413085	A	G	265	106	40	NM_017617	Arg:Cys	353	CGT:TGT
1	V7	Right Shoulder	SCC	NOTCH1	chr9	139400143	139400144	C	T	103	19	18.4466	NM_017617	Thr:Ala	1402	ACC:GCC
1	V8	Posterior Neck	Squamoproliferative	NOTCH1	chr9	139413084	139413085	A	G	226	36	15.9292	NM_017617	Arg:Cys	353	CGT:TGT
1	V8	Posterior Neck	Squamoproliferative	NOTCH1	chr9	139399340	139399341	C	T	34	4	11.7647	NM_017617	His:Arg	1601	CAC:CGC
1	V11	Left Parietal Scalp	Squamoproliferative	NOTCH1	chr9	139407550	139407551	G	A	85	9	10.5882	NM_017617	Ser:Pro	797	TCC:CCC
1	V12	Right Abdomen	Normal	NOTCH1	chr9	139396735	139396736	A	G	33	5	15.1515	NM_017617	Ser:Phe	1791	TCC:TTC
1	V12	Right Abdomen	Normal	NOTCH1	chr9	139396510	139396511	G	A	79	9	11.3924	NM_017617	Leu:Pro	1805	CTC:CCC
1	V12	Right Abdomen	Normal	NOTCH1	chr9	139396345	139396346	G	A	52	6	11.5385	NM_017617	Leu:Pro	1831	CTG:CCG
1	V14	Left Popliteal Fossa	Squamoproliferative	NOTCH1	chr9	139412717	139412718	G	A	39	4	10.2564	NM_017617	Cys:Arg	376	TGC:CGC
1	V14	Left Popliteal Fossa	Squamoproliferative	NOTCH1	chr9	139399951	139399952	A	G	114	20	17.5439	NM_017617	Gln:Stop	1466	CAG:TAG
1	V14	Left Popliteal Fossa	Squamoproliferative	NOTCH1	chr9	139399193	139399194	A	G	36	10	27.7778	NM_017617	Ala:Val	1650	GCC:GTC
1	V17	Right Abdomen	Squamoproliferative	NOTCH1	chr9	139412608	139412609	A	T	84	13	15.4762	NM_017617	Asp:Val	412	GAC:GTC
1	V18	Left Chest	Squamoproliferative	NOTCH1	chr9	139400247	139400248	A	G	38	4	10.5263	NM_017617	Pro:Leu	1367	CCG:CTG
1	V19	Right Groin	SCC	NOTCH1	chr9	139396534	139396535	G	A	100	10	10	NM_017617	Leu:Pro	1797	CTG:CCG
1	V24	Left Upper Arm	Perilesional	NOTCH1	chr9	139391525	139391526	A	G	26	4	15.3846	NM_017617	Pro:Leu	2222	CCG:CTG
3	V25	Right Upper Arm	Perilesional	NOTCH1	chr9	139412374	139412375	T	C	29	4	13.7931	NM_017617	Glu:Lys	424	GAG:AAG
3	V26	Left Abdomen	Squamoproliferative	NOTCH1	chr9	139390590	139390591	G	C	10	6	60	NM_017617	Glu:Gln	2534	GAG:CAG
3	V27	Right Upper Arm	SCC	NOTCH1	chr9	139412374	139412375	T	C	19	7	36.8421	NM_017617	Glu:Lys	424	GAG:AAG
1	V32	Left Upper Arm	Squamoproliferative	NOTCH1	chr9	139407870	139407871	T	C	56	6	10.7143	NM_017617	Val:Met	776	GTG:ATG
5	V33	Right Ear	Squamoproliferative	NOTCH1	chr9	139395059	139395060	C	T	39	5	12.8205	NM_017617	Met:Val	1960	ATG:GTG
6	V35	Right Neck	SCC	NOTCH1	chr9	139410062	139410063	T	C	26	6	23.0769	NM_017617	Arg:His	592	CGC:CAC
6	V35	Right Neck	SCC	NOTCH1	chr9	139410057	139410058	T	C	26	7	26.9231	NM_017617	Gly:Ser	594	GGC:AGC
6	V35	Right Neck	SCC	NOTCH1	chr9	139401289	139401290	T	A	65	12	18.4615	NM_017617	Val:Glu	1260	GTG:GAG
6	V37	Right Neck	Normal	NOTCH1	chr9	139401341	139401342	C	T	44	6	13.6364	NM_017617	Thr:Ala	1243	ACC:GCC
6	V37	Right Neck	Normal	NOTCH1	chr9	139401076	139401077	G	A	45	5	11.1111	NM_017617	Ser:Pro	1306	TCC:CCC
6	V39	Left lower leg	Squamoproliferative	NOTCH1	chr9	139418326	139418327	G	A	83	9	10.8434	NM_017617	Val:Ala	82	GTG:GCG
6	V39	Left lower leg	Squamoproliferative	NOTCH1	chr9	139413099	139413100	T	C	69	29	42.029	NM_017617	Ala:Thr	348	GCC:ACC
6	V39	Left lower leg	Squamoproliferative	NOTCH1	chr9	139410464	139410465	T	C	28	9	32.1429	NM_017617	Gly:Glu	546	GGA:GAA
6	V39	Left lower leg	Squamoproliferative	NOTCH1	chr9	139395040	139395041	C	T	36	4	11.1111	NM_017617	His:Arg	1966	CAT:CGT
7	V43	Upper Back	Squamoproliferative	NOTCH1	chr9	139401827	139401828	A	G	48	5	10.4167	NM_017617	Pro:Leu	1191	CCC:CTC
7	V43	Upper Back	Squamoproliferative	NOTCH1	chr9	139396514	139396515	T	C	28	8	28.5714	NM_017617	Ala:Thr	1804	GCC:ACC
7	V45	Left Upper Back	Actinic Keratosis	NOTCH1	chr9	139396240	139396241	C	T	37	4	10.8108	NM_017617	Glu:Gly	1866	GAG:GGG
Patient	Sample	Site	Lesion	Gene	Chr	Start	End	Variant Allele	Reference Allele	No. Quality Reads	No. Variants	% Variant Reads	Ensemble Transcript ID	SNP Change	SNP Position	Codon Change
1	V3	Right Post-auricular	Squamoproliferative	NOTCH2	chr1	120506421	120506422	T	C	46	14	30.4348	NM_001200001	Gly:Ser	564	GGT:AGT
1	V5	Left Inner Thigh	Squamoproliferative	NOTCH2	chr1	120471703	120471704	T	C	41	6	14.6341	NM_024408	Gly:Arg	1263	GGA:AGA
1	V28	Left Upper Abdomen	SCC	NOTCH2	chr1	120510105	120510106	C	T	39	4	10.2564	NM_024408	Asp:Gly	468	GAT:GGT
2	V29	Left Scapula	Squamoproliferative	NOTCH2	chr1	120458034	120458035	A	G	40	4	10	NM_024408	Ser:Leu	2437	TCA:TTA
1	V32	Left Upper Arm	Squamoproliferative	NOTCH2	chr1	120491673	120491674	A	G	27	8	29.6296	NM_024408	Pro:Leu	852	CCA:CTA
1	V32	Left Upper Arm	Squamoproliferative	NOTCH2	chr1	120508138	120508139	deletion	G	16	4	25	NM_024408	Pro:Arg_fs	540	CCT:CGT_fs
6	V35	Right Neck	SCC	NOTCH2	chr1	120502049	120502050	C	T	79	9	11.3924	NM_024408	Asn:Ser	664	AAT:AGT
6	V35	Right Neck	SCC	NOTCH2	chr1	120461043	120461044	T	C	34	4	11.7647	NM_024408	Ala:Thr	1972	GCA:ACA
6	V39	Left lower leg	Squamoproliferative	NOTCH2	chr1	120510241	120510242	C	T	45	7	15.5556	NM_024408	Asn:Asp	423	AAT:GAT
6	V39	Left lower leg	Squamoproliferative	NOTCH2	chr1	120502052	120502053	G	A	40	13	32.5	NM_024408	Ile:Thr	663	ATT:ACT
6	V39	Left lower leg	Squamoproliferative	NOTCH2	chr1	120496200	120496201	C	T	86	9	10.4651	NM_024408	Asn:Ser	777	AAT:AGT
7	V41	Right Neck	Normal	NOTCH2	chr1	120497800	120497801	T	C	207	57	27.5362	NM_024408	Gly:Asp	694	GGT:GAT
7	V43	Upper Back	Squamoproliferative	NOTCH2	chr1	120509079	120509080	C	T	34	4	11.7647	NM_024408	Asn:Asp	496	AAT:GAT
7	V43	Upper Back	Squamoproliferative	NOTCH2	chr1	120458514	120458515	T	C	24	4	16.6667	NM_024408	Gly:Asp	2277	GGC:GAC
Patient	Sample	Site	Lesion	Gene	Chr	Start	End	Variant Allele	Reference Allele	No. Quality Reads	No. Variants	% Variant Reads	Ensemble Transcript ID	SNP Change	SNP Position	Codon Change
1	V6	Left Back	SCC	TP53	chr17	7576658	7576659	C	T	34	4	11.7647	-	Acceptor	-	-
1	V7	Right Shoulder	SCC	TP53	chr17	7576914	7576915	C	T	81	9	11.1111	NM_000546	Asn:Asp	311	AAC:GAC
1	V16	Right Abdomen	Squamoproliferative	TP53	chr17	7579426	7579427	T	G	27	5	18.5185	NM_000546	Pro:Gln	87	CCA:CAA
4	V30	Abdomen	SCC	TP53	chr17	7577099	7577100	C	T	31	4	12.9032	NM_000546	Arg:Gly	280	AGA:GGA
5	V33	Right Ear	Squamoproliferative	TP53	chr17	7578393	7578394	C	T	33	11	33.3333	NM_000546	His:Arg	179	CAT:CGT
5	V33	Right Ear	Squamoproliferative	TP53	chr17	7577546	7577547	T	C	23	6	26.087	NM_000546	Gly:Asp	245	GGC:GAC
6	V35	Right Neck	SCC	TP53	chr17	7573966	7573967	A	G	60	6	10	NM_000546	Gln:Stop	354	CAG:TAG
6	V38	Left Shoulder	Squamoproliferative	TP53	chr17	7578436	7578437	C	G	67	8	11.9403	NM_000546	Gln:Glu	165	CAG:GAG
6	V39	Left Lower Leg	Squamoproliferative	TP53	chr17	7577594	7577596	deletion	CA	47	25	53.1914	-	Cys:fs	229	TGT:TAC
7	V42	Central Back	Squamoproliferative	TP53	chr17	7577542	7577543	T	C	15	4	26.6667	NM_000546	Met:Ile	246	ATG:ATA
7	V45	Left Back	Actinic Keratosis	TP53	chr17	7579423	7579424	C	G	21	5	23.8095	NM_000546	Ala:Gly	88	GCC:GGC
Patient	Sample	Site	Lesion	Gene	Chr	Start	End	Variant Allele	Reference Allele	No. Quality Reads	No. Variants	% Variant Reads	Ensemble Transcript ID	SNP Change	SNP Position	Codon Change
1	V17	Right Abdomen	Squamoproliferative	CDKN2a	chr9	21994236	21994237	T	C	11	6	54.5455	NM_058195	Gly:Arg	32	GGG:AGG
1	V3	Right Post-auricular	Squamoproliferative	CDKN2a	chr9	21971178	21971179	A	G	51	13	25.4902	NM_000077	Ala:Val	60	GCG:GTG
1	V3	Right Post-auricular	Squamoproliferative	CDKN2a	chr9	21971188	21971189	T	C	51	16	31.3725	NM_000077	Ala:Thr	57	GCC:ACC
1	V3	Right Post-auricular	Squamoproliferative	CDKN2a	chr9	21971188	21971189	T	C	51	16	31.3725	NM_058195	Arg:His	71	CGC:CAC
Patient	Sample	Site	Lesion	Gene	Chr	Start	End	Variant Allele	Reference Allele	No. Quality Reads	No. Variants	% Variant Reads	Ensemble Transcript ID	SNP Change	SNP Position	Codon Change
1	V2	Supra-pubic	Squamoproliferative	HRAS	chr11	533873	533874	A	T	44	10	22.7273	NM_176795	Gln:Leu	61	CAG:CTG
1	V4	Arm	SCC	HRAS	chr11	533873	533874	A	T	27	4	14.8148	NM_176795	Gln:Leu	61	CAG:CTG
1	V5	Left Thigh	Squamoproliferative	HRAS	chr11	533873	533874	A	T	24	13	54.1667	NM_176795	Gln:Leu	61	CAG:CTG
1	V6	Left Back	SCC	HRAS	chr11	534284	534285	A	C	42	20	47.619	NM_176795	Gly:Val	13	GGT:GTT
1	V9	Left Cheek	Squamoproliferative	HRAS	chr11	534287	534288	T	C	46	27	58.6957	NM_176795	Gly:Asp	12	GGC:GAC
1	V16	Right Abdomen	Squamoproliferative	HRAS	chr11	533873	533874	A	T	47	6	12.766	NM_176795	Gln:Leu	61	CAG:CTG
1	V18	Left Chest	Squamoproliferative	HRAS	chr11	533873	533874	A	T	22	7	31.8182	NM_176795	Gln:Leu	61	CAG:CTG
1	V19	Left Groin	SCC	HRAS	chr11	534285	534286	G	C	33	13	39.3939	NM_176795	Gly:Arg	13	GGT:CGT
3	V21	Left Neck	Squamoproliferative	HRAS	chr11	534284	534285	A	C	23	11	47.8261	NM_176795	Gly:Val	13	GGT:GTT
3	V22	Right Post-auricular	Squamoproliferative	HRAS	chr11	533873	533874	A	T	47	11	23.4043	NM_176795	Gln:Leu	61	CAG:CTG
1	V26	Left Abdomen	Squamoproliferative	HRAS	chr11	534284	534285	A	C	44	17	38.6364	NM_176795	Gly:Val	13	GGT:GTT
1	V27	Right Upper Arm	SCC	HRAS	chr11	533873	533874	A	T	24	16	66.6667	NM_176795	Gln:Leu	61	CAG:CTG
4	V30	Abdomen	SCC	HRAS	chr11	533873	533874	A	T	39	11	28.2051	NM_176795	Gln:Leu	61	CAG:CTG
1	V32	Left Upper Arm	Squamoproliferative	HRAS	chr11	534288	534289	T	C	31	9	29.0323	NM_176795	Gly:Ser	12	GGC:AGC
1	V32	Left Upper Arm	Squamoproliferative	HRAS	chr11	534287	534288	T	C	31	12	38.7097	NM_176795	Gly:Asp	12	GGC:GAC
Patient	Sample	Site	Lesion	Gene	Chr	Start	End	Variant Allele	Reference Allele	No. Quality Reads	No. Variants	% Variant Reads	Ensemble Transcript ID	SNP Change	SNP Position	Codon Change
1	V18	Left Chest	Squamoproliferative	KRAS	chr12	25378699	25378700	A	T	34	4	11.7647	NM_033360	Ile:Phe	100	ATT:TTT
6	V35	Right Neck	SCC	KRAS	chr12	25398283	25398284	T	C	19	8	42.1053	NM_033360	Gly:Asp	12	GGT:GAT
6	V38	Left Shoulder	Squamoproliferative	KRAS	chr12	25380173	25380174	C	T	25	6	24	NM_033360	His:Arg	95	CAT:CGT
Patient	Sample	Site	Lesion	Gene	Chr	Start	End	Variant Allele	Reference Allele	No. Quality Reads	No. Variants	% Variant Reads	Ensemble Transcript ID	SNP Change	SNP Position	Codon Change
6	V38	Left Shoulder	Squamoproliferative	NRAS	chr1	115258732	115258733	C	T	24	4	16.6667	NM_002524	Ser:Gly	17	AGC:GGC
7	V43	Upper Back	Squamoproliferative	NRAS	chr1	115252303	115252304	insertion	G	64	9	14.06	NM_002524	Leu:Thr_fs	113	CTA:ACT
