# Supplementary material for: Inactivation of TGFβ receptors in stem cells drives cutaneous squamous cell carcinoma
Source: Nat Commun. 2016 Aug 25;7:12493. doi: 10.1038/ncomms12493 (PMC5007296; doi:10.1038/ncomms12493)
Supplement: Supplementary Data 3 — TGFBR1 and TGFBR2 mutations in sporadic cSCC primary tumors and cell lines by 454 pyrosequencing. TGW = Well Differentiated SCC, TGM = Moderately Differentiated SCC, TGP = Poorly Differentiated SCC. [file ncomms12493-s4.xlsx]

## Sheet: Supp Data Table 3
Supplementary Data Table 3. TGFBR1 and TGFBR2 mutations in sporadic cSCC primary tumors and cell lines by 454 pyrosequencing. TGW = Well Differentiated SCC, TGM = Moderately Differentiated SCC, TGP = Poorly Differentiated SCC
	Tumour	Site	Lesion	Gene	Chr	Start	End	Variant Allele	Reference Allele	A	C	G	T	No. Quality Reads	No. Variants	% Variant Reads	Ensemble Transcript ID	SNP Change	SNP Position	Codon Change	Matched normal sample sequenced
	TGW13	Scalp	SCC	TGFBR1	chr9	101891153	101891154	T	C	0	10	0	5	15	5	33.3333	NM_004612	His:Tyr	39	CAC:TAC	Yes (No mutation found)
	TGW14	Hand	SCC	TGFBR1	chr9	101894894	101894895	G	A	36	0	5	0	41	5	12.1951	NM_004612	Asn:Asp	150	AAC:GAC	Yes (No mutation found)
	TGW17	Forehead	SCC	TGFBR1	chr9	101900275	101900276	A	G	10	0	31	0	41	10	24.3902	NM_004612	Arg:Lys	237	AGA:AAA	No
	TGW25	Hand	SCC	TGFBR1	chr9	101904859	101904860	G	A	24	0	5	0	29	5	17.2414	NM_004612	His:Arg	283	CAT:CGT	Yes (No mutation found)
	TGW28	Nose	SCC	TGFBR1	chr9	101907066	101907067	G	A	39	0	7	0	46	7	15.2174	NM_004612	Lys:Glu	343	AAG:GAG	Yes (No mutation found)
	TGM1	Ear	SCC	TGFBR1	chr9	101904844	101904845	C	T	0	4	0	31	35	4	11.4286	NM_004612	Leu:Ser	278	TTG:TCG	No
	TGM1	Ear	SCC	TGFBR1	chr9	101910012	101910013	A	G	4	0	8	0	12	4	33.3333	NM_004612	Val:Ile	445	GTT:ATT	Yes (No mutation found)
	TGM2	Neck	SCC	TGFBR1	chr9	101891189	101891190	A	G	6	0	31	0	37	6	16.2162	NM_004612	Asp:Asn	51	GAT:AAT	Yes (No mutation found)
	TGM2	Neck	SCC	TGFBR1	chr9	101891376	101891377	T	C	0	26	0	11	37	11	29.7297	NM_004612	Thr:Ile	113	ACT:ATT	No
	TGM11	Calf	SCC	TGFBR1	chr9	101900185	101900186	C	T	0	5	0	28	33	5	15.1515	NM_004612	Leu:Ser	207	TTA:TCA	No
	TGM14	Hand	SCC	TGFBR1	chr9	101891148	101891149	C	T	0	5	0	35	40	5	12.5	NM_004612	Phe:Ser	37	TTC:TCC	No
	TGM17	Lip	SCC	TGFBR1	chr9	101907168	101907169	G	A	31	0	4	0	35	4	11.4286	NM_004612	Arg:Gly	377	AGG:GGG	Yes (No mutation found)
	TGM21	Shoulder	SCC	TGFBR1	chr9	101904925	101904926	C	T	0	7	0	23	30	7	23.3333	NM_004612	Leu:Pro	305	CTT:CCT	Yes (No mutation found)
	TGM22	Nose	SCC	TGFBR1	chr9	101891361	101891362	G	A	14	0	7	0	21	7	33.3333	NM_004612	Lys:Arg	108	AAA:AGA	No
	TGM23	Hand	SCC	TGFBR1	chr9	101908859	101908860	A	C	11	54	0	0	65	11	16.9231	NM_004612	Phe:Leu	408	TTC:TTA	No
	TGM26	Scalp	SCC	TGFBR1	chr9	101904949	101904950	C	T	0	4	0	29	33	4	12.1212	NM_004612	Leu:Pro	313	CTT:CCT	No
	TGM28	Shoulder	SCC	TGFBR1	chr9	101891252	101891253	G	A	32	0	6	0	38	6	15.7895	NM_004612	Ile:Val	72	ATA:GTA	No
	TGM28	Shoulder	SCC	TGFBR1	chr9	101904907	101904908	C	T	0	5	0	37	42	5	11.9048	NM_004612	Val:Ala	299	GTG:GCG	No
	TGM30	Leg	SCC	TGFBR1	chr9	101904925	101904926	C	T	0	6	0	32	38	6	15.7895	NM_004612	Leu:Pro	305	CTT:CCT	No
	TGP2	Cheek	SCC	TGFBR1	chr9	101894921	101894922	G	C	0	61	0	8	69	9	13.0435	NM_004612	Pro:Ala	159	CCA:GCA	No
	TGP2	Cheek	SCC	TGFBR1	chr9	101894970	101894971	T	C	0	60	9	0	69	8	11.5942	NM_004612	Thr:Ile	175	ACT:ATT	No
	TGP10	Scalp	SCC	TGFBR1	chr9	101904937	101904938	T	C	0	27	0	5	32	5	15.625	NM_004612	Thr:Met	309	ACG:ATG	No
	TGP21	Scalp	SCC	TGFBR1	chr9	101908824	101908825	G	A	32	0	4	0	36	4	11.1111	NM_004612	Lys:Glu	397	AAA:GAA	No
	TGP29	Scalp	SCC	TGFBR1	chr9	101904945	101904946	A	G	11	0	47	0	58	11	18.9655	NM_004612	Gly:Ser	312	GGT:AGT	No
	Cell Line	Site	Lesion	Gene	Chr	Start	End	Variant Allele	Reference Allele	A	C	G	T	No. Quality Reads	No. Variants	% Variant Reads	Ensemble Transcript ID	SNP Change	SNP Position	Codon Change	Matched normal sample sequenced
	SCCRDEB4	_	_	TGFBR1	chr9	101891265	101891266	G	A	15	0	4	0	19	4	21.0526	NM_004612	Asp:Gly	76	GAC:GGC	No
	SCCIC18	_	_	TGFBR1	chr9	101891363	101891364	G	A	35	0	4	0	39	4	10.2564	NM_004612	Ile:Val	109	ATA:GTA	No
	PM1	_	_	TGFBR1	chr9	101904842	101904843	T	G	0	0	7	20	27	20	74.0741	NM_004612	Trp:Cys	277	TGG:TGT	No
	PM1	_	_	TGFBR1	chr9	101907031	101907032	G	A	35	0	4	0	39	4	10.2564	NM_004612	His:Arg	331	CAT:CGT	No
	Tumour	Site	Lesion	Gene	Chr	Start	End	Variant Allele	Reference Allele	A	C	G	T	No. Quality Reads	No. Variants	% Variant Reads	Ensemble Transcript ID	SNP Change	SNP Position	Codon Change	Matched normal sample sequenced
	TGW6	Cheek	SCC	TGFBR2	chr3	30713470	30713471	G	A	29	0	4	0	33	4	12.1212	NM_001024847	Asn:Asp	291	AAC:GAC	No
	TGW6	Cheek	SCC	TGFBR2	chr3	30686372	30686373	A	T	11	0	0	17	28	11	39.2857	NM_001024847	Cys:Ser	102	TGT:AGT	No
	TGW8	Forearm	SCC	TGFBR2	chr3	30713128	30713129	A	G	-	-	-	-	43	15	34.8837	-	Acceptor	-	-	No
	TGW12	Chest	SCC	TGFBR2	chr3	30713705	30713706	A	G	12	0	14	0	26	12	46.1538	NM_001024847	Trp:Stop	369	TGG:TAG	Yes (No mutation found)
	TGW14	Hand	SCC	TGFBR2	chr3	30713293	30713294	T	C	0	37	0	5	42	5	11.9048	NM_001024847	Arg:Trp	232	CGG:TGG	Yes (No mutation found)
	TGW16	Shoulder	SCC	TGFBR2	chr3	30691868	30691869	G	A	15	0	4	0	19	4	21.0526	NM_001024847	Lys:Arg	149	AAG:AGG	No
	TGW25	Hand	SCC	TGFBR2	chr3	30715698	30715699	A	G	5	0	36	0	41	5	12.1951	NM_001024847	Val:Met	478	GTG:ATG	Yes (No mutation found)
	TGW30	Forehead	SCC	TGFBR2	chr3	30713734	30713735	T	C	0	0	0	61	61	61	100	NM_001024847	Leu:Phe	379	CTC:TTC	No
	TGM3	Shoulder	SCC	TGFBR2	chr3	30713390	30713391	T	C	0	100	0	16	117	16	13.6752	NM_001024847	Thr:Ile	264	ACA:ATA	No
	TGM4	Scalp	SCC	TGFBR2	chr3	30713521	30713522	T	G	0	0	37	12	49	12	24.4898	NM_001024847	Glu:Stop	308	GAG:TAG	No
	TGM9	Hand	SCC	TGFBR2	chr3	30686354	30686355	C	T	0	15	0	47	62	15	24.1935	NM_001024847	Cys:Arg	96	TGC:CGC	No
	TGM9	Hand	SCC	TGFBR2	chr3	30686393	30686394	C	T	0	15	0	47	62	15	24.1935	NM_001024847	Cys:Arg	109	TGT:CGT	No
	TGM10	Shoulder	SCC	TGFBR2	chr3	30732984	30732985	A	G	24	0	11	0	35	24	68.5714	NM_001024847	Cys:Tyr	558	TGT:TAT	No
	TGM11	Calf	SCC	TGFBR2	chr3	30733005	30733006	G	A	33	0	5	0	38	5	13.1579	NM_001024847	Glu:Gly	565	GAG:GGG	No
	TGM12	Nose	SCC	TGFBR2	chr3	30686388	30686389	G	A	30	0	4	0	34	4	11.7647	NM_001024847	Glu:Gly	107	GAA:GGA	No
	TGM15	Arm	SCC	TGFBR2	chr3	30664729	30664730	G	C	0	39	5	0	44	5	11.3636	NM_001024847	Pro:Arg	45	CCC:CGC	No
	TGM19	Lower leg	SCC	TGFBR2	chr3	30713534	30713535	A	G	8	0	60	0	68	8	11.7647	NM_001024847	Trp:Stop	312	TGG:TAG	No
	TGM25	Scalp	SCC	TGFBR2	chr3	30691832	30691833	C	T	0	4	0	23	27	4	14.8148	NM_001024847	Ile:Thr	137	ATT:ACT	No
	TGM28	Shoulder	SCC	TGFBR2	chr3	30715620	30715621	T	C	0	40	0	38	78	38	48.7179	NM_001024847	Pro:Ser	452	CCA:TCA	No
	TGM29	Hand	SCC	TGFBR2	chr3	30713834	30713835	G	T	0	0	16	30	46	16	34.7826	NM_001024847	Val:Gly	412	GTG:GGG	No
	TGP2	Cheek	SCC	TGFBR2	chr3	30686400	30686401	T	C	0	13	0	45	58	45	77.5862	NM_001024847	Ala:Val	111	GCT:GTT	No
	TGP6	Chest	SCC	TGFBR2	chr3	30713797	30713798	C	A	46	16	0	0	62	16	25.8065	NM_001024847	Ile:Leu	400	ATC:CTC	No
	TGP7	Scalp	SCC	TGFBR2	chr3	30713563	30713564	G	A	81	0	9	0	90	9	10	NM_001024847	Ile:Val	322	ATC:GTC	No
	TGP10	Scalp	SCC	TGFBR2	chr3	30691849	30691850	C	T	0	4	0	22	26	4	15.3846	NM_001024847	Ser:Pro	143	TCT:CCT	No
	TGP14	Scalp	SCC	TGFBR2	chr3	30713774	30713775	T	C	0	33	0	38	71	38	53.5211	NM_001024847	Pro:Leu	392	CCA:CTA	No
	TGP15	Scalp	SCC	TGFBR2	chr3	30691919	30691920	G	A	26	0	3	1	30	4	13.3333	NM_001024847	Asp:Gly	166	GAT:GGT	No
	TGP20	Scalp	SCC	TGFBR2	chr3	30686352	30686353	G	A	52	0	10	0	62	10	16.129	NM_001024847	Asn:Ser	95	AAC:AGC	No
	TGP25	Ear	SCC	TGFBR2	chr3	30713221	30713222	G	A	78	0	16	0	94	16	17.0213	NM_001024847	Ile:Val	208	ATC:GTC	No
	TGP25	Ear	SCC	TGFBR2	chr3	30729941	30729942	G	A	112	0	22	0	134	22	16.4179	NM_001024847	Lys:Arg	513	AAG:AGG	No
	TGP29	Scalp	SCC	TGFBR2	chr3	30713368	30713369	A	G	27	0	105	0	132	27	20.4545	NM_001024847	Ala:Thr	257	GCC:ACC	No
	Cell Line	Site	Lesion	Gene	Chr	Start	End	Variant Allele	Reference Allele	A	C	G	T	No. Quality Reads	No. Variants	% Variant Reads	Ensemble Transcript ID	SNP Change	SNP Position	Codon Change	Matched normal sample sequenced
	SCCT1	_	_	TGFBR2	chr3	30715687	30715688	T	C	0	0	0	54	54	54	100	NM_001024847	Ser:Phe	474	TCC:TTC	No
	SCCIC12	_	_	TGFBR2	chr3	30715722	30715723	C	T	0	16	0	20	36	16	44.4444	NM_001024847	Cys:Arg	486	TGT:CGT	No
	SCCIC8	_	_	TGFBR2	chr3	30713558	30713559	G	C	0	0	208	0	208	208	100	NM_001024847	Ser:Stop	320	TCA:TGA	No
