# Supplementary material for: Inactivation of TGFβ receptors in stem cells drives cutaneous squamous cell carcinoma
Source: Nat Commun. 2016 Aug 25;7:12493. doi: 10.1038/ncomms12493 (PMC5007296; doi:10.1038/ncomms12493)
Supplement: Supplementary Data 4 — 454 pyrosequencing in sporadic cSCC. 454 pyrosequencing data of NOTCH1, NOTCH2, TP53, CDKN2A, HRAS, NRAS and KRAS in sporadic cSCC primary tumors and cell lines (adapted from South et al, 2014). TGW = Well Differentiated SCC, TGM = Moderately Differentiated SCC, TGP = Poorly Differentiated SCC. [file ncomms12493-s5.xlsx]

## Sheet: Supplementary Data Table 4
Supplementary Data Table 4. 454 pyrosequencing in sporadic cSCC. 454 pyrosequencing data of NOTCH1, NOTCH2, TP53, CDKN2A, HRAS, NRAS and KRAS in sporadic cSCC primary tumors and cell lines (adapted from South et al, 2014). TGW = Well Differentiated SCC, TGM = Moderately Differentiated SCC, TGP = Poorly Differentiated SCC
	Tumour Sample	Gene	chr	Start	End	Variant Allele	Reference Allele	No. Quality Reads	No. Variants	% Variant Reads	Ensemble Transcript ID	SNP Change	SNP Position	Codon Change
	TGM1	NOTCH1	chr9	139400178	139400179	A	G	26	8	30.7692	NM_017617	Pro:Leu	1390	CCC:CTC
	TGM10	NOTCH1	chr9	139412621	139412647	deletion	C	34	35	97.1429	NM_017617	A408_fs	A408_fs	GCC:GCTfs
	TGM10	NOTCH1	chr9	139412233	139412234	A	T	59	15	25.4237	NM_017617	Ile:Phe	471	ATT:TTT
	TGM10	NOTCH1	chr9	139390581	139390582	G	A	73	22	30.137	NM_017617	Ser:Pro	2537	TCC:CCC
	TGM11	NOTCH1	chr9	139417545	139417546	C	G	66	9	13.6364	NM_017617	Cys:Trp	166	TGC:TGG
	TGM11	NOTCH1	chr9	139413125	139413126	A	C	133	76	57.1429	NM_017617	Cys:Phe	339	TGT:TTT
	TGM11	NOTCH1	chr9	139397735	139397736	G	A	91	21	23.0769	NM_017617	Ser:Pro	1689	TCC:CCC
	TGM11	NOTCH1	chr9	139396499	139396500	C	T	35	8	22.8571	NM_017617	Asn:Asp	1809	AAC:GAC
	TGM12	NOTCH1	chr9	139405612	139405613	T	C	87	27	31.0345	NM_017617	Gly:Ser	860	GGC:AGC
	TGM12	NOTCH1	chr9	139403437	139403438	A	G	100	41	41	NM_017617	Gln:Stop	1019	CAG:TAG
	TGM12	NOTCH1	chr9	139399923	139399924	G	T	115	36	31.3043	NM_017617	Asp:Ala	1475	GAC:GCC
	TGM13	NOTCH1	chr9	139400277	139400278	T	C	41	5	12.1951	NM_017617	Cys:Tyr	1357	TGC:TAC
	TGM13	NOTCH1	chr9	139396311	139396312	A	C	49	10	20.4082	NM_017617	Gln:His	1842	CAG:CAT
	TGM14	NOTCH1	chr9	139402837	139402838	T	C	22	4	18.1818	-	Acceptor	-	-
	TGM15	NOTCH1	chr9	139413048	139413049	A	G	79	16	20.2532	NM_017617	Arg:Cys	365	CGC:TGC
	TGM19	NOTCH1	chr9	139396358	139396359	A	C	8	8	100	NM_017617	Glu:Stop	1827	GAG:TAG
	TGM19	NOTCH1	chr9	139395058	139395059	G	A	22	4	18.1818	NM_017617	Met:Thr	1960	ATG:ACG
	TGM2	NOTCH1	chr9	139411737	139411738	T	C	16	4	25	NM_017617	Cys:Tyr	514	TGC:TAC
	TGM2	NOTCH1	chr9	139403326	139403327	G	A	55	7	12.7273	NM_017617	Cys:Arg	1056	TGC:CGC
	TGM2	NOTCH1	chr9	139395262	139395263	T	C	34	4	11.7647	NM_017617	Gly:Glu	1892	GGG:GAG
	TGM20	NOTCH1	chr9	139409852	139409853	T	C	30	4	13.3333	-	Acceptor	-	-
	TGM21	NOTCH1	chr9	139412232	139412233	T	A	26	4	15.3846	NM_017617	Ile:Asn	471	ATT:AAT
	TGM22	NOTCH1	chr9	139438502	139438503	C	T	36	4	11.1111	NM_017617	Glu:Gly	38	GAA:GGA
	TGM22	NOTCH1	chr9	139402522	139402523	A	G	22	4	18.1818	NM_017617	Arg:Cys	1132	CGC:TGC
	TGM22	NOTCH1	chr9	139395058	139395059	G	A	23	4	17.3913	NM_017617	Met:Thr	1960	ATG:ACG
	TGM23	NOTCH1	chr9	139412364	139412365	T	C	9	8	88.8889	NM_017617	Gly:Asp	427	GGC:GAC
	TGM25	NOTCH1	chr9	139400179	139400180	T	G	17	15	88.2353	NM_017617	Pro:Thr	1390	CCC:ACC
	TGM25	NOTCH1	chr9	139400011	139400012	A	C	17	15	88.2353	NM_017617	Glu:Stop	1446	GAG:TAG
	TGM26	NOTCH1	chr9	139412380	139412381	A	G	23	10	43.4783	NM_017617	Pro:Ser	422	CCC:TCC
	TGM26	NOTCH1	chr9	139412379	139412380	A	G	23	11	47.8261	NM_017617	Pro:Leu	422	CCC:CTC
	TGM26	NOTCH1	chr9	139402542	139402543	A	G	23	4	17.3913	NM_017617	Ala:Val	1125	GCG:GTG
	TGM26	NOTCH1	chr9	139401368	139401369	A	G	50	5	10	NM_017617	Arg:Trp	1234	CGG:TGG
	TGM26	NOTCH1	chr9	139399821	139399822	T	C	19	7	36.8421	NM_017617	Cys:Tyr	1509	TGC:TAC
	TGM28	NOTCH1	chr9	139407567	139407568	C	T	29	4	13.7931	NM_017617	Asn:Ser	791	AAC:AGC
	TGM3	NOTCH1	chr9	139402830	139402831	T	C	33	4	12.1212	NM_017617	Val:Met	1060	GTG:ATG
	TGM3	NOTCH1	chr9	139393400	139393401	T	C	73	9	12.3288	NM_017617	Ala:Thr	2044	GCA:ACA
	TGM3	NOTCH1	chr9	139390952	139390953	A	G	13	5	38.4615	NM_017617	Pro:Leu	2413	CCA:CTA
	TGM3	NOTCH1	chr9	139390797	139390798	A	G	13	5	38.4615	NM_017617	Pro:Ser	2465	CCC:TCC
	TGM30	NOTCH1	chr9	139409966	139409967	T	G	21	4	19.0476	NM_017617	Ala:Asp	624	GCC:GAC
	TGM31	NOTCH1	chr9	139412239	139412240	T	C	15	5	33.3333	NM_017617	Asp:Asn	469	GAC:AAC
	TGM31	NOTCH1	chr9	139400187	139400188	A	G	22	8	36.3636	NM_017617	Ala:Val	1387	GCC:GTC
	TGM31	NOTCH1	chr9	139400145	139400146	T	C	22	4	18.1818	NM_017617	Gly:Glu	1401	GGG:GAG
	TGM4	NOTCH1	chr9	139412672	139412673	A	G	29	16	55.1724	NM_017617	Pro:Ser	391	CCT:TCT
	TGM4	NOTCH1	chr9	139412364	139412365	T	C	95	21	22.1053	NM_017617	Gly:Asp	427	GGC:GAC
	TGM4	NOTCH1	chr9	139396258	139396259	A	G	43	16	37.2093	NM_017617	Pro:Leu	1860	CCC:CTC
	TGM5	NOTCH1	chr9	139400191	139400192	T	G	47	9	19.1489	NM_017617	Pro:Thr	1386	CCG:ACG
	TGM5	NOTCH1	chr9	139399801	139399802	C	A	35	17	48.5714	NM_017617	Phe:Val	1516	TTC:GTC
	TGM7	NOTCH1	chr9	139397758	139397759	C	T	93	19	20.4301	NM_017617	Asp:Gly	1681	GAC:GGC
	TGM7	NOTCH1	chr9	139390613	139390614	C	T	96	27	28.125	NM_017617	His:Arg	2526	CAT:CGT
	TGM7	NOTCH1	chr9	139390550	139390551	G	A	97	13	13.4021	NM_017617	Ile:Thr	2547	ATC:ACC
	TGM8	NOTCH1	chr9	139412671	139412672	A	G	41	6	14.6341	NM_017617	Pro:Leu	391	CCT:CTT
	TGM8	NOTCH1	chr9	139405654	139405655	A	G	70	27	38.5714	NM_017617	Gln:Stop	846	CAA:TAA
	TGM8	NOTCH1	chr9	139401332	139401333	G	C	72	9	12.5	NM_017617	Asp:His	1246	GAC:CAC
	TGM9	NOTCH1	chr9	139418182	139418183	C	G	32	5	15.625	NM_017617	Pro:Arg	130	CCG:CGG
	TGM9	NOTCH1	chr9	139418167	139418168	T	C	32	9	28.125	-	Donor	-	-
	TGM9	NOTCH1	chr9	139412671	139412672	A	G	29	4	13.7931	NM_017617	Pro:Leu	391	CCT:CTT
	TGM9	NOTCH1	chr9	139412211	139412212	T	C	82	15	18.2927	NM_017617	Cys:Tyr	478	TGC:TAC
	TGP1	NOTCH1	chr9	139413277	139413278	G	T	131	63	48.0916	-	Acceptor	-	-
	TGP1	NOTCH1	chr9	139396493	139396494	A	T	27	4	14.8148	NM_017617	Asn:Tyr	1811	AAT:TAT
	TGP11	NOTCH1	chr9	139413048	139413049	A	G	59	28	47.4576	NM_017617	Arg:Cys	365	CGC:TGC
	TGP11	NOTCH1	chr9	139391635	139391636	A/T	G	10	10	80	NM_017617	Asp:Asp/Glu	2185	GAC:GAT/GAA
	TGP15	NOTCH1	chr9	139413222	139413251	deletion	AACG	32	54	59.2593	NM_017617	N308A_fs	N308A_fs	AACGGC:GCGGGA_fs
	TGP15	NOTCH1	chr9	139391493	139391494	A	G	19	5	26.3158	NM_017617	His:Tyr	2233	CAC:TAC
	TGP17	NOTCH1	chr9	139401167	139401168	T	C	45	10	22.2222	NM_017617	Gly:Arg	1301	GGG:AGG
	TGP2	NOTCH1	chr9	139414008	139414009	T	C	38	6	15.7895	NM_017617	Gly:Ser	251	GGC:AGC
	TGP2	NOTCH1	chr9	139413173	139413174	A	C	104	19	18.2692	NM_017617	Cys:Phe	323	TGT:TTT
	TGP2	NOTCH1	chr9	139413087	139413088	T	C	104	60	57.6923	NM_017617	Asp:Asn	352	GAC:AAC
	TGP2	NOTCH1	chr9	139407931	139407932	C/G	A	46	26	52.1739	NM_017617	Asn:Lys/Asn	755	AAT:AAG/AAC
	TGP2	NOTCH1	chr9	139404370	139404371	C	G	29	5	17.2414	NM_017617	Thr:Arg	928	ACG:AGG
	TGP2	NOTCH1	chr9	139404362	139404363	G	A	29	4	13.7931	NM_017617	Cys:Arg	931	TGC:CGC
	TGP2	NOTCH1	chr9	139399992	139399993	A	G	51	42	82.3529	NM_017617	Pro:Leu	1452	CCC:CTC
	TGP2	NOTCH1	chr9	139390687	139390688	G	C	35	4	11.4286	NM_017617	Gln:His	2501	CAG:CAC
	TGP20	NOTCH1	chr9	139417472	139417473	A	G	49	7	14.2857	NM_017617	His:Tyr	191	CAC:TAC
	TGP20	NOTCH1	chr9	139404238	139404239	A	G	22	13	59.0909	NM_017617	Pro:Leu	972	CCC:CTC
	TGP20	NOTCH1	chr9	139402479	139402480	G	A	32	4	12.5	NM_017617	Val:Ala	1146	GTG:GCG
	TGP20	NOTCH1	chr9	139395068	139395069	A	G	9	7	77.7778	NM_017617	Gln:Stop	1957	CAG:TAG
	TGP21	NOTCH1	chr9	139413159	139413160	C	T	83	13	15.6627	NM_017617	Thr:Ala	328	ACT:GCT
	TGP21	NOTCH1	chr9	139390649	139390650	C	G	86	18	20.9302	NM_017617	Pro:Arg	2514	CCT:CGT
	TGP23	NOTCH1	chr9	139413164	139413165	T	C	82	17	20.7317	NM_017617	Gly:Asp	326	GGC:GAC
	TGP23	NOTCH1	chr9	139413143	139413144	G	C	82	17	20.7317	NM_017617	Ser:Thr	333	AGC:ACC
	TGP23	NOTCH1	chr9	139413066	139413067	G	A	82	9	10.9756	NM_017617	Cys:Arg	359	TGC:CGC
	TGP23	NOTCH1	chr9	139409969	139409970	C	T	36	4	11.1111	NM_017617	Asn:Ser	623	AAC:AGC
	TGP24	NOTCH1	chr9	139390863	139390864	T	C	24	4	16.6667	NM_017617	Val:Met	2443	GTG:ATG
	TGP25	NOTCH1	chr9	139412355	139412356	T	A	9	7	77.7778	NM_017617	Ile:Asn	430	ATC:AAC
	TGP26	NOTCH1	chr9	139407884	139407885	G	A	75	11	14.6667	NM_017617	Met:Thr	771	ATG:ACG
	TGP26	NOTCH1	chr9	139404406	139404407	T	C	65	7	10.7692	NM_017617	Cys:Tyr	916	TGT:TAT
	TGP26	NOTCH1	chr9	139390617	139390618	A	G	85	56	65.8824	NM_017617	Pro:Ser	2525	CCG:TCG
	TGP26	NOTCH1	chr9	139390616	139390617	A	G	85	56	65.8824	NM_017617	Pro:Leu	2525	CCG:CTG
	TGP27	NOTCH1	chr9	139405235	139405236	G	A	33	4	12.1212	NM_017617	Ile:Thr	870	ATC:ACC
	TGP28	NOTCH1	chr9	139409752	139409753	A	G	37	23	62.1622	NM_017617	Pro:Leu	668	CCG:CTG
	TGP28	NOTCH1	chr9	139400101	139400102	G	A	39	5	12.8205	NM_017617	Cys:Arg	1416	TGC:CGC
	TGP28	NOTCH1	chr9	139391526	139391527	A	G	27	20	74.0741	NM_017617	Pro:Ser	2222	CCG:TCG
	TGP3	NOTCH1	chr9	139401368	139401369	C	G	38	4	10.5263	NM_017617	Arg:Gly	1234	CGG:GGG
	TGP3	NOTCH1	chr9	139400185	139400186	C	T	60	17	28.3333	NM_017617	Ser:Gly	1388	AGC:GGC
	TGP3	NOTCH1	chr9	139399900	139399901	G	A	94	11	11.7021	NM_017617	Phe:Leu	1483	TTC:CTC
	TGP3	NOTCH1	chr9	139399521	139399522	C	T	35	10	28.5714	NM_017617	Ser:Gly	1541	AGC:GGC
	TGP3	NOTCH1	chr9	139399517	139399518	C	T	38	11	28.9474	NM_017617	Asp:Gly	1542	GAC:GGC
	TGP3	NOTCH1	chr9	139396496	139396497	A	G	19	5	26.3158	NM_017617	Gln:Stop	1810	CAG:TAG
	TGP4	NOTCH1	chr9	139397735	139397736	G	A	102	41	40.1961	NM_017617	Ser:Pro	1689	TCC:CCC
	TGP4	NOTCH1	chr9	139396283	139396284	T	C	30	8	26.6667	NM_017617	Asp:Asn	1852	GAC:AAC
	TGP6	NOTCH1	chr9	139410084	139410085	T	C	16	9	56.25	NM_017617	Ala:Thr	585	GCC:ACC
	TGP6	NOTCH1	chr9	139401359	139401360	C	T	54	6	11.1111	NM_017617	Lys:Glu	1237	AAG:GAG
	TGW1	NOTCH1	chr9	139412296	139412297	T	C	83	38	45.7831	NM_017617	Glu:Lys	450	GAG:AAG
	TGW10	NOTCH1	chr9	139412374	139412375	T	C	115	53	46.087	NM_017617	Glu:Lys	424	GAG:AAG
	TGW10	NOTCH1	chr9	139411755	139411756	C	T	30	4	13.3333	NM_017617	Lys:Arg	508	AAG:AGG
	TGW10	NOTCH1	chr9	139396213	139396214	C	T	33	14	42.4242	NM_017617	Asn:Ser	1875	AAT:AGT
	TGW10	NOTCH1	chr9	139391433	139391434	T	G	51	49	96.0784	NM_017617	Pro:Thr	2253	CCC:ACC
	TGW11	NOTCH1	chr9	139401081	139401082	T	C	78	9	11.5385	NM_017617	Cys:Tyr	1304	TGC:TAC
	TGW12	NOTCH1	chr9	139401843	139401844	T	C	67	9	13.4328	NM_017617	Glu:Lys	1186	GAG:AAG
	TGW12	NOTCH1	chr9	139401352	139401353	G	A	26	14	53.8462	NM_017617	Phe:Ser	1239	TTT:TCT
	TGW12	NOTCH1	chr9	139400254	139400255	G	A	15	4	26.6667	NM_017617	Ser:Pro	1365	TCC:CCC
	TGW12	NOTCH1	chr9	139391358	139391359	T	C	28	28	100	NM_017617	Val:Met	2278	GTG:ATG
	TGW13	NOTCH1	chr9	139399956	139399957	T	C	19	4	21.0526	NM_017617	Ser:Asn	1464	AGC:AAC
	TGW13	NOTCH1	chr9	139397650	139397651	C	T	110	11	10	NM_017617	Lys:Arg	1717	AAG:AGG
	TGW14	NOTCH1	chr9	139413048	139413049	A	G	243	43	17.6955	NM_017617	Arg:Cys	365	CGC:TGC
	TGW14	NOTCH1	chr9	139413041	139413042	T	C	242	44	18.1818	-	Donor	-	-
	TGW14	NOTCH1	chr9	139402543	139402544	T	C	117	16	13.6752	NM_017617	Ala:Thr	1125	GCG:ACG
	TGW14	NOTCH1	chr9	139399936	139399937	T	C	59	8	13.5593	NM_017617	Ala:Thr	1471	GCG:ACG
	TGW14	NOTCH1	chr9	139393370	139393371	A	T	93	46	49.4624	NM_017617	Lys:Stop	2054	AAA:TAA
	TGW15	NOTCH1	chr9	139413084	139413085	A	G	171	62	36.2573	NM_017617	Arg:Cys	353	CGT:TGT
	TGW15	NOTCH1	chr9	139404186	139404187	A	C	100	12	12	NM_017617	Glu:Asp	989	GAG:GAT
	TGW15	NOTCH1	chr9	139400220	139400221	T	C	31	5	16.129	NM_017617	Gly:Asp	1376	GGC:GAC
	TGW15	NOTCH1	chr9	139395005	139395006	A	G	37	4	10.8108	NM_017617	Gln:Stop	1978	CAG:TAG
	TGW16	NOTCH1	chr9	139412202	139412203	T	C	56	12	21.4286	-	Donor	-	-
	TGW16	NOTCH1	chr9	139402546	139402547	T	C	67	9	13.4328	NM_017617	Asp:Asn	1124	GAC:AAC
	TGW16	NOTCH1	chr9	139399925	139399926	T	C	81	10	12.3457	NM_017617	Trp:Stop	1474	TGG:TGA
	TGW16	NOTCH1	chr9	139395115	139395116	A	G	80	13	16.25	NM_017617	Ser:Phe	1941	TCT:TTT
	TGW16	NOTCH1	chr9	139393623	139393624	T	C	72	10	13.8889	NM_017617	Glu:Lys	2008	GAG:AAG
	TGW17	NOTCH1	chr9	139400259	139400260	T	C	171	36	21.0526	NM_017617	Cys:Tyr	1363	TGC:TAC
	TGW17	NOTCH1	chr9	139400215	139400216	G	A	173	31	17.9191	NM_017617	Phe:Leu	1378	TTC:CTC
	TGW17	NOTCH1	chr9	139400136	139400137	C	T	173	54	31.2139	NM_017617	Glu:Gly	1404	GAG:GGG
	TGW17	NOTCH1	chr9	139399930	139399931	A	C	180	53	29.4444	NM_017617	Gly:Cys	1473	GGC:TGC
	TGW17	NOTCH1	chr9	139391168	139391169	A	G	10	4	40	NM_017617	Ser:Phe	2341	TCC:TTC
	TGW18	NOTCH1	chr9	139438507	139438508	A	C	114	15	13.1579	NM_017617	Lys:Asn	36	AAG:AAT
	TGW18	NOTCH1	chr9	139412244	139412245	T	C	13	11	84.6154	NM_017617	Cys:Tyr	467	TGC:TAC
	TGW18	NOTCH1	chr9	139405132	139405133	C	G	47	9	19.1489	NM_017617	Cys:Trp	904	TGC:TGG
	TGW18	NOTCH1	chr9	139403338	139403339	G	T	43	16	37.2093	NM_017617	Thr:Pro	1052	ACT:CCT
	TGW18	NOTCH1	chr9	139401843	139401844	T	C	104	17	16.3462	NM_017617	Glu:Lys	1186	GAG:AAG
	TGW18	NOTCH1	chr9	139400038	139400039	T	C	120	71	59.1667	NM_017617	Gly:Arg	1437	GGG:AGG
	TGW18	NOTCH1	chr9	139399930	139399931	T	C	129	69	53.4884	NM_017617	Gly:Ser	1473	GGC:AGC
	TGW18	NOTCH1	chr9	139397755	139397756	A	T	141	67	47.5177	NM_017617	Asn:Ile	1682	AAC:ATC
	TGW18	NOTCH1	chr9	139397659	139397660	G	A	140	65	46.4286	NM_017617	Ile:Thr	1714	ATC:ACC
	TGW18	NOTCH1	chr9	139396509	139396535	deletion	T	10	10	100	NM_017617	M1806R_fs	M1806R_fs	ATG:AGGfs
	TGW19	NOTCH1	chr9	139412743	139412744	T	C	22	7	31.8182	NM_017617	Gly:Asp	367	GGT:GAT
	TGW19	NOTCH1	chr9	139412708	139412709	C	T	23	4	17.3913	NM_017617	Asn:Asp	379	AAC:GAC
	TGW19	NOTCH1	chr9	139412251	139412252	T	C	39	5	12.8205	NM_017617	Ala:Thr	465	GCC:ACC
	TGW19	NOTCH1	chr9	139399977	139399978	C	T	82	10	12.1951	NM_017617	Asp:Gly	1457	GAC:GGC
	TGW19	NOTCH1	chr9	139399912	139399913	C/G	A	77	29	33.7662	NM_017617	Cys:Gly/Arg	1479	TGC:GGC/CGC
	TGW2	NOTCH1	chr9	139412587	139412588	T	C	7	4	57.1429	-	Donor	-	-
	TGW20	NOTCH1	chr9	139411792	139411793	C	T	17	8	47.0588	NM_017617	Ser:Gly	496	AGC:GGC
	TGW20	NOTCH1	chr9	139410123	139410124	T	G	30	10	33.3333	NM_017617	Pro:Thr	572	CCC:ACC
	TGW20	NOTCH1	chr9	139390785	139390786	T	G	19	5	26.3158	NM_017617	Pro:Thr	2469	CCA:ACA
	TGW21	NOTCH1	chr9	139418360	139418361	T	C	34	15	44.1176	NM_017617	Ala:Thr	71	GCC:ACC
	TGW21	NOTCH1	chr9	139410470	139410471	G	A	53	8	15.0943	NM_017617	Leu:Pro	544	CTG:CCG
	TGW21	NOTCH1	chr9	139400325	139400326	C	T	77	18	23.3766	NM_017617	Glu:Gly	1341	GAG:GGG
	TGW21	NOTCH1	chr9	139400310	139400311	C	T	77	23	29.8701	NM_017617	Glu:Gly	1346	GAG:GGG
	TGW21	NOTCH1	chr9	139400122	139400123	C	T	78	22	28.2051	NM_017617	Ser:Gly	1409	AGC:GGC
	TGW21	NOTCH1	chr9	139399965	139399966	C	T	78	12	15.3846	NM_017617	Lys:Arg	1461	AAG:AGG
	TGW21	NOTCH1	chr9	139397743	139397744	G	A	145	20	13.7931	NM_017617	Val:Ala	1686	GTG:GCG
	TGW21	NOTCH1	chr9	139391403	139391404	A	G	8	4	50	NM_017617	Arg:Trp	2263	CGG:TGG
	TGW23	NOTCH1	chr9	139402487	139402513	deletion		47	92	51.087	NM_017617	D1144V_fs	D1144V_fs	GAC:GTCfs
	TGW23	NOTCH1	chr9	139399370	139399371	C	T	31	27	87.0968	NM_017617	His:Arg	1591	CAC:CGC
	TGW23	NOTCH1	chr9	139399205	139399206	T	C	31	6	19.3548	NM_017617	Gly:Asp	1646	GGC:GAC
	TGW23	NOTCH1	chr9	139397774	139397775	T	C	174	27	15.5172	NM_017617	Val:Ile	1676	GTC:ATC
	TGW23	NOTCH1	chr9	139391556	139391557	T	C	35	21	60	NM_017617	Asp:Asn	2212	GAC:AAC
	TGW23	NOTCH1	chr9	139391382	139391383	A	G	55	35	63.6364	NM_017617	Pro:Ser	2270	CCA:TCA
	TGW25	NOTCH1	chr9	139417628	139417629	A	G	39	5	12.8205	NM_017617	Gln:Stop	139	CAG:TAG
	TGW26	NOTCH1	chr9	139418236	139418237	T	C	61	28	45.9016	NM_017617	Arg:His	112	CGC:CAC
	TGW26	NOTCH1	chr9	139400047	139400048	A	C	6	4	66.6667	NM_017617	Gly:Cys	1434	GGT:TGT
	TGW28	NOTCH1	chr9	139438550	139438551	C	G	58	7	12.069	NM_017617	Pro:Arg	22	CCG:CGG
	TGW28	NOTCH1	chr9	139395005	139395006	A	G	32	4	12.5	NM_017617	Gln:Stop	1978	CAG:TAG
	TGW29	NOTCH1	chr9	139412265	139412266	A	G	17	11	64.7059	NM_017617	Pro:Leu	460	CCG:CTG
	TGW29	NOTCH1	chr9	139412256	139412257	C	T	17	4	23.5294	NM_017617	Asn:Ser	463	AAC:AGC
	TGW29	NOTCH1	chr9	139401085	139401086	A	G	34	9	26.4706	NM_017617	Arg:Cys	1303	CGC:TGC
	TGW29	NOTCH1	chr9	139399887	139399888	T	C	5	5	100	NM_017617	Trp:Stop	1487	TGG:TAG
	TGW29	NOTCH1	chr9	139399886	139399887	T	C	5	5	100	NM_017617	Trp:Stop	1487	TGG:TGA
	TGW3	NOTCH1	chr9	139411756	139411757	A	T	25	12	48	NM_017617	Lys:Stop	508	AAG:TAG
	TGW3	NOTCH1	chr9	139400333	139400334	T	C	24	10	41.6667	-	Acceptor	-	-
	TGW30	NOTCH1	chr9	139405723	139405724	T	C	14	10	71.4286	-	Acceptor	-	-
	TGW30	NOTCH1	chr9	139402719	139402720	A	G	37	4	10.8108	NM_017617	Pro:Ser	1097	CCC:TCC
	TGW31	NOTCH1	chr9	139409990	139409991	T	C	32	4	12.5	NM_017617	Gly:Asp	616	GGC:GAC
	TGW4	NOTCH1	chr9	139412262	139412263	T	C	45	6	13.3333	NM_017617	Cys:Tyr	461	TGC:TAC
	TGW4	NOTCH1	chr9	139407899	139407900	T	C	48	6	12.5	NM_017617	Gly:Asp	766	GGC:GAC
	TGW4	NOTCH1	chr9	139393400	139393401	T	C	68	7	10.2941	NM_017617	Ala:Thr	2044	GCA:ACA
	TGW4	NOTCH1	chr9	139391511	139391512	A	G	33	15	45.4545	NM_017617	Pro:Ser	2227	CCG:TCG
	TGW4	NOTCH1	chr9	139391450	139391451	G	A	33	29	87.8788	NM_017617	Leu:Pro	2247	CTG:CCG
	TGW4	NOTCH1	chr9	139391211	139391212	A	G	32	28	87.5	NM_017617	Arg:Trp	2327	CGG:TGG
	TGW5	NOTCH1	chr9	139413276	139413277	A	C	186	24	12.9032	-	Acceptor	-	-
	TGW5	NOTCH1	chr9	139412202	139412203	T	C	87	27	31.0345	-	Donor	-	-
	TGW5	NOTCH1	chr9	139404256	139404257	T	C	69	10	14.4928	NM_017617	Ser:Asn	966	AGC:AAC
	TGW5	NOTCH1	chr9	139401422	139401423	T	C	79	23	29.1139	NM_017617	Val:Met	1216	GTG:ATG
	TGW5	NOTCH1	chr9	139397647	139397648	T	A	117	36	30.7692	NM_017617	Ile:Asn	1718	ATC:AAC
	TGW6	NOTCH1	chr9	139405182	139405183	A	G	33	4	12.1212	NM_017617	His:Tyr	888	CAC:TAC
	TGW7	NOTCH1	chr9	139418372	139418373	A	G	88	52	59.0909	NM_017617	Pro:Ser	67	CCC:TCC
	TGW7	NOTCH1	chr9	139418371	139418372	A	G	89	52	58.427	NM_017617	Pro:Leu	67	CCC:CTC
	TGW7	NOTCH1	chr9	139409934	139409935	T	C	15	11	73.3333	NM_017617	Gly:Arg	635	GGA:AGA
	TGW7	NOTCH1	chr9	139390548	139390549	T	C	62	7	11.2903	NM_017617	Ala:Thr	2548	GCC:ACC
	TGW8	NOTCH1	chr9	139401385	139401386	A	G	54	8	14.8148	NM_017617	Pro:Leu	1228	CCC:CTC
	TGW8	NOTCH1	chr9	139400001	139400002	T	C	56	16	28.5714	NM_017617	Cys:Tyr	1449	TGC:TAC
	TGW8	NOTCH1	chr9	139390805	139390806	A	G	28	4	14.2857	NM_017617	Pro:Leu	2462	CCC:CTC
	TGW9	NOTCH1	chr9	139413166	139413167	C	G	136	61	44.8529	NM_017617	Asn:Lys	325	AAC:AAG
	TGW9	NOTCH1	chr9	139400199	139400225	deletion	C	16	30	53.3333	NM_017617	Q1384S_fs	Q1384S_fs	CAG:AGTfs
	TGW9	NOTCH1	chr9	139400169	139400170	T	C	30	16	53.3333	NM_017617	Gly:Asp	1393	GGC:GAC
	TGW9	NOTCH1	chr9	139399897	139399898	C	T	63	16	25.3968	NM_017617	Asn:Asp	1484	AAT:GAT
	TGW9	NOTCH1	chr9	139399782	139399783	G	T	39	11	28.2051	NM_017617	Gln:Pro	1522	CAG:CCG
	TGW9	NOTCH1	chr9	139397749	139397750	C	T	100	10	10	NM_017617	Gln:Arg	1684	CAG:CGG
	TGW9	NOTCH1	chr9	139396510	139396511	G	A	12	4	33.3333	NM_017617	Leu:Pro	1805	CTC:CCC
	Cell Line	Gene	chr	Start	End	Variant Allele	Reference Allele	No. Quality Reads	No. Variants	% Variant Reads	Ensemble Transcript ID	SNP Change	SNP Position	Codon Change
	SCCIC15	NOTCH1	chr9	139396246	139396247	C	T	29	10	34.4828	NM_017617	Gln:Arg	1864	CAG:CGG
	SCCIC15	NOTCH1	chr9	139399542	139399543	A	G	29	29	100	NM_017617	Gln:Stop	1534	CAG:TAG
	SCCIC1	NOTCH1	chr9	139412277	139412278	A	C	68	27	39.7059	NM_017617	Cys:Phe	456	TGC:TTC
	SCCIC1	NOTCH1	chr9	139412278	139412279	T	A	68	29	42.6471	NM_017617	Cys:Ser	456	TGC:AGC
	SCCIC19	NOTCH1	chr9	139396309	139396310	T	C	60	60	100	NM_017617	Trp:Stop	1843	TGG:TAG
	SCCIC19	NOTCH1	chr9	139413999	139414000	G	A	64	8	12.5	NM_017617	Cys:Arg	254	TGT:CGT
	SCCIC8	NOTCH1	chr9	139396228	139396229	C	T	60	7	11.6667	NM_017617	Asp:Gly	1870	GAC:GGC
	SCCIC8	NOTCH1	chr9	139397741	139397742	A	G	149	149	100	NM_017617	Gln:Stop	1687	CAG:TAG
	MET1	NOTCH1	chr9	139405115	139405116	C	T	17	4	23.5294	NM_017617	Asp:Gly	910	GAC:GGC
	NTERT	NOTCH1	chr9	139391168	139391169	A	G	18	5	27.7778	NM_017617	Ser:Phe	2341	TCC:TTC
	NTERT	NOTCH1	chr9	139400259	139400260	T	C	79	17	21.519	NM_017617	Cys:Tyr	1363	TGC:TAC
	PM1	NOTCH1	chr9	139412239	139412240	T	C	58	31	53.4483	NM_017617	Asp:Asn	469	GAC:AAC
	PM1	NOTCH1	chr9	139412716	139412717	T	C	32	9	28.125	NM_017617	Cys:Tyr	376	TGC:TAC
	SCCRDEB2	NOTCH1	chr9	139402739	139402740	C	G	84	27	32.1429	NM_017617	Thr:Ser	1090	ACC:AGC
	SCCRDEB3	NOTCH1	chr9	139413084	139413085	A	G	148	140	94.5946	NM_017617	Arg:Cys	353	CGT:TGT
	SCCRDEB4	NOTCH1	chr9	139396534	139396535	G	A	47	6	12.766	NM_017617	Leu:Pro	1797	CTG:CCG
	SCCRDEB4	NOTCH1	chr9	139399798	139399799	T	C	58	29	50	NM_017617	Asp:Asn	1517	GAC:AAC
	SCCT1	NOTCH1	chr9	139410105	139410106	G/T	C	51	24	43.1373	NM_017617	Gly:Arg/Ser	578	GGC:CGC/AGC
	SCCT1	NOTCH1	chr9	139410106	139410107	T	G	51	25	49.0196	NM_017617	Tyr:Stop	577	TAC:TAA
	SCCT1	NOTCH1	chr9	139418228	139418229	T	C	100	44	44	NM_017617	Gly:Ser	115	GGC:AGC
	SCCT1	NOTCH1	chr9	139418287	139418288	T	C	98	54	55.102	NM_017617	Gly:Glu	95	GGG:GAG
	SCCT2	NOTCH1	chr9	139412238	139412239	C	T	72	37	51.3889	NM_017617	Asp:Gly	469	GAC:GGC
	SCCT2	NOTCH1	chr9	139412598	139412599	A	C	34	14	41.1765	NM_017617	Glu:Asp	415	GAG:GAT
	SCCT2	NOTCH1	chr9	139412617	139412618	A	C	34	14	41.1765	NM_017617	Cys:Phe	409	TGC:TTC
	SCCIC21	NOTCH1	chr9	139390976	139390977	G	T	34	4	11.7647	NM_017617	Gln:Pro	2405	CAG:CCG
	SCCIC21	NOTCH1	chr9	139396238	139396239	T	C	29	4	13.7931	NM_017617	Val:Ile	1867	GTT:ATT
	SCCIC18	NOTCH1	chr9	139407902	139407903	T	C	108	17	15.7407	NM_017617	Gly:Asp	765	GGC:GAC
	SCCRDEB2	NOTCH1	chr9	139409763	chr9:139409737-139409793	insertion	C	10	30	33.3333	NM_017617	A665S_fs	A665S_fs	GCC:GCCTCACC
	MET1	NOTCH1	chr9	139409933	chr9:139409933-139409934	G	C	23	22	95.6522	-	Donor	-	-
	SCCT1	NOTCH1	chr9	139411722	chr9:139411722-139411723	T	C	33	19	57.5758	-	Donor	-	-
	SCCT9	NOTCH1	chr9	139418167	chr9:139418167-139418168	T	C	65	26	40	-	Donor	-	-
	Tumour Sample	Gene	chr	Start	End	Variant Allele	Reference Allele	No. Quality Reads	No. Variants	% Variant Reads	Ensemble Transcript ID	SNP Change	SNP Position	Codon Change
	TGM1	NOTCH2	chr1	120548029	120548030	A	G	56	7	12.5	NM_024408	Arg:Stop	113	CGA:TGA
	TGM1	NOTCH2	chr1	120466410	120466411	T	C	40	5	12.5	NM_024408	Gly:Ser	1570	GGT:AGT
	TGM1	NOTCH2	chr1	120462155	120462156	G	A	34	4	11.7647	NM_024408	Ser:Pro	1854	TCT:CCT
	TGM1	NOTCH2	chr1	120458766	120458792	deletion	C	5	48	10.4167	NM_024408	H2194M_fs	2194	CAT:ATG
	TGM1	NOTCH2	chr1	120458737	120458738	C	T	48	5	10.4167	NM_024408	Asn:Asp	2203	AAC:GAC
	TGM10	NOTCH2	chr1	120506207	120506208	A	G	40	4	10	NM_024408	Pro:Leu	635	CCA:CTA
	TGM11	NOTCH2	chr1	120461097	120461123	deletion	G	4	39	10.2564	NM_024408	A1955L_fs	1955	GCT:CTGfs
	TGM11	NOTCH2	chr1	120458393	120458394	G	T	35	5	14.2857	NM_024408	Gln:His	2317	CAA:CAC
	TGM13	NOTCH2	chr1	120458583	120458584	G	A	35	4	11.4286	NM_024408	Met:Thr	2254	ATG:ACG
	TGM15	NOTCH2	chr1	120548029	120548030	A	G	28	5	17.8571	NM_024408	Arg:Stop	113	CGA:TGA
	TGM2	NOTCH2	chr1	120471811	120471812	T	C	34	4	11.7647	NM_024408	Asp:Asn	1227	GAT:AAT
	TGM20	NOTCH2	chr1	120510189	120510190	C	A	63	18	28.5714	NM_024408	Phe:Cys	440	TTC:TGC
	TGM22	NOTCH2	chr1	120465065	120465066	C	T	49	5	10.2041	NM_024408	Glu:Gly	1669	GAA:GGA
	TGM22	NOTCH2	chr1	120462881	120462882	T	C	29	11	37.931	NM_024408	Asp:Asn	1817	GAT:AAT
	TGM22	NOTCH2	chr1	120462862	120462863	G	A	29	4	13.7931	NM_024408	Val:Ala	1823	GTC:GCC
	TGM26	NOTCH2	chr1	120462062	120462063	T	C	37	5	13.5135	NM_024408	Ala:Thr	1885	GCC:ACC
	TGM29	NOTCH2	chr1	120458380	120458381	A	G	13	4	30.7692	NM_024408	Pro:Ser	2322	CCC:TCC
	TGM30	NOTCH2	chr1	120483308	120483309	C/G	T	17	6	23.5294	NM_024408	Thr:Ala/Pro	1018	ACT:GCT/CCT
	TGM31	NOTCH2	chr1	120464948	120464949	A	G	34	4	11.7647	NM_024408	Ser:Phe	1708	TCT:TTT
	TGM4	NOTCH2	chr1	120467929	120467930	T	G	42	8	19.0476	NM_024408	Cys:Stop	1503	TGC:TGA
	TGM4	NOTCH2	chr1	120467928	120467929	C	T	42	8	19.0476	NM_024408	Lys:Glu	1504	AAG:GAG
	TGM6	NOTCH2	chr1	120458621	120458622	G	C	25	4	16	NM_024408	Leu:Phe	2241	TTG:TTC
	TGM7	NOTCH2	chr1	120465294	120465295	A	G	50	7	14	NM_024408	Gln:Stop	1656	CAG:TAG
	TGM8	NOTCH2	chr1	120529584	120529585	A	G	41	6	14.6341	NM_024408	Thr:Ile	291	ACA:ATA
	TGM8	NOTCH2	chr1	120480001	120480002	A	G	31	9	29.0323	NM_024408	Thr:Ile	1142	ACT:ATT
	TGM9	NOTCH2	chr1	120548029	120548030	A	G	44	6	13.6364	NM_024408	Arg:Stop	113	CGA:TGA
	TGP1	NOTCH2	chr1	120480512	120480513	C	T	59	11	18.6441	NM_024408	Asn:Asp	1102	AAT:GAT
	TGP1	NOTCH2	chr1	120479915	120479916	G	A	30	5	16.6667	NM_024408	Tyr:His	1171	TAC:CAC
	TGP1	NOTCH2	chr1	120471793	120471794	A	G	37	22	59.4595	NM_024408	Pro:Ser	1233	CCC:TCC
	TGP12	NOTCH2	chr1	120483373	120483374	T	C	33	5	15.1515	NM_024408	Cys:Tyr	996	TGT:TAT
	TGP14	NOTCH2	chr1	120460385	120460386	G	C	25	9	36	-	Acceptor	-	-
	TGP14	NOTCH2	chr1	120460384	120460385	T	C	24	7	29.1667	NM_024408	Gly:Glu	1977	GGA:GAA
	TGP15	NOTCH2	chr1	120462192	120462193	C	G	35	4	11.4286	NM_024408	Ser:Arg	1841	AGC:AGG
	TGP18	NOTCH2	chr1	120458895	120458896	A	G	10	4	40	NM_024408	Pro:Leu	2150	CCT:CTT
	TGP2	NOTCH2	chr1	120572591	120572592	T	C	66	12	18.1818	NM_024408	Gly:Asp	31	GGC:GAC
	TGP2	NOTCH2	chr1	120548029	120548030	A	G	52	9	17.3077	NM_024408	Arg:Stop	113	CGA:TGA
	TGP2	NOTCH2	chr1	120512181	120512182	C	T	43	6	13.9535	NM_024408	Ile:Val	354	ATC:GTC
	TGP2	NOTCH2	chr1	120462191	120462192	G/T	A	28	5	10.7143	NM_024408	Ser:Pro/Thr	1842	TCA:CCA/ACA
	TGP20	NOTCH2	chr1	120458053	120458054	A	G	14	14	100	NM_024408	His:Tyr	2431	CAC:TAC
	TGP21	NOTCH2	chr1	120510734	120510735	C	G	80	9	11.25	NM_024408	Ala:Gly	410	GCT:GGT
	TGP21	NOTCH2	chr1	120465045	120465046	C	T	74	11	14.8649	NM_024408	Thr:Ala	1676	ACT:GCT
	TGP21	NOTCH2	chr1	120464907	120464908	C	T	35	4	11.4286	NM_024408	Ser:Gly	1722	AGC:GGC
	TGP22	NOTCH2	chr1	120572549	120572550	A	T	34	4	11.7647	NM_024408	His:Leu	45	CAC:CTC
	TGP22	NOTCH2	chr1	120465261	120465262	T	C	33	12	36.3636	NM_024408	Val:Ile	1667	GTC:ATC
	TGP22	NOTCH2	chr1	120458616	120458617	T	C	26	4	15.3846	NM_024408	Arg:Lys	2243	AGG:AAG
	TGP22	NOTCH2	chr1	120458247	120458248	A	G	20	4	20	NM_024408	Ala:Val	2366	GCT:GTT
	TGP24	NOTCH2	chr1	120508104	120508105	A	G	110	18	16.3636	NM_024408	Pro:Leu	551	CCG:CTG
	TGP24	NOTCH2	chr1	120491707	120491708	A	G	120	66	55	NM_024408	Pro:Ser	841	CCT:TCT
	TGP24	NOTCH2	chr1	120466548	120466549	C	T	34	5	14.7059	NM_024408	Ser:Gly	1524	AGT:GGT
	TGP25	NOTCH2	chr1	120510130	120510131	G	A	41	9	21.9512	NM_024408	Cys:Arg	460	TGC:CGC
	TGP25	NOTCH2	chr1	120496210	120496211	C	T	28	5	17.8571	NM_024408	Asn:Asp	774	AAT:GAT
	TGP25	NOTCH2	chr1	120491724	120491725	A	G	34	16	47.0588	NM_024408	Ala:Val	835	GCT:GTT
	TGP25	NOTCH2	chr1	120478171	120478172	C	T	19	6	31.5789	NM_024408	Asn:Ser	1193	AAT:AGT
	TGP26	NOTCH2	chr1	120529633	120529634	G	A	42	7	16.6667	NM_024408	Cys:Arg	275	TGT:CGT
	TGP26	NOTCH2	chr1	120484262	120484263	C	T	100	11	11	NM_024408	Glu:Gly	956	GAA:GGA
	TGP26	NOTCH2	chr1	120480068	120480069	C	A	29	13	44.8276	NM_024408	Cys:Gly	1120	TGC:GGC
	TGP27	NOTCH2	chr1	120493411	120493412	G	A	106	15	14.1509	NM_024408	Leu:Pro	805	CTG:CCG
	TGP27	NOTCH2	chr1	120464379	120464380	T	C	16	4	25	NM_024408	Glu:Lys	1756	GAA:AAA
	TGP28	NOTCH2	chr1	120462002	120462003	T	C	40	10	25	NM_024408	Ala:Thr	1905	GCC:ACC
	TGP29	NOTCH2	chr1	120506373	120506374	A	G	74	74	100	NM_024408	His:Tyr	580	CAC:TAC
	TGP29	NOTCH2	chr1	120462203	120462204	A	G	5	5	100	NM_024408	Arg:Stop	1838	CGA:TGA
	TGP7	NOTCH2	chr1	120480506	120480507	G	A	6	4	66.6667	NM_024408	Ser:Pro	1104	TCT:CCT
	TGP7	NOTCH2	chr1	120462085	120462086	T	C	28	4	14.2857	NM_024408	Gly:Asp	1877	GGT:GAT
	TGP7	NOTCH2	chr1	120458130	120458131	T	C	17	7	41.1765	NM_024408	Ser:Asn	2405	AGT:AAT
	TGW1	NOTCH2	chr1	120464967	120464968	A	G	72	29	40.2778	NM_024408	Arg:Stop	1702	CGA:TGA
	TGW10	NOTCH2	chr1	120529593	120529594	A	G	44	9	20.4545	NM_024408	Pro:Leu	288	CCA:CTA
	TGW11	NOTCH2	chr1	120572565	120572566	C	T	48	8	16.6667	NM_024408	Met:Val	40	ATG:GTG
	TGW11	NOTCH2	chr1	120548029	120548030	A	G	38	6	15.7895	NM_024408	Arg:Stop	113	CGA:TGA
	TGW12	NOTCH2	chr1	120483352	120483353	G	A	24	6	25	NM_024408	Val:Ala	1003	GTT:GCT
	TGW13	NOTCH2	chr1	120572586	120572587	T	C	34	4	11.7647	NM_024408	Glu:Lys	33	GAA:AAA
	TGW13	NOTCH2	chr1	120484238	120484239	T	C	43	6	13.9535	NM_024408	Cys:Tyr	964	TGC:TAC
	TGW13	NOTCH2	chr1	120468432	120468433	T	C	48	10	20.8333	NM_024408	Gly:Arg	1336	GGA:AGA
	TGW13	NOTCH2	chr1	120465401	120465402	T	C	45	9	20	-	Acceptor	-	-
	TGW14	NOTCH2	chr1	120458266	120458267	T	G	30	4	13.3333	NM_024408	Gln:Lys	2360	CAG:AAG
	TGW15	NOTCH2	chr1	120510226	120510227	A	C	125	22	17.6	NM_024408	Glu:Stop	428	GAG:TAG
	TGW15	NOTCH2	chr1	120466538	120466539	A	C	46	6	13.0435	NM_024408	Cys:Phe	1527	TGT:TTT
	TGW15	NOTCH2	chr1	120458098	120458099	C	T	40	6	15	NM_024408	Thr:Ala	2416	ACA:GCA
	TGW16	NOTCH2	chr1	120510168	120510169	T	C	82	32	39.0244	NM_024408	Gly:Asp	447	GGT:GAT
	TGW16	NOTCH2	chr1	120510150	120510151	T	C	81	33	40.7407	NM_024408	Cys:Tyr	453	TGT:TAT
	TGW16	NOTCH2	chr1	120461150	120461151	C	T	40	4	10	NM_024408	Asp:Gly	1936	GAT:GGT
	TGW18	NOTCH2	chr1	120491186	120491187	C	G	44	10	22.7273	NM_024408	Gln:Glu	868	CAG:GAG
	TGW18	NOTCH2	chr1	120460372	120460373	G	A	59	12	20.339	NM_024408	Leu:Pro	1981	CTT:CCT
	TGW19	NOTCH2	chr1	120483260	120483261	G	A	37	4	10.8108	NM_024408	Cys:Arg	1034	TGC:CGC
	TGW2	NOTCH2	chr1	120468135	120468136	A	G	52	6	11.5385	NM_024408	Arg:Trp	1435	CGG:TGG
	TGW2	NOTCH2	chr1	120468080	120468081	T	C	55	33	60	NM_024408	Gly:Asp	1453	GGT:GAT
	TGW2	NOTCH2	chr1	120467943	120467944	C	T	37	4	10.8108	NM_024408	Asn:Asp	1499	AAC:GAC
	TGW2	NOTCH2	chr1	120462235	120462236	A	T	23	4	17.3913	NM_024408	Asp:Val	1827	GAT:GTT
	TGW2	NOTCH2	chr1	120459229	120459230	C	T	38	4	10.5263	NM_024408	Thr:Ala	2039	ACA:GCA
	TGW2	NOTCH2	chr1	120458562	120458563	C	T	40	5	12.5	NM_024408	Glu:Gly	2261	GAG:GGG
	TGW20	NOTCH2	chr1	120548029	120548030	A	G	53	8	15.0943	NM_024408	Arg:Stop	113	CGA:TGA
	TGW22	NOTCH2	chr1	120508116	120508117	T	C	29	5	17.2414	NM_024408	Cys:Tyr	547	TGT:TAT
	TGW22	NOTCH2	chr1	120506311	120506312	T	C	42	5	11.9048	NM_024408	Met:Ile	600	ATG:ATA
	TGW23	NOTCH2	chr1	120548029	120548030	A	G	40	5	12.5	NM_024408	Arg:Stop	113	CGA:TGA
	TGW23	NOTCH2	chr1	120539870	120539871	A	G	44	5	11.3636	NM_024408	Ser:Phe	167	TCC:TTC
	TGW23	NOTCH2	chr1	120512246	120512247	A	C	14	7	50	NM_024408	Gly:Val	332	GGA:GTA
	TGW23	NOTCH2	chr1	120480622	120480623	C	T	23	5	21.7391	NM_024408	Asn:Ser	1065	AAT:AGT
	TGW26	NOTCH2	chr1	120468270	120468271	T	G	21	8	38.0952	NM_024408	His:Asn	1390	CAC:AAC
	TGW26	NOTCH2	chr1	120461100	120461101	A	G	20	5	25	NM_024408	Arg:Cys	1953	CGC:TGC
	TGW27	NOTCH2	chr1	120468020	120468021	A	C	36	4	11.1111	NM_024408	Trp:Leu	1473	TGG:TTG
	TGW28	NOTCH2	chr1	120496216	120496217	G	A	30	4	13.3333	NM_024408	Cys:Arg	772	TGT:CGT
	TGW28	NOTCH2	chr1	120464931	120464932	T	C	27	14	51.8519	NM_024408	Gly:Ser	1714	GGT:AGT
	TGW28	NOTCH2	chr1	120464930	120464931	T	C	27	13	48.1481	NM_024408	Gly:Asp	1714	GGT:GAT
	TGW28	NOTCH2	chr1	120458259	120458260	C	T	19	6	31.5789	NM_024408	Asp:Gly	2362	GAC:GGC
	TGW29	NOTCH2	chr1	120466440	120466441	A	G	21	6	28.5714	NM_024408	Gln:Stop	1560	CAG:TAG
	TGW3	NOTCH2	chr1	120512253	120512254	G	A	31	4	12.9032	NM_024408	Trp:Arg	330	TGG:CGG
	TGW3	NOTCH2	chr1	120510168	120510169	T	C	79	37	46.8354	NM_024408	Gly:Asp	447	GGT:GAT
	TGW3	NOTCH2	chr1	120480523	120480524	T	C	73	28	38.3562	NM_024408	Cys:Tyr	1098	TGT:TAT
	TGW3	NOTCH2	chr1	120461176	120461177	T	C	50	28	56	-	Acceptor	-	-
	TGW3	NOTCH2	chr1	120458682	120458683	G	A	49	6	12.2449	NM_024408	Val:Ala	2221	GTG:GCG
	TGW4	NOTCH2	chr1	120491647	120491648	C	A	33	4	12.1212	NM_024408	Cys:Gly	861	TGT:GGT
	TGW6	NOTCH2	chr1	120458521	120458522	T	C	30	5	16.6667	NM_024408	Ala:Thr	2275	GCT:ACT
	TGW7	NOTCH2	chr1	120496296	120496297	T	C	38	16	42.1053	NM_024408	Cys:Tyr	745	TGT:TAT
	TGW7	NOTCH2	chr1	120461121	120461122	C	T	47	15	31.9149	NM_024408	Thr:Ala	1946	ACA:GCA
	TGW8	NOTCH2	chr1	120502124	120502125	G	C	42	6	14.2857	NM_024408	Gly:Ala	639	GGG:GCG
	TGW8	NOTCH2	chr1	120462068	120462069	A	G	50	5	10	NM_024408	Leu:Phe	1883	CTT:TTT
	TGW9	NOTCH2	chr1	120462881	120462882	T	C	34	20	58.8235	NM_024408	Asp:Asn	1817	GAT:AAT
	Cell Line	Gene	chr	Start	End	Variant Allele	Reference Allele	No. Quality Reads	No. Variants	% Variant Reads	Ensemble Transcript ID	SNP Change	SNP Position	Codon Change
	SCCIC1	NOTCH2	chr1	120461977	120461978	A	G	122	72	59.0164	NM_024408	Pro:Leu	1913	CCA:CTA
	SCCIC19	NOTCH2	chr1	120512296	120512297	T	A	53	25	47.1698	NM_024408	Cys:Stop	315	TGT:TGA
	MET1	NOTCH2	chr1	120468087	120468088	T	C	130	66	50.7692	NM_024408	Asp:Asn	1451	GAT:AAT
	SCCT10	NOTCH2	chr1	120458461	120458462	C	T	34	5	14.7059	NM_024408	Thr:Ala	2295	ACC:GCC
	PM1	NOTCH2	chr1	120458827	120458828	A	G	44	20	45.4545	NM_024408	Pro:Ser	2173	CCT:TCT
	PM1	NOTCH2	chr1	120468121	120468122	C	A	93	53	56.9892	NM_024408	Cys:Trp	1439	TGT:TGG
	PM1	NOTCH2	chr1	120469216	120469217	T	A	55	6	10.9091	NM_024408	Phe:Ile	1304	TTC:ATC
	PM1	NOTCH2	chr1	120471690	120471691	A	T	45	8	17.7778	NM_024408	Glu:Val	1267	GAG:GTG
	PM1	NOTCH2	chr1	120471766	120471767	C	T	45	5	11.1111	NM_024408	Met:Val	1242	ATG:GTG
	SCCT11	NOTCH2	chr1	120480076	120480077	A	T	35	4	11.4286	NM_024408	Glu:Val	1117	GAA:GTA
	SCCRDEB4	NOTCH2	chr1	120548029	120548030	A	G	70	10	14.2857	NM_024408	Arg:Stop	113	CGA:TGA
	SCCT1	NOTCH2	chr1	120466573	120466574	T	G	43	25	58.1395	NM_024408	Asp:Glu	1515	GAC:GAA
	SCCT1	NOTCH2	chr1	120491646	120491647	T	C	147	75	51.0204	NM_024408	Cys:Tyr	861	TGT:TAT
	SCCT2	NOTCH2	chr1	120458317	120458318	A	G	73	30	41.0959	NM_024408	Pro:Ser	2343	CCA:TCA
	SCCT2	NOTCH2	chr1	120458952	120458953	T	C	43	7	16.2791	NM_024408	Arg:Lys	2131	AGG:AAG
	SCCT2	NOTCH2	chr1	120464393	120464394	T	C	64	38	59.375	NM_024408	Gly:Asp	1751	GGT:GAT
	SCCT2	NOTCH2	chr1	120510210	120510211	T	C	104	35	33.6538	NM_024408	Cys:Tyr	433	TGT:TAT
	SCCT8	NOTCH2	chr1	120506264	120506265	A/G	C	124	71	55.6452	NM_024408	Cys:Phe/Ser	616	TGC:TTC/TCC
	SCCT9	NOTCH2	chr1	120478094	120478095	T	C	182	26	14.2857	NM_024408	Gly:Ser	1219	GGC:AGC
	SCCT9	NOTCH2	chr1	120480550	120480551	T	C	88	43	48.8636	NM_024408	Cys:Tyr	1089	TGT:TAT
	SCCIC12	NOTCH2	chr1	120572537	120572538	T	C	76	9	11.8421	NM_024408	Gly:Glu	49	GGA:GAA
	SCCIC19	NOTCH2	chr1	120512367	120512368	T	C	52	29	55.7692	-	Acceptor	-	-
	SCCT2	NOTCH2	chr1	120512132	120512133	T	C	51	31	60.7843	-	Donor	-	-
	Tumour Sample	Gene	chr	Start	End	Variant Allele	Reference Allele	No. Quality Reads	No. Variants	% Variant Reads	Ensemble Transcript ID	SNP Change	SNP Position	Codon Change
	TGM1	TP53	chr17	7577516	7577517	C	A	50	38	76	NM_000546	Ile:Ser	255	ATC:AGC
	TGM10	TP53	chr17	7577538	7577539	A	G	177	75	42.3729	NM_000546	Arg:Trp	248	CGG:TGG
	TGM10	TP53	chr17	7577093	7577094	A	G	203	86	42.3645	NM_000546	Arg:Trp	282	CGG:TGG
	TGM11	TP53	chr17	7579426	7579427	T	G	51	7	13.7255	NM_000546	Pro:Gln	87	CCA:CAA
	TGM11	TP53	chr17	7578393	7578394	C/G	T	117	38	30.7692	NM_000546	His:Arg/Pro	179	CAT:CGT/CCT
	TGM11	TP53	chr17	7578262	7578263	A	G	118	53	44.9153	NM_000546	Arg:Stop	196	CGA:TGA
	TGM12	TP53	chr17	7579426	7579427	T	G	48	9	18.75	NM_000546	Pro:Gln	87	CCA:CAA
	TGM12	TP53	chr17	7578262	7578263	A	G	102	30	29.4118	NM_000546	Arg:Stop	196	CGA:TGA
	TGM12	TP53	chr17	7577517	7577518	A	T	139	20	14.3885	NM_000546	Ile:Phe	255	ATC:TTC
	TGM13	TP53	chr17	7577084	7577085	T	C	136	67	49.2647	NM_000546	Glu:Lys	285	GAG:AAG
	TGM15	TP53	chr17	7577538	7577539	A	G	57	31	54.386	NM_000546	Arg:Trp	248	CGG:TGG
	TGM17	TP53	chr17	7577105	7577106	A	G	23	8	34.7826	NM_000546	Pro:Ser	278	CCT:TCT
	TGM17	TP53	chr17	7577093	7577094	A	G	23	4	17.3913	NM_000546	Arg:Trp	282	CGG:TGG
	TGM18	TP53	chr17	7578368	7578369	T	A	19	6	31.5789	-	Donor	-	-
	TGM18	TP53	chr17	7578176	7578177	A	C	19	4	21.0526	NM_000546	Glu:Asp	224	GAG:GAT
	TGM19	TP53	chr17	7578405	7578406	T	C	39	14	35.8974	NM_000546	Arg:His	175	CGC:CAC
	TGM21	TP53	chr17	7578384	7578385	T	C	35	6	17.1429	NM_000546	Cys:Tyr	182	TGC:TAC
	TGM21	TP53	chr17	7577538	7577539	A	G	56	47	83.9286	NM_000546	Arg:Trp	248	CGG:TGG
	TGM22	TP53	chr17	7577538	7577539	A	G	43	7	16.2791	NM_000546	Arg:Trp	248	CGG:TGG
	TGM25	TP53	chr17	7577120	7577121	A	G	39	9	23.0769	NM_000546	Arg:Cys	273	CGT:TGT
	TGM26	TP53	chr17	7577570	7577571	T	A	62	37	59.6774	NM_000546	Met:Lys	237	ATG:AAG
	TGM28	TP53	chr17	7578435	7578436	C	T	24	16	66.6667	NM_000546	Gln:Arg	165	CAG:CGG
	TGM28	TP53	chr17	7578414	7578415	G	A	24	14	58.3333	NM_000546	Val:Ala	172	GTT:GCT
	TGM29	TP53	chr17	7577081	7577082	T	C	34	6	17.6471	NM_000546	Glu:Lys	286	GAA:AAA
	TGM29	TP53	chr17	7576895	7576896	C	T	39	4	10.2564	NM_000546	Gln:Arg	317	CAG:CGG
	TGM30	TP53	chr17	7578289	7578290	T	C	47	15	31.9149	-	Acceptor	-	-
	TGM30	TP53	chr17	7577540	7577541	A	T	42	9	21.4286	NM_000546	Asn:Ile	247	AAC:ATC
	TGM30	TP53	chr17	7577074	7577075	C	T	35	4	11.4286	NM_000546	Asn:Ser	288	AAT:AGT
	TGM31	TP53	chr17	7578201	7578202	T	A	33	21	63.6364	NM_000546	Val:Glu	216	GTG:GAG
	TGM4	TP53	chr17	7577116	7577117	G	A	132	47	35.6061	NM_000546	Val:Ala	274	GTT:GCT
	TGM7	TP53	chr17	7579426	7579427	T	G	42	6	14.2857	NM_000546	Pro:Gln	87	CCA:CAA
	TGM8	TP53	chr17	7578289	7578290	T	C	115	26	22.6087	-	Acceptor	-	-
	TGM8	TP53	chr17	7577092	7577093	G	C	177	37	20.904	NM_000546	Arg:Pro	282	CGG:CCG
	TGP1	TP53	chr17	7577141	7577142	T	C	70	7	10	NM_000546	Gly:Arg	266	GGA:AGA
	TGP1	TP53	chr17	7577105	7577106	A	G	70	63	90	NM_000546	Pro:Ser	278	CCT:TCT
	TGP11	TP53	chr17	7577595	7577621	deletion	T	49	9	18.3673	1	C230*	230	TGT:TGA
	TGP11	TP53	chr17	7577594	7577595	T	C	49	9	18.3673	NM_000546	Cys:Tyr	229	TGT:TAT
	TGP12	TP53	chr17	7577105	7577106	A	G	35	9	25.7143	NM_000546	Pro:Ser	278	CCT:TCT
	TGP14	TP53	chr17	7577537	7577538	T	C	47	7	14.8936	NM_000546	Arg:Gln	248	CGG:CAG
	TGP16	TP53	chr17	7577081	7577082	T	C	23	6	26.087	NM_000546	Glu:Lys	286	GAA:AAA
	TGP16	TP53	chr17	7577081	7577082	T	C	23	6	26.087	NM_000546	Glu:Lys	286	GAA:AAA
	TGP16	TP53	chr17	7576857	7576858	A	G	10	4	40	NM_000546	Leu:Phe	330	CTT:TTT
	TGP17	TP53	chr17	7578262	7578263	A	G	31	8	25.8065	NM_000546	Arg:Stop	196	CGA:TGA
	TGP18	TP53	chr17	7577104	7577105	A	G	26	11	42.3077	NM_000546	Pro:Leu	278	CCT:CTT
	TGP19	TP53	chr17	7577514	7577515	G	T	39	35	89.7436	NM_000546	Thr:Pro	256	ACA:CCA
	TGP20	TP53	chr17	7577558	7577559	A	G	46	40	86.9565	NM_000546	Ser:Phe	241	TCC:TTC
	TGP21	TP53	chr17	7577537	7577538	T	C	23	4	17.3913	NM_000546	Arg:Gln	248	CGG:CAG
	TGP22	TP53	chr17	7577558	7577559	A	G	33	22	66.6667	NM_000546	Ser:Phe	241	TCC:TTC
	TGP24	TP53	chr17	7578262	7578263	A	G	38	13	34.2105	NM_000546	Arg:Stop	196	CGA:TGA
	TGP25	TP53	chr17	7577578	7577579	T	G	26	12	46.1538	NM_000546	Tyr:Stop	234	TAC:TAA
	TGP26	TP53	chr17	7577573	7577574	C	T	26	16	61.5385	NM_000546	Tyr:Cys	236	TAC:TGC
	TGP28	TP53	chr17	7578262	7578263	A	G	79	25	31.6456	NM_000546	Arg:Stop	196	CGA:TGA
	TGP28	TP53	chr17	7577556	7577557	C	A	69	9	13.0435	NM_000546	Cys:Gly	242	TGC:GGC
	TGP29	TP53	chr17	7578211	7578212	A	G	58	24	41.3793	NM_000546	Arg:Stop	213	CGA:TGA
	TGP29	TP53	chr17	7577579	7577580	C	T	31	6	19.3548	NM_000546	Tyr:Cys	234	TAC:TGC
	TGP29	TP53	chr17	7577514	7577515	C	T	31	9	29.0323	NM_000546	Thr:Ala	256	ACA:GCA
	TGP4	TP53	chr17	7578233	7578234	C	A	121	47	38.843	NM_000546	Tyr:Stop	205	TAT:TAG
	TGP4	TP53	chr17	7577574	7577575	G	A	122	41	33.6066	NM_000546	Tyr:His	236	TAC:CAC
	TGP6	TP53	chr17	7578211	7578212	A	G	30	12	40	NM_000546	Arg:Stop	213	CGA:TGA
	TGP7	TP53	chr17	7578211	7578212	A	G	40	40	100	NM_000546	Arg:Stop	213	CGA:TGA
	TGP8	TP53	chr17	7572997	7572998	G	A	24	6	25	NM_000546	Ser:Pro	371	TCC:CCC
	TGW1	TP53	chr17	7579310	7579311	T	C	117	21	17.9487	-	Donor	-	-
	TGW1	TP53	chr17	7577105	7577106	A	G	79	39	49.3671	NM_000546	Pro:Ser	278	CCT:TCT
	TGW1	TP53	chr17	7577104	7577105	A	G	79	39	49.3671	NM_000546	Pro:Leu	278	CCT:CTT
	TGW12	TP53	chr17	7579426	7579427	T	G	28	5	17.8571	NM_000546	Pro:Gln	87	CCA:CAA
	TGW12	TP53	chr17	7577547	7577548	T	C	103	103	100	NM_000546	Gly:Asp	245	GGC:AGC
	TGW12	TP53	chr17	7577546	7577547	T	C	103	103	100	NM_000546	Gly:Asp	245	GGC:GAC
	TGW12	TP53	chr17	7572939	7572940	A	G	24	5	20.8333	NM_000546	Pro:Leu	390	CCT:CTT
	TGW13	TP53	chr17	7579365	7579366	C	G	65	10	15.3846	NM_000546	Tyr:Stop	107	TAC:TAG
	TGW13	TP53	chr17	7579330	7579331	A	G	65	8	12.3077	NM_000546	Ala:Val	119	GCC:GTC
	TGW16	TP53	chr17	7578180	7578181	A	G	113	24	21.2389	NM_000546	Pro:Leu	223	CCT:CTT
	TGW16	TP53	chr17	7576926	7576927	T	C	181	27	14.9171	-	Acceptor	-	-
	TGW19	TP53	chr17	7577608	7577609	T	C	128	17	13.2812	-	Acceptor	-	-
	TGW19	TP53	chr17	7577119	7577120	T	C	132	24	18.1818	NM_000546	Arg:His	273	CGT:CAT
	TGW2	TP53	chr17	7577558	7577559	A	G	55	17	30.9091	NM_000546	Ser:Phe	241	TCC:TTC
	TGW2	TP53	chr17	7577138	7577139	A	G	48	8	16.6667	NM_000546	Arg:Trp	267	CGG:TGG
	TGW21	TP53	chr17	7579426	7579427	T	G	50	8	16	NM_000546	Pro:Gln	87	CCA:CAA
	TGW21	TP53	chr17	7578283	7578284	G/T	C	200	51	24.5	NM_000546	Ala:Pro/Thr	189	GCC:CCC/ACC
	TGW21	TP53	chr17	7578258	7578259	G	A	204	57	27.9412	NM_000546	Val:Ala	197	GTG:GCG
	TGW21	TP53	chr17	7577081	7577082	T	C	170	151	88.8235	NM_000546	Glu:Lys	286	GAA:AAA
	TGW23	TP53	chr17	7579566	7579567	G	C	60	6	10	NM_000546	Met:Ile	40	ATG:ATC
	TGW23	TP53	chr17	7577538	7577539	A	G	129	43	33.3333	NM_000546	Arg:Trp	248	CGG:TGG
	TGW26	TP53	chr17	7578394	7578395	T	G	69	52	75.3623	NM_000546	His:Asn	179	CAT:AAT
	TGW27	TP53	chr17	7573963	7573964	T	C	16	16	100	NM_000546	Ala:Thr	355	GCT:ACT
	TGW28	TP53	chr17	7579310	7579311	T	C	18	9	50	-	Donor	-	-
	TGW29	TP53	chr17	7578394	7578395	A	G	41	22	53.6585	NM_000546	His:Tyr	179	CAT:TAT
	TGW3	TP53	chr17	7579376	7579377	A	G	131	52	39.6947	NM_000546	Gln:Stop	104	CAG:TAG
	TGW3	TP53	chr17	7577608	7577609	T	C	89	28	31.4607	-	Acceptor	-	-
	TGW30	TP53	chr17	7578223	7578224	C	T	27	11	40.7407	NM_000546	Arg:Gly	209	AGA:GGA
	TGW30	TP53	chr17	7578211	7578212	A	G	27	27	100	NM_000546	Arg:Stop	213	CGA:TGA
	TGW31	TP53	chr17	7578262	7578263	A	G	39	16	41.0256	NM_000546	Arg:Stop	196	CGA:TGA
	TGW5	TP53	chr17	7578289	7578290	T	C	153	36	23.5294	-	Acceptor	-	-
	TGW5	TP53	chr17	7578288	7578289	T	C	153	33	21.5686	NM_000546	Gly:Asp	187	GGT:GAT
	TGW5	TP53	chr17	7578270	7578271	A	T	153	26	16.9935	NM_000546	His:Leu	193	CAT:CTT
	TGW6	TP53	chr17	7577566	7577567	T	A	178	53	29.7753	NM_000546	Cys:Stop	238	TGT:TGA
	TGW8	TP53	chr17	7577537	7577538	T	C	182	37	20.3297	NM_000546	Arg:Gln	248	CGG:CAG
	Cell Line	Gene	chr	Start	End	Variant Allele	Reference Allele	No. Quality Reads	No. Variants	% Variant Reads	Ensemble Transcript ID	SNP Change	SNP Position	Codon Change
	SCCIC19	TP53	chr17	7579495	7579496	A	G	40	11	27.5	NM_000546	Pro:Leu	64	CCC:CTC
	SCCT8	TP53	chr17	7579417	7579443	deletion	T	54	49	90.7407	2	W91G_fs	91	TGG:GGC
	SCCT2	TP53	chr17	7579310	7579311	A	C	159	70	44.0252	-	Donor	-	-
	SCCRDEB4	TP53	chr17	7578523	7578524	A	G	6	4	66.6667	NM_000546	Gln:Stop	136	CAA:TAA
	SCCRDEB2	TP53	chr17	7578412	7578413	A	C	83	83	100	NM_000546	Val:Leu	173	GTG:TTG
	SCCIC1	TP53	chr17	7578394	7578395	A	G	89	44	49.4382	NM_000546	His:Tyr	179	CAT:TAT
	SCCIC19	TP53	chr17	7578252	7578253	T	C	63	11	17.4603	NM_000546	Gly:Glu	199	GGA:GAA
	MET1	TP53	chr17	7578202	7578203	T	C	123	122	99.187	NM_000546	Val:Met	216	GTG:ATG
	SCCT1	TP53	chr17	7577579	7577580	G	T	85	37	43.5294	NM_000546	Tyr:Ser	234	TAC:TCC
	SCCIC18	TP53	chr17	7577558	7577559	A	G	95	95	100	NM_000546	Ser:Phe	241	TCC:TTC
	SCCIC1	TP53	chr17	7577538	7577539	A	G	100	42	42	NM_000546	Arg:Trp	248	CGG:TGG
	PM1	TP53	chr17	7577508	7577509	T	C	94	94	100	NM_000546	Glu:Lys	258	GAA:AAA
	SCCIC12	TP53	chr17	7577137	7577138	G	C	74	73	98.6486	NM_000546	Arg:Pro	267	CGG:CCG
	SCCRDEB3	TP53	chr17	7577119	7577120	T	C	103	103	100	NM_000546	Arg:His	273	CGT:CAT
	SCCT2	TP53	chr17	7577105	7577106	A	G	81	30	37.037	NM_000546	Pro:Ser	278	CCT:TCT
	SCCT2	TP53	chr17	7577104	7577105	A	G	81	30	37.037	NM_000546	Pro:Leu	278	CCT:CTT
	SCCIC19	TP53	chr17	7577104	7577105	A	G	96	73	76.0417	NM_000546	Pro:Leu	278	CCT:CTT
	Tumour Sample	Gene	chr	Start	End	Variant Allele	Reference Allele	No. Quality Reads	No. Variants	% Variant Reads	Ensemble Transcript ID	SNP Change	SNP Position	Codon Change
	TGM13	CDKN2a	chr9	21974678	21974679	A	G	28	12	42.8571	NM_000077	Gln:Stop	50	CAG:TAG
	TGM14	CDKN2a	chr9	21974578	21974579	T	C	57	9	15.7895	NM_058197	Arg:Gln	83	CGG:CAG
	TGM15	CDKN2a	chr9	21971179	21971180	A	C	37	4	10.8108	NM_000077, NM_001195132	Ala:Ser	60	GCG:TCG
	TGM15	CDKN2a	chr9	21971179	21971180	A	C	37	4	10.8108	NM_058195	Gly:Val	74	GGC:GTC
	TGM17	CDKN2a	chr9	21971185	21971186	A	G	27	9	33.3333	NM_000077	Arg:Stop	58	CGA:TGA
	TGM17	CDKN2a	chr9	21971185	21971186	A	G	27	9	33.3333	NM_058195	Pro:Leu	72	CCG:CTG
	TGM17	CDKN2a	chr9	21971111	21971112	T	C	27	4	14.8148	NM_058195	Ala:Thr	97	GCA:ACA
	TGM18	CDKN2a	chr9	21971115	21971116	A	G	14	10	71.4286	NM_000077, NM_001195132	Pro:Leu	81	CCC:CTC
	TGM25	CDKN2a	chr9	21971115	21971116	A	G	12	10	83.3333	NM_000077, NM_001195132	Pro:Leu	81	CCC:CTC
	TGM25	CDKN2a	chr9	21971087	21971088	A	G	13	11	84.6154	NM_058195	Pro:Ser	105	CCT:TCT
	TGM29	CDKN2a	chr9	21971185	21971186	A	G	15	6	40	NM_000077	Arg:Stop	58	CGA:TGA
	TGM29	CDKN2a	chr9	21971185	21971186	A	G	15	6	40	NM_058195	Pro:Leu	72	CCG:CTG
	TGM29	CDKN2a	chr9	21968755	21968756	A	G	50	16	32	NM_001195132	His:Tyr	158	CAT:TAT
	TGM4	CDKN2a	chr9	21971186	21971187	A	G	12	4	33.3333	NM_058195	Pro:Ser	72	CCG:TCG
	TGM4	CDKN2a	chr9	21971185	21971186	A	G	12	4	33.3333	NM_000077	Arg:Stop	58	CGA:TGA
	TGM4	CDKN2a	chr9	21971185	21971186	A	G	12	4	33.3333	NM_058195	Pro:Leu	72	CCG:CTG
	TGM5	CDKN2a	chr9	21974678	21974679	A	G	27	14	51.8519	NM_000077	Gln:Stop	50	CAG:TAG
	TGP14	CDKN2a	chr9	21974678	21974679	A	G	47	10	21.2766	NM_000077	Gln:Stop	50	CAG:TAG
	TGP25	CDKN2a	chr9	21974624	21974625	C	T	57	11	19.2982	NM_058197	Thr:Ala	68	ACG:GCG
	TGP25	CDKN2a	chr9	21974534	21974535	C	T	57	8	14.0351	NM_058197	Asn:Asp	98	AAT:GAT
	TGP6	CDKN2a	chr9	21974503	21974504	T	C	60	6	10	NM_058197	Gly:Glu	108	GGG:GAG
	TGP6	CDKN2a	chr9	21971115	21971116	A	G	31	14	45.1613	NM_000077, NM_001195132	Pro:Leu	81	CCC:CTC
	TGW13	CDKN2a	chr9	21974675	21974676	T	C	36	4	11.1111	NM_058197	Val:Met	51	GTG:ATG
	TGW13	CDKN2a	chr9	21974675	21974676	T	C	36	4	11.1111	-	Donor	-	-
	TGW26	CDKN2a	chr9	21971185	21971186	A	G	33	11	33.3333	NM_000077	Arg:Stop	58	CGA:TGA
	TGW26	CDKN2a	chr9	21971185	21971186	A	G	33	11	33.3333	NM_058195	Pro:Leu	72	CCG:CTG
	TGW27	CDKN2a	chr9	21974638	21974639	T	C	55	8	14.5455	NM_058197	Gly:Glu	63	GGG:GAG
	TGW3	CDKN2a	chr9	21974675	21974676	T	C	105	32	30.4762	NM_058197	Val:Met	51	GTG:ATG
	TGW3	CDKN2a	chr9	21974675	21974676	T	C	105	32	30.4762	-	Donor	-	-
	TGW3	CDKN2a	chr9	21971114	21971115	C	G	25	5	20	NM_058195	Arg:Gly	96	CGT:GGT
	TGW3	CDKN2a	chr9	21971113	21971114	T	C	25	5	20	NM_000077, NM_001195132	Val:Met	82	GTG:ATG
	TGW3	CDKN2a	chr9	21971113	21971114	T	C	25	5	20	NM_058195	Arg:His	96	CGT:CAT
	TGW3	CDKN2a	chr9	21971112	21971113	C	A	25	6	24	NM_000077, NM_001195132	Val:Gly	82	GTG:GGG
	TGW5	CDKN2a	chr9	21971145	21971146	A	T	24	9	37.5	NM_000077, NM_001195132	Asn:Ile	71	AAC:ATC
	TGW5	CDKN2a	chr9	21971145	21971146	A	T	24	9	37.5	NM_058195	Gln:His	85	CAA:CAT
	TGW6	CDKN2a	chr9	21971207	21971208	T	C	13	6	46.1538	-	Acceptor	-	-
	TGW6	CDKN2a	chr9	21971206	21971207	T	C	13	6	46.1538	NM_000077, NM_001195132	Val:Ile	51	GTC:ATC
	TGW6	CDKN2a	chr9	21971206	21971207	T	C	13	6	46.1538	NM_058195	Gly:Asp	65	GGT:GAT
	TGW8	CDKN2a	chr9	21971106	21971107	C	T	19	4	21.0526	NM_000077, NM_001195132	Asp:Gly	84	GAC:GGC
	Cell Line	Gene	chr	Start	End	Variant Allele	Reference Allele	No. Quality Reads	No. Variants	% Variant Reads	Ensemble Transcript ID	SNP Change	SNP Position	Codon Change
	SCCIC1	CDKN2a	chr9	21971185	21971186	A	G	35	18	51.4286	NM_000077	Arg:Stop	58	CGA:TGA
	SCCIC1	CDKN2a	chr9	21971185	21971186	A	G	35	18	51.4286	NM_058195	Pro:Leu	72	CCG:CTG
	SCCIC1	CDKN2a	chr9	21974675	21974676	T	C	89	32	35.9551	NM_058197	Val:Met	51	GTG:ATG
	NTERT	CDKN2a	chr9	21971185	21971186	A	G	12	12	100	NM_000077	Arg:Stop	58	CGA:TGA
	NTERT	CDKN2a	chr9	21971185	21971186	A	G	12	12	100	NM_058195	Pro:Leu	72	CCG:CTG
	SCCRDEB2	CDKN2a	chr9	21971185	21971186	A	G	28	27	96.4286	NM_000077	Arg:Stop	58	CGA:TGA
	SCCRDEB2	CDKN2a	chr9	21971185	21971186	A	G	28	27	96.4286	NM_058195	Pro:Leu	72	CCG:CTG
	SCCRDEB3	CDKN2a	chr9	21971119	21971120	A	G	34	34	100	NM_000077, NM_001195132	Arg:Stop	80	CGA:TGA
	SCCRDEB3	CDKN2a	chr9	21971119	21971120	A	G	34	34	100	NM_058195	Pro:Leu	94	CCG:CTG
	SCCRDEB3	CDKN2a	chr9	21971120	21971121	A	G	34	34	100	NM_058195	Pro:Ser	94	CCG:TCG
	SCCRDEB4	CDKN2a	chr9	21971119	21971120	A	G	38	38	100	NM_000077, NM_001195132	Arg:Stop	80	CGA:TGA
	SCCRDEB4	CDKN2a	chr9	21971119	21971120	A	G	38	38	100	NM_058195	Pro:Leu	94	CCG:CTG
	SCCRDEB4	CDKN2a	chr9	21971120	21971121	A	G	38	38	100	NM_058195	Pro:Ser	94	CCG:TCG
	SCCT1	CDKN2a	chr9	21971028	21971029	T	C	9	9	100	NM_000077, NM_001195132	Trp:Stop	110	TGG:TAG
	SCCT2	CDKN2a	chr9	21971145	21971146	A	T	63	63	100	NM_000077, NM_001195132	Asn:Ile	71	AAC:ATC
	SCCT2	CDKN2a	chr9	21971145	21971146	A	T	63	63	100	NM_058195	Gln:His	85	CAA:CAT
	SCCT9	CDKN2a	chr9	21974683	21974684	A	G	41	41	100	NM_000077, NM_001195132, NM_058197	Pro:Leu	48	CCG:CTG
	SCCIC1	CDKN2a	chr9	21974675	21974676	T	C	89	32	35.9551	-	Donor	-	-
	SCCIC19	CDKN2a	chr9	21971207	21971208	T	C	34	34	100	-	Acceptor	-	-
	Tumour Sample	Gene	chr	Start	End	Variant Allele	Reference Allele	No. Quality Reads	No. Variants	% Variant Reads	Ensemble Transcript ID	SNP Change	SNP Position	Codon Change
	TGM29	HRAS	chr11	534216	534217	C	T	16	6	37.5	NM_176795	Ile:Val	36	ATA:GTA
	TGM3	HRAS	chr11	533531	533532	A	G	25	8	32	NM_176795	Thr:Ile	124	ACT:ATT
	TGM7	HRAS	chr11	533460	533461	C	T	9	4	44.4444	NM_176795	Thr:Ala	148	ACC:GCC
	TGP1	HRAS	chr11	534275	534276	C	T	37	5	13.5135	NM_176795	Lys:Arg	16	AAG:AGG
	TGP19	HRAS	chr11	533850	533851	G	C	38	4	10.5263	NM_176795	Asp:His	69	GAC:CAC
	TGP28	HRAS	chr11	533874	533875	A	G	18	13	72.2222	NM_176795	Gln:Stop	61	CAG:TAG
	TGP28	HRAS	chr11	533873	533874	A	T	17	12	70.5882	NM_176795	Gln:Leu	61	CAG:CTG
	TGP4	HRAS	chr11	533493	533494	C	A	32	13	40.625	NM_176795	Tyr:Asp	137	TAC:GAC
	TGW10	HRAS	chr11	533317	533318	T	C	40	4	10	NM_176795	Trp:Stop	164	TGG:TAG
	TGW12	HRAS	chr11	534312	534313	G	A	82	10	12.1951	NM_176795	Tyr:His	4	TAT:CAT
	TGW12	HRAS	chr11	534284	534285	A	C	82	21	25.6098	NM_176795	Gly:Val	13	GGT:GTT
	TGW12	HRAS	chr11	534227	534228	C	T	82	15	18.2927	NM_176795	Tyr:Cys	32	TAC:TGC
	TGW2	HRAS	chr11	533793	533794	C	T	46	5	10.8696	NM_176795	Lys:Glu	88	AAG:GAG
	TGW23	HRAS	chr11	534284	534285	A	C	83	15	18.0723	NM_176795	Gly:Val	13	GGT:GTT
	TGW25	HRAS	chr11	534284	534285	T	C	16	12	75	NM_176795	Gly:Asp	13	GGT:GAT
	TGW26	HRAS	chr11	534284	534285	T	C	26	7	26.9231	NM_176795	Gly:Asp	13	GGT:GAT
	TGW4	HRAS	chr11	534246	534247	C	T	72	9	12.5	NM_176795	Asn:Asp	26	AAC:GAC
	TGW7	HRAS	chr11	533311	533312	A	G	27	5	18.5185	NM_176795	Pro:Leu	166	CCC:CTC
	Cell Line	Gene	chr	Start	End	Variant Allele	Reference Allele	No. Quality Reads	No. Variants	% Variant Reads	Ensemble Transcript ID	SNP Change	SNP Position	Codon Change
	SCCIC4	HRAS	chr11	532729	532730	T	A	19	5	26.3158	NM_005343	Leu:Stop	159	TTG:TAG
	SCCIC15	HRAS	chr11	533586	533587	G	A	61	7	11.4754	NM_176795	Ser:Pro	106	TCG:CCG
	PM1	HRAS	chr11	533798	533799	C	T	28	4	14.2857	NM_176795	Asn:Ser	86	AAC:AGC
	SCCT11	HRAS	chr11	532696	532697	C	T	26	4	15.3846	NM_005343	Lys:Arg	170	AAG:AGG
	SCCT11	HRAS	chr11	533507	533508	A	T	7	4	57.1429	NM_176795	Asp:Val	132	GAC:GTC
	SCCT9	HRAS	chr11	533582	533583	C	T	56	8	14.2857	NM_176795	Asp:Gly	107	GAT:GGT
	SCCT9	HRAS	chr11	534284	534285	T	C	39	18	46.1538	NM_176795	Gly:Asp	13	GGT:GAT
	SCCIC21	HRAS	chr11	533275	533276	T	C	18	5	27.7778	-	Donor	-	-
	Tumour Sample	Gene	chr	Start	End	Variant Allele	Reference Allele	No. Quality Reads	No. Variants	% Variant Reads	Ensemble Transcript ID	SNP Change	SNP Position	Codon Change
	TGM23	KRAS	chr12	25380185	25380186	C	T	37	5	13.5135	NM_033360	Glu:Gly	91	GAA:GGA
	TGP1	KRAS	chr12	25398313	25398314	A	G	37	4	10.8108	NM_033360	Thr:Ile	2	ACT:ATT
	TGP29	KRAS	chr12	25398227	25398228	T	C	11	11	100	NM_033360	Glu:Lys	31	GAA:AAA
	TGP8	KRAS	chr12	25380239	25380240	A	C	43	6	13.9535	NM_033360	Arg:Met	73	AGG:ATG
	TGW1	KRAS	chr12	25368400	25368401	C	T	39	4	10.2564	NM_033360	Lys:Glu	182	AAA:GAA
	TGW10	KRAS	chr12	25398283	25398284	A	C	107	30	28.0374	NM_033360	Gly:Val	12	GGT:GTT
	TGW16	KRAS	chr12	25398283	25398284	T	C	71	13	18.3099	NM_033360	Gly:Asp	12	GGT:GAT
	TGW21	KRAS	chr12	25380306	25380307	G	A	65	12	18.4615	NM_033360	Cys:Arg	51	TGT:CGT
	TGW27	KRAS	chr12	25380228	25380229	T	C	34	7	20.5882	NM_033360	Gly:Ser	77	GGC:AGC
	TGW29	KRAS	chr12	25398241	25398242	C	T	24	4	16.6667	NM_033360	Asn:Ser	26	AAT:AGT
	TGW4	KRAS	chr12	25368417	25368418	G	T	75	9	12	NM_033360	Lys:Thr	176	AAG:ACG
	TGW9	KRAS	chr12	25398283	25398284	T	C	103	48	46.6019	NM_033360	Gly:Asp	12	GGT:GAT
	Cell Line	Gene	chr	Start	End	Variant Allele	Reference Allele	No. Quality Reads	No. Variants	% Variant Reads	Ensemble Transcript ID	SNP Change	SNP Position	Codon Change
	SCCRDEB3	KRAS	chr12	25368417	25368418	C	T	52	7	13.4615	NM_033360	Lys:Arg	176	AAG:AGG
	SCCIC1	KRAS	chr12	25368484	25368485	T	C	43	27	62.7907	NM_033360	Asp:Asn	154	GAT:AAT
	SCCRDEB2	KRAS	chr12	25378569	25378570	C	T	69	7	10.1449	NM_033360	Glu:Gly	143	GAA:GGA
	Tumour Sample	Gene	chr	Start	End	Variant Allele	Reference Allele	No. Quality Reads	No. Variants	% Variant Reads	Ensemble Transcript ID	SNP Change	SNP Position	Codon Change
	TGP10	NRAS	chr1	115252307	115252308	T	A	26	15	57.6923	NM_002524	Met:Lys	111	ATG:AAG
	TGP6	NRAS	chr1	115252344	115252345	A	G	40	4	10	NM_002524	Gln:Stop	99	CAG:TAG
	TGW1	NRAS	chr1	115258711	115258712	A	T	31	4	12.9032	NM_002524	Ile:Phe	24	ATC:TTC
	TGW10	NRAS	chr1	115252244	115252245	C	T	109	11	10.0917	NM_002524	Glu:Gly	132	GAA:GGA
	TGW27	NRAS	chr1	115252196	115252197	A	G	34	6	17.6471	NM_002524	Thr:Ile	148	ACC:ATC
	Cell Line	Gene	chr	Start	End	Variant Allele	Reference Allele	No. Quality Reads	No. Variants	% Variant Reads	Ensemble Transcript ID	SNP Change	SNP Position	Codon Change
	PM1	NRAS	chr1	115251195	115251196	T	C	14	7	50	NM_002524	Gly:Glu	177	GGG:GAG
