# Supplementary material for: Inactivation of TGFβ receptors in stem cells drives cutaneous squamous cell carcinoma
Source: Nat Commun. 2016 Aug 25;7:12493. doi: 10.1038/ncomms12493 (PMC5007296; doi:10.1038/ncomms12493)
Supplement: Supplementary Data 5 — TGFBR1 and TGFBR2 mutations in sporadic cSCC by 454 sequencing-Dundee Cohort. 454 pyrosequencing data of NOTCH1, NOTCH2, TP53, CDKN2A, HRAS, NRAS, KRAS, TGFBR1 and TGFBR2 in sporadic cSCC primary tumors and matched normal distant and perilesional skin isolated in Dundee. [file ncomms12493-s6.xlsx]

## Sheet: Supplementary data table 5
Supplementary Data Table 5. TGFBR1 and TGFBR2 mutations in sporadic cSCC by 454 sequencing-Dundee Cohort. 454 pyrosequencing data of NOTCH1, NOTCH2, TP53, CDKN2A, HRAS, NRAS, KRAS, TGFBR1 and TGFBR2 in sporadic cSCC primary tumors and matched normal distant and perilesional skin isolated in Dundee.
Tumour Sample	Gene	chr	Start	End	Variant Allele	Reference Allele	A	C	G	T	No. Quality Reads	No. Variants	% Variant Reads	Ensemble Transcript ID	SNP Change	SNP Position	Codon Change
TGP32	TGFBR1	chr9	101891238	101891239	G	A	35	0	4	0	39	4	10.2564	NM_004612	His:Arg	67	CAC:CGC
TGP32	TGFBR1	chr9	101891342	101891343	G	A	32	0	5	0	37	5	13.5135	NM_004612	Asn:Asp	102	AAT:GAT
TGM34	TGFBR1	chr9	101909991	101909992	T	G	0	0	7	7	14	7	50	NM_004612	Val:Phe	438	GTT:TTT
Tumour Sample	Gene	chr	Start	End	Variant Allele	Reference Allele	A	C	G	T	No. Quality Reads	No. Variants	% Variant Reads	Ensemble Transcript ID	SNP Change	SNP Position	Codon Change
TGM34	TGFBR2	chr3	30686304	30686305	A	G	29	0	33	0	62	29	46.7742	NM_001024847	Cys:Tyr	79	TGT:TAT
TGP32	TGFBR2	chr3	30713758	30713759	T	C	0	87	0	23	110	23	20.9091	NM_001024847	His:Tyr	387	CAC:TAC
TGP32	TGFBR2	chr3	30733071	30733072	T	C	0	83	0	24	107	24	22.4299	NM_001024847	Ser:Phe	587	TCC:TTC
Tumour Sample	Gene	chr	Start	End	Variant Allele	Reference Allele	A	C	G	T	No. Quality Reads	No. Variants	% Variant Reads	Ensemble Transcript ID	SNP Change	SNP Position	Codon Change
TGP31	NOTCH1	chr9	139412253	139412254	C	T	0	5	0	13	18	5	27.7778	NM_017617	Asp:Gly	464	GAC:GGC
TGP32	NOTCH1	chr9	139410519	139410520	T	C	0	10	0	10	20	10	50	NM_017617	Asp:Asn	528	GAT:AAT
TGP31	NOTCH1	chr9	139410509	139410510	C	T	0	4	0	29	33	4	12.1212	NM_017617	Glu:Gly	531	GAG:GGG
TGM34_normal	NOTCH1	chr9	139405158	139405159	A	G	10	0	3	0	13	10	76.9231	NM_017617	Gln:Stop	896	CAG:TAG
TGW32	NOTCH1	chr9	139404238	139404239	A	G	7	0	37	0	44	7	15.9091	NM_017617	Pro:Leu	972	CCC:CTC
TGM34_normal	NOTCH1	chr9	139393653	139393654	C	G	0	5	30	0	35	5	14.2857	NM_017617	Pro:Ala	1998	CCA:GCA
Tumour Sample	Gene	chr	Start	End	Variant Allele	Reference Allele	A	C	G	T	No. Quality Reads	No. Variants	% Variant Reads	Ensemble Transcript ID	SNP Change	SNP Position	Codon Change
TGM34	NOTCH2	chr1	120510168	120510169	T	C	0	4	0	6	10	6	60	NM_024408	Gly:Asp	447	GGT:GAT
TGM35_normal	NOTCH2	chr1	120506292	120506293	A	G	4	0	30	0	34	4	11.7647	NM_024408	Gln:Stop	607	CAG:TAG
TGM32	NOTCH2	chr1	120480522	120480523	C	A	46	6	0	0	52	6	11.5385	NM_024408	Cys:Trp	1098	TGT:TGG
TGM32_normal	NOTCH2	chr1	120480508	120480509	G	A	20	0	4	0	24	4	16.6667	NM_024408	Val:Ala	1103	GTC:GCC
TGM33	NOTCH2	chr1	120471676	120471677	A	G	7	0	22	0	29	7	24.1379	NM_024408	Pro:Ser	1272	CCC:TCC
TGM33	NOTCH2	chr1	120468087	120468088	T	C	0	24	0	9	33	9	27.2727	NM_024408	Asp:Asn	1451	GAT:AAT
TGM33_normal	NOTCH2	chr1	120468050	120468051	T	C	0	24	0	6	30	6	20	NM_024408	Trp:Stop	1463	TGG:TAG
TGM33	NOTCH2	chr1	120464916	120464917	A	G	21	0	25	0	46	21	45.6522	NM_024408	Arg:Stop	1719	CGA:TGA
TGM35_normal	NOTCH2	chr1	120461100	120461101	A	G	13	0	27	0	40	13	32.5	NM_024408	Arg:Cys	1953	CGC:TGC
Tumour Sample	Gene	chr	Start	End	Variant Allele	Reference Allele	A	C	G	T	No. Quality Reads	No. Variants	% Variant Reads	Ensemble Transcript ID	SNP Change	SNP Position	Codon Change
TGM33	TP53	chr17	7578399	7578400	A	G	23	0	50	0	73	23	31.5068	NM_000546	Pro:Leu	177	CCC:CTC
TGP31	TP53	chr17	7578252	7578253	A	C	11	60	0	0	71	11	15.493	NM_000546	Gly:Val	199	GGA:GTA
TGP32	TP53	chr17	7577578	7577579	A/T	G	3	0	45	45	93	48	48.3871	NM_000546	Tyr:Tyr/Stop	234	TAC:TAT/TAA
TGW32	TP53	chr17	7577558	7577559	A	G	44	0	53	0	97	44	45.3608	NM_000546	Ser:Phe	241	TCC:TTC
TGM33	TP53	chr17	7577141	7577142	T	C	0	19	0	4	23	4	17.3913	NM_000546	Gly:Arg	266	GGA:AGA
TGM33	TP53	chr17	7577104	7577105	A	G	4	0	19	0	23	4	17.3913	NM_000546	Pro:Leu	278	CCT:CTT
TGM35	TP53	chr17	7577105	7577106	A	G	8	0	29	0	37	8	21.6216	NM_000546	Pro:Ser	278	CCT:TCT
TGP32	TP53	chr17	7574002	7574003	A	G	29	0	133	0	162	29	17.9012	NM_000546	Arg:Stop	342	CGA:TGA
Tumour Sample	Gene	chr	Start	End	Variant Allele	Reference Allele	A	C	G	T	No. Quality Reads	No. Variants	% Variant Reads	Ensemble Transcript ID	SNP Change	SNP Position	Codon Change
TGP31	CDKN2a	chr9	21971104	21971105	T	C	0	42	0	8	51	8	15.6863	NM_000077	Ala:Thr	85	GCT:ACT
TGM33	CDKN2a	chr9	21971185	21971186	A	G	34	0	18	0	52	34	65.3846	NM_000077	Arg:Stop	58	CGA:TGA
Tumour Sample	Gene	chr	Start	End	Variant Allele	Reference Allele	A	C	G	T	No. Quality Reads	No. Variants	% Variant Reads	Ensemble Transcript ID	SNP Change	SNP Position	Codon Change
TGP32	HRAS	chr11	534284	534285	T	C	0	25	0	7	32	7	21.875	NM_001130442	Gly:Asp	13	GGT:GAT
Tumour Sample	Gene	chr	Start	End	Variant Allele	Reference Allele	A	C	G	T	No. Quality Reads	No. Variants	% Variant Reads	Ensemble Transcript ID	SNP Change	SNP Position	Codon Change
TGP31_normal	NRAS	chr1	115252334	115252335	T	C	0	62	0	7	69	7	10.1449	NM_002524	Arg:Gln	102	CGA:CAA
