# Supplementary material for: Inactivation of TGFβ receptors in stem cells drives cutaneous squamous cell carcinoma
Source: Nat Commun. 2016 Aug 25;7:12493. doi: 10.1038/ncomms12493 (PMC5007296; doi:10.1038/ncomms12493)
Supplement: Supplementary Data 6 — Statistical analysis of TGFBR mutations. Tumour Vs Normal VAF in 454 sequencing for a) TGFBR1, b) TGFBR2 and c) Combined. [file ncomms12493-s7.xlsx]

## Sheet: Supplementary data table 6
Supplementary Data Table 6. Statistical analysis of TGFBR mutations. Tumour Vs Normal VAF in 454 sequencing for a) TGFBR1, b) TGFBR2 and c) Combined.
	Sample	Gene	Mutation	Num Total Reads in Normal	Num Var Reads in Normal	VAF Normal (%)	Num Total Reads in Tumor	Num Var Reads in Tumor	VAF Tumor (%)	p-value (Fisher's exact; 2 sided)
	V4	TGFBR1	T62P	81	0	0	55	6	10.9091	0.00542718
	V7	TGFBR1	C461R	51	0	0	26	4	15.3846	0.0164719
	V8	TGFBR1	R157Q	70	1	1.43	48	5	10.4167	0.0828409
	V22	TGFBR1	N45S	54	2	3.7	96	10	10.4167	0.220457
	V23	TGFBR1	D44G	54	0	0	24	7	29.1667	0.00053275
	V35	TGFBR1	K213E	137	0	0	182	28	15.3846	5.79813e-07
	V35	TGFBR1	F216S	137	4	2.9	182	20	10.989	0.0162741
	V38	TGFBR1	N344D	64	0	0	38	4	10.5263	0.0225316
	V39	TGFBR1	C38Y	46	0	0	14	5	35.7143	0.00140777
	TGW13	TGFBR1	H39W	39	0	0	15	5	33.3333	0.00309684
	TGW14	TGFBR1	N150D	54	0	0	41	5	12.1951	0.0182069
	TGW25	TGFBR1	H283R	28	0	0	29	5	17.2414	0.0581882
	TGM1	TGFBR1	L278S	33	0	0	35	4	11.4286	0.119724
	TGM1	TGFBR1	V445I	33	0	0	12	4	33.3333	0.00858993
	TGM17	TGFBR1	R377G	39	0	0	35	4	11.4286	0.115325
	TGM21	TGFBR1	L305P	24	0	0	30	7	23.3333	0.0358072
	TGP32	TGFBR1	H67R	13	0	0	39	4	10.2564	0.563198
	TGP32	TGFBR1	N102D	13	1	7.7	37	5	13.5135	1
	TGM34	TGFBR1	V438F	21	0	0	14	7	50	0.00862025
			Total	991	8	0.807265	952	139	14.6008	1.82765e-31
b)
	Sample	Gene	Mutation	Num Ref Reads in Normal	Num Var Reads in Normal	VAF Normal (%)	Num Ref Reads in Tumor	Num Var Reads in Tumor	VAF Tumor (%)	p-value (Fisher's exact; 2 sided)
	TGW12	TGFBR2	W369X	68	0	0	26	12	46.1538	1.23023e-06
	TGW14	TGFBR2	R232W	94	0	0	42	5	11.9048	0.00354836
	TGW25	TGFBR2	V478M	36	0	0	41	5	12.1951	0.0640544
	TGM34	TGFBR2	C79Y	70	0	0	62	29	46.7742	7.33394e-09
	TGP32	TGFBR2	H387Y	57	0	0	110	23	20.9091	0.000178655
	TGP32	TGFBR2	S587F	32	0	0	107	24	22.4299	0.00467931
			Total	357	0	0	388	98	25.2577	4.94573e-26
c)				Num Ref Reads in Normal	Num Var Reads in Normal	VAF Normal (%)	Num Ref Reads in Tumor	Num Var Reads in Tumor	VAF Tumor (%)	p-value (Fisher's exact; 2 sided)
Combined TGFBR1/2 Mutations				1348	8	0.593472	1340	237	17.6866	4.01789e-56
	bold reads in normal samples were detected in perilesional skin
