# Supplementary material for: Inactivation of TGFβ receptors in stem cells drives cutaneous squamous cell carcinoma
Source: Nat Commun. 2016 Aug 25;7:12493. doi: 10.1038/ncomms12493 (PMC5007296; doi:10.1038/ncomms12493)
Supplement: Supplementary Data 7 — Somatic mutations of TGFBR1/2, TP53, CDKN2A, NOTCH1/2 and RAS genes across 30 cSCC exomes. The copy number / LOH status for each mutation is also shown. [file ncomms12493-s8.xlsx]

## Sheet: Sheet1
Supplementary Data Table 7. Somatic mutations of TGFBR1/2, TP53, CDKN2A, NOTCH1/2 and RAS genes across 30 cSCC exomes. The copy number / LOH status for each mutation is also shown.
chr	position	REF	SNP	number_reads_REF_normal	number_reads_SNP_normal	VAF_normal	number_reads_REF_SCC	number_reads_SNP_SCC	VAF_SCC	Sample	gene	RefSeq	Variant_Classification	Protein_Change	Codon_Change	CNA_LOH
9	21974679	G	-	164	0	0	69	24	25.8065	PD01	CDKN2A	NM_000077	Frame_Shift_Del	p.Q50fs	c.(148-150)CAGfs	normal
9	21971017	G	A	17	0	0	25	13	34.2105	PD03	CDKN2A	NM_000077	Missense_Mutation	p.P114L	c.(340-342)CCC>CTC	gain
9	21971107	T	C	21	0	0	16	9	36	PD03	CDKN2A	NM_000077	Missense_Mutation	p.D84G	c.(250-252)GAC>GGC	gain
9	21970913	C	A	28	0	0	17	7	29.1667	PD06	CDKN2A	NM_000077	Nonsense_Mutation	p.E149*	c.(445-447)GAA>TAA	loss
9	21974749	-	CT	64	0	0	51	27	34.6154	PD07	CDKN2A	NM_000077	Frame_Shift_Ins	p.E26fs	c.(76-78)GAGfs	loss
9	21971108	C	T	21	0	0	5	8	61.5385	WD06	CDKN2A	NM_000077	Missense_Mutation	p.D84N	c.(250-252)GAC>AAC	aUPD
9	21971096	C	A	23	0	0	8	8	50	WD09	CDKN2A	NM_000077	Nonsense_Mutation	p.E88*	c.(262-264)GAG>TAG	aUPD
11	534285	C	A	36	0	0	11	11	50	PD01	HRAS	NM_005343	Missense_Mutation	p.G13V	c.(37-39)GGT>GTT	normal
11	533874	T	A	49	0	0	44	44	50	PD07	HRAS	NM_005343	Missense_Mutation	p.Q61L	c.(181-183)CAG>CTG	gain
11	533832	C	T	44	0	0	39	19	32.7586	WD01	HRAS	NM_005343	Missense_Mutation	p.G75E	c.(223-225)GGG>GAG	normal
11	534285	C	T	29	0	0	4	17	80.9524	WD02	HRAS	NM_005343	Missense_Mutation	p.G13D	c.(37-39)GGT>GAT	aUPD
12	25398284	C	T	36	0	0	18	7	28	PD02	KRAS	NM_033360	Missense_Mutation	p.G12D	c.(34-36)GGT>GAT	normal
9	139395158	G	A	21	0	0	11	5	31.25	MD04	NOTCH1	NM_017617	Missense_Mutation	p.T1927M	c.(5779-5781)ACG>ATG	normal
9	139402749	C	T	23	0	0	29	11	27.5	WD12	NOTCH1	NM_017617	Missense_Mutation	p.S1087N	c.(3259-3261)AGC>AAC	aUPD
9	139399985	G	A	21	0	0	11	6	35.2941	MD02	NOTCH1	NM_017617	Nonsense_Mutation	p.Q1455*	c.(4363-4365)CAG>TAG	normal
9	139392000	G	A	42	0	0	23	37	61.6667	MD01	NOTCH1	NM_017617	Missense_Mutation	p.P2064L	c.(6190-6192)CCC>CTC	aUPD
9	139412233	A	T	24	0	0	31	10	24.3902	MD01	NOTCH1	NM_017617	Missense_Mutation	p.I471N	c.(1411-1413)ATT>AAT	aUPD
9	139413975	G	A	212	0	0	134	152	53.1469	MD01	NOTCH1	NM_017617	Missense_Mutation	p.P262L	c.(784-786)CCA>CTA	aUPD
9	139397633	C	T	66	0	0	51	7	12.069	MD05	NOTCH1	NM_017617	Splice_Site	p.S1723_splice	c.e27+1	normal
9	139405664	C	A	34	0	0	13	20	60.6061	PD03	NOTCH1	NM_017617	Nonsense_Mutation	p.E843*	c.(2527-2529)GAG>TAG	loss
9	139397746	A	T	25	0	0	18	6	25	PD04	NOTCH1	NM_017617	Nonsense_Mutation	p.C1685*	c.(5053-5055)TGT>TGA	normal
9	139402756	A	G	64	0	0	49	19	27.9412	PD08	NOTCH1	NM_017617	Missense_Mutation	p.C1085R	c.(3253-3255)TGC>CGC	normal
9	139396362	C	A	22	0	0	24	9	27.2727	WD03	NOTCH1	NM_017617	Nonsense_Mutation	p.E1826*	c.(5476-5478)GAG>TAG	normal
9	139402759	C	A	49	0	0	37	11	22.9167	WD05	NOTCH1	NM_017617	Nonsense_Mutation	p.E1084*	c.(3250-3252)GAG>TAG	normal
9	139404398	C	T	29	0	0	21	6	22.2222	WD05	NOTCH1	NM_017617	Missense_Mutation	p.G919E	c.(2755-2757)GGG>GAG	normal
9	139412278	C	T	27	0	0	19	8	29.6296	WD05	NOTCH1	NM_017617	Missense_Mutation	p.C456Y	c.(1366-1368)TGC>TAC	normal
9	139404185	C	T	76	0	0	16	5	23.8095	WD07	NOTCH1	NM_017617	Missense_Mutation	p.S990N	c.(2968-2970)AGC>AAC	loss
9	139397691	C	A	27	0	0	9	4	30.7692	WD10	NOTCH1	NM_017617	Nonsense_Mutation	p.G1704*	c.(5110-5112)GGA>TGA	loss
1	120458407	C	T	26	0	0	18	4	18.1818	MD04	NOTCH2	NM_024408	Missense_Mutation	p.G2313D	c.(6937-6939)GGC>GAC	normal
1	120497805	T	A	22	0	0	22	6	21.4286	MD04	NOTCH2	NM_024408	Nonsense_Mutation	p.K693*	c.(2077-2079)AAG>TAG	normal
1	120506431	C	T	56	0	0	37	6	13.9535	MD04	NOTCH2	NM_024408	Splice_Site	p.G561_splice	c.e11-1	normal
1	120464931	C	T	35	0	0	17	6	26.087	WD15	NOTCH2	NM_024408	Missense_Mutation	p.G1714D	c.(5140-5142)GGT>GAT	normal
1	120464932	C	T	36	0	0	17	6	26.087	WD15	NOTCH2	NM_024408	Missense_Mutation	p.G1714S	c.(5140-5142)GGT>AGT	normal
1	120509022	C	T	49	0	0	69	10	12.6582	WD12	NOTCH2	NM_024408	Missense_Mutation	p.R515H	c.(1543-1545)CGT>CAT	normal
1	120508088	G	A	58	0	0	59	39	39.7959	MD01	NOTCH2	NM_024408	Nonsense_Mutation	p.Q557*	c.(1669-1671)CAG>TAG	normal
1	120512304	C	T	56	0	0	50	43	46.2366	MD01	NOTCH2	NM_024408	Missense_Mutation	p.G313D	c.(937-939)GGC>GAC	normal
1	120465357	T	C	112	0	0	70	23	24.7312	PD01	NOTCH2	NM_024408	Missense_Mutation	p.D1635G	c.(4903-4905)GAC>GGC	normal
1	120468075	C	T	86	0	0	32	10	23.8095	PD01	NOTCH2	NM_024408	Missense_Mutation	p.C1455Y	c.(4363-4365)TGT>TAT	normal
1	120510223	TGCTCACAAGGAT	-	63	0	0	25	5	16.6667	PD01	NOTCH2	NM_024408	In_Frame_Del	p.PCEH426del	c.(1273-1287)AATCCTTGTGAGCAT>AAT	normal
1	120502061	C	T	59	0	0	24	8	25	PD02	NOTCH2	NM_024408	Missense_Mutation	p.M660I	c.(1978-1980)ATG>ATA	normal
1	120460367	C	A	87	0	0	43	28	39.4366	PD03	NOTCH2	NM_024408	Missense_Mutation	p.W1983L	c.(5947-5949)TGG>TTG	normal
1	120464985	C	T	45	0	0	34	6	15	PD03	NOTCH2	NM_024408	Missense_Mutation	p.G1696E	c.(5086-5088)GGG>GAG	normal
1	120468054	G	A	68	0	0	67	12	15.1899	PD03	NOTCH2	NM_024408	Missense_Mutation	p.P1462L	c.(4384-4386)CCC>CTC	normal
1	120508112	C	A	234	0	0	224	81	26.5574	PD03	NOTCH2	NM_024408	Missense_Mutation	p.D549Y	c.(1645-1647)GAT>TAT	normal
1	120458407	C	T	75	0	0	26	19	42.2222	PD05	NOTCH2	NM_024408	Missense_Mutation	p.G2313D	c.(6937-6939)GGC>GAC	normal
1	120458408	C	T	74	0	0	28	19	40.4255	PD05	NOTCH2	NM_024408	Missense_Mutation	p.G2313S	c.(6937-6939)GGC>AGC	normal
1	120480057	C	T	28	0	0	21	20	48.7805	PD05	NOTCH2	NM_024408	Missense_Mutation	p.G1124S	c.(3370-3372)GGT>AGT	normal
1	120484314	G	A	35	0	0	34	9	20.9302	PD06	NOTCH2	NM_024408	Missense_Mutation	p.P939L	c.(2815-2817)CCG>CTG	normal
1	120512142	C	T	22	0	0	8	4	33.3333	PD06	NOTCH2	NM_024408	Missense_Mutation	p.G367E	c.(1099-1101)GGG>GAG	normal
1	120458278	G	A	67	0	0	71	17	19.3182	PD09	NOTCH2	NM_024408	Missense_Mutation	p.A2356V	c.(7066-7068)GCC>GTC	normal
1	120464422	C	T	54	0	0	58	22	27.5	PD09	NOTCH2	NM_024408	Missense_Mutation	p.V1742M	c.(5224-5226)GTG>ATG	normal
1	120480090	C	T	28	0	0	21	8	27.5862	WD01	NOTCH2	NM_024408	Splice_Site	p.G1113_splice	c.e21-1	normal
1	120468235	A	T	37	0	0	30	7	18.9189	WD05	NOTCH2	NM_024408	Missense_Mutation	p.C1402S	c.(4204-4206)TGT>AGT	normal
1	120468041	G	T	73	0	0	28	8	22.2222	WD10	NOTCH2	NM_024408	Nonsense_Mutation	p.C1466*	c.(4396-4398)TGC>TGA	normal
9	101907158	T	A	69	0	0	58	9	13.4328	MD04	TGFBR1	NM_004612	Missense_Mutation	p.V373E	c.(1117-1119)GTG>GAG	normal
9	101891274	C	T	62	0	0	71	29	29	PD09	TGFBR1	NM_004612	Missense_Mutation	p.P79S	c.(235-237)CCT>TCT	gain
9	101891277	C	T	59	0	0	49	46	48.4211	PD09	TGFBR1	NM_004612	Nonsense_Mutation	p.R80*	c.(238-240)CGA>TGA	gain
9	101894790	G	A	10	0	0	53	16	23.3	WD09	TGFBR1	NM_004612	Splice_Site	p.V115_splice		normal
3	30715678	G	A	95	0	0	55	17	23.6111	WD11	TGFBR2	NM_003242	Missense_Mutation	p.D446N	c.(1336-1338)GAT>AAT	loss
3	30715601	G	A	65	0	0	36	21	36.8421	WD12	TGFBR2	NM_003242	Missense_Mutation	p.G420E	c.(1258-1260)GGA>GAA	loss
3	30729911	G	A	80	0	0	62	52	45.614	PD03	TGFBR2	NM_003242	Missense_Mutation	p.V478M	c.(1432-1434)GTG>ATG	gain
3	30691911	G	A	88	0	0	93	8	7.92079	PD04	TGFBR2	NM_003242	Missense_Mutation	p.C138Y	c.(412-414)TGT>TAT	normal
3	30713640	G	A	64	0	0	58	8	12.1212	PD04	TGFBR2	NM_003242	Nonsense_Mutation	p.W322*	c.(964-966)TGG>TAG	normal
17	7577082	C	T	56	0	0	26	17	39.5349	WD11	TP53	NM_001126112	Missense_Mutation	p.E286K	c.(856-858)GAA>AAA	aUPD
17	7579311	C	T	49	0	0	26	24	48	WD15	TP53	NM_001126112	Splice_Site	p.T125_splice	c.e4+1	aUPD
17	7578226	T	A	32	0	0	45	5	10	WD12	TP53	NM_001126112	Missense_Mutation	p.D208V	c.(622-624)GAC>GTC	aUPD
17	7578449	C	T	24	0	0	8	6	42.8571	WD12	TP53	NM_001126112	Missense_Mutation	p.A161T	c.(481-483)GCC>ACC	aUPD
17	7578450	C	T	24	0	0	8	6	42.8571	WD12	TP53	NM_001126112	Missense_Mutation	p.M160I	c.(478-480)ATG>ATA	aUPD
17	7577102	C	T	46	0	0	14	19	57.5758	MD02	TP53	NM_001126112	Missense_Mutation	p.G279E	c.(835-837)GGG>GAG	loss
17	7577539	G	A	44	1	2.22222	9	34	79.0698	MD01	TP53	NM_001126112	Missense_Mutation	p.R248W	c.(742-744)CGG>TGG	aUPD
17	7576927	C	T	51	0	0	11	24	68.5714	PD02	TP53	NM_001126112	Splice_Site	p.A307_splice	c.e9-1	loss
17	7579591	C	T	113	0	0	74	50	40.3226	PD03	TP53	NM_001126112	Splice_Site	p.S33_splice	c.e4-1	normal
17	7578403	C	A	25	0	0	10	5	33.3333	PD05	TP53	NM_001126112	Missense_Mutation	p.C176F	c.(526-528)TGC>TTC	loss
17	7577539	G	A	23	0	0	13	5	27.7778	PD07	TP53	NM_001126112	Missense_Mutation	p.R248W	c.(742-744)CGG>TGG	normal
17	7578401	G	A	39	0	0	26	15	36.5854	PD07	TP53	NM_001126112	Missense_Mutation	p.P177S	c.(529-531)CCC>TCC	normal
17	7577048	T	-	38	0	0	11	14	56	PD08	TP53	NM_001126112	Frame_Shift_Del	p.H297fs	c.(889-891)CACfs	aUPD
17	7577049	G	C	37	0	0	12	16	57.1429	PD08	TP53	NM_001126112	Missense_Mutation	p.H297D	c.(889-891)CAC>GAC	aUPD
17	7578478	G	T	27	0	0	26	19	42.2222	PD09	TP53	NM_001126112	Missense_Mutation	p.P151H	c.(451-453)CCC>CAC	normal
17	7579311	C	T	48	0	0	59	26	30.5882	PD09	TP53	NM_001126112	Splice_Site	p.T125_splice	c.e4+1	normal
17	7574005	A	G	20	0	0	7	19	73.0769	PD10	TP53	NM_001126112	Missense_Mutation	p.F341S	c.(1021-1023)TTC>TCC	aUPD
17	7577567	A	C	25	0	0	12	13	52	WD02	TP53	NM_001126112	Missense_Mutation	p.C238W	c.(712-714)TGT>TGG	normal
17	7577580	T	C	26	0	0	26	4	13.3333	WD05	TP53	NM_001126112	Missense_Mutation	p.Y234C	c.(700-702)TAC>TGC	normal
17	7576897	G	A	52	0	0	29	14	32.5581	WD06	TP53	NM_001126112	Nonsense_Mutation	p.Q317*	c.(949-951)CAG>TAG	normal
17	7579403	G	A	57	0	0	45	22	32.8358	WD06	TP53	NM_001126112	Missense_Mutation	p.S95F	c.(283-285)TCT>TTT	normal
17	7577105	G	A	46	0	0	22	5	18.5185	WD07	TP53	NM_001126112	Missense_Mutation	p.P278L	c.(832-834)CCT>CTT	normal
17	7577547	C	T	35	0	0	19	6	24	WD07	TP53	NM_001126112	Missense_Mutation	p.G245D	c.(733-735)GGC>GAC	normal
17	7578269	G	A	24	0	0	27	11	28.9474	WD09	TP53	NM_001126112	Missense_Mutation	p.L194F	c.(580-582)CTT>TTT	normal
