# Supplementary material for: Inactivation of TGFβ receptors in stem cells drives cutaneous squamous cell carcinoma
Source: Nat Commun. 2016 Aug 25;7:12493. doi: 10.1038/ncomms12493 (PMC5007296; doi:10.1038/ncomms12493)
Supplement: Supplementary Data 8 — Statistical analysis of WES mutations. Tumour Vs Normal VAF in whole exome sequencing for TGFBR1/2, TP53, CDKN2A, NOTCH1/2 and RAS genes across 30 cSCC exomes, and associated p-values from two-sided fisher's exact test based on numbers of reads for mut and wt alleles between tumor and normal samples. [file ncomms12493-s9.xlsx]

## Sheet: Supplementary Data Table 8
Supplementary Data Table 8. Statistical analysis of WES mutations. Tumour Vs Normal VAF in whole exome sequencing for TGFBR1/2, TP53, CDKN2A, NOTCH1/2 and RAS genes across 30 cSCC exomes, and associated p-values from two-sided fisher's exact test based on numbers of reads for mut and wt alleles between tumor and normal samples
Sample	Gene	Mutation	Num Ref Reads in Normal	Num Var Reads in Normal	VAF Normal (%)	Num Ref Reads in Tumor	Num Var Reads in Tumor	VAF Tumor (%)	p-value (fishers exact; 2 sided)
MD04	TGFBR1	p.V373E	69	0	0	58	9	13.4328	0.0012775
PD09	TGFBR1	p.P79S	62	0	0	71	29	29	2.17355e-07
PD09	TGFBR1	p.R80*	59	0	0	49	46	48.4211	8.84459e-13
WD09	TGFBR1	p.V115_splice	10	0	0	53	16	23.3	0.199502
		Total	200	0	0	231	100	30.2	3.86092e-24
WD11	TGFBR2	p.D446N	95	0	0	55	17	23.6111	1.83262e-07
WD12	TGFBR2	p.G420E	65	0	0	36	21	36.8421	1.03991e-08
PD03	TGFBR2	p.V478M	80	0	0	62	52	45.614	1.83907e-15
PD04	TGFBR2	p.C138Y	88	0	0	93	8	7.92079	0.0076652
PD04	TGFBR2	p.W322*	64	0	0	58	8	12.1212	0.00626147
		Total	392	0	0	304	106	25.9	9.93818e-35
Combined TGFBR1/2 Mutations			592	0	0	535	206	27.8	1.48043e-59
PD01	CDKN2A	p.Q50fs	164	0	0	69	24	25.8065	2.97065e-12
PD03	CDKN2A	p.P114L	17	0	0	25	13	34.2105	0.00508716
PD03	CDKN2A	p.D84G	21	0	0	16	9	36	0.00212115
PD06	CDKN2A	p.E149*	28	0	0	17	7	29.1667	0.00258702
PD07	CDKN2A	p.E26fs	64	0	0	51	27	34.6154	8.48744e-09
WD06	CDKN2A	p.D84N	21	0	0	5	8	61.5385	7.08849e-05
WD09	CDKN2A	p.E88*	23	0	0	8	8	50	0.000209188
		Total	338	0	0	191	96	33.4	1.17471e-37
PD01	HRAS	p.G13V	36	0	0	11	11	50	3.09818e-06
PD07	HRAS	p.Q61L	49	0	0	44	44	50	2.07112e-11
WD01	HRAS	p.G75E	44	0	0	39	19	32.7586	5.03408e-06
WD02	HRAS	p.G13D	29	0	0	4	17	80.9524	6.07776e-10
		Total	158	0	0	98	91	48.1	2.56571e-30
PD02	KRAS	p.G12D	36	0	0	18	7	28	0.00110184
MD04	NOTCH1	p.T1927M	21	0	0	11	5	31.25	0.0100207
WD12	NOTCH1	p.S1087N	23	0	0	29	11	27.5	0.00486582
MD02	NOTCH1	p.Q1455*	21	0	0	11	6	35.2941	0.00448295
MD01	NOTCH1	p.P2064L	42	0	0	23	37	61.6667	3.73613e-12
MD01	NOTCH1	p.I471N	24	0	0	31	10	24.3902	0.009942
MD01	NOTCH1	p.P262L	212	0	0	134	152	53.1469	7.81028e-48
MD05	NOTCH1	p.S1723_splice	66	0	0	51	7	12.069	0.00399433
PD03	NOTCH1	p.E843*	34	0	0	13	20	60.6061	9.88835e-09
PD04	NOTCH1	p.C1685*	25	0	0	18	6	25	0.00962513
PD08	NOTCH1	p.C1085R	64	0	0	49	19	27.9412	1.02513e-06
WD03	NOTCH1	p.E1826*	22	0	0	24	9	27.2727	0.00780336
WD05	NOTCH1	p.E1084*	49	0	0	37	11	22.9167	0.000227159
WD05	NOTCH1	p.G919E	29	0	0	21	6	22.2222	0.00911685
WD05	NOTCH1	p.C456Y	27	0	0	19	8	29.6296	0.00426746
WD07	NOTCH1	p.S990N	76	0	0	16	5	23.8095	0.000315753
WD10	NOTCH1	p.G1704*	27	0	0	9	4	30.7692	0.00782361
		Total	762	0	0	496	316	38.9	9.66386e-108
MD04	NOTCH2	p.G2313D	26	0	0	18	4	18.1818	0.0375938
MD04	NOTCH2	p.K693*	22	0	0	22	6	21.4286	0.0284036
MD04	NOTCH2	p.G561_splice	56	0	0	37	6	13.9535	0.00544069
WD15	NOTCH2	p.G1714D	35	0	0	17	6	26.087	0.00249404
WD15	NOTCH2	p.G1714S	36	0	0	17	6	26.087	0.00224041
WD12	NOTCH2	p.R515H	49	0	0	69	10	12.6582	0.0132277
MD01	NOTCH2	p.Q557*	58	0	0	59	39	39.7959	3.96502e-10
MD01	NOTCH2	p.G313D	56	0	0	50	43	46.2366	1.40814e-11
PD01	NOTCH2	p.D1635G	112	0	0	70	23	24.7312	2.35098e-09
PD01	NOTCH2	p.C1455Y	86	0	0	32	10	23.8095	6.48652e-06
PD01	NOTCH2	p.PCEH426del	63	0	0	25	5	16.6667	0.00274201
PD02	NOTCH2	p.M660I	59	0	0	24	8	25	0.000123764
PD03	NOTCH2	p.W1983L	87	0	0	43	28	39.4366	4.91214e-12
PD03	NOTCH2	p.G1696E	45	0	0	34	6	15	0.00877638
PD03	NOTCH2	p.P1462L	68	0	0	67	12	15.1899	0.000436421
PD03	NOTCH2	p.D549Y	234	0	0	224	81	26.5574	4.96121e-23
PD05	NOTCH2	p.G2313D	75	0	0	26	19	42.2222	4.1795e-10
PD05	NOTCH2	p.G2313S	74	0	0	28	19	40.4255	1.00756e-09
PD05	NOTCH2	p.G1124S	28	0	0	21	20	48.7805	4.40269e-06
PD06	NOTCH2	p.P939L	35	0	0	34	9	20.9302	0.00347945
PD06	NOTCH2	p.G367E	22	0	0	8	4	33.3333	0.0106736
PD09	NOTCH2	p.A2356V	67	0	0	71	17	19.3182	3.6757e-05
PD09	NOTCH2	p.V1742M	54	0	0	58	22	27.5	4.81471e-06
WD01	NOTCH2	p.G1113_splice	28	0	0	21	8	27.5862	0.00447845
WD05	NOTCH2	p.C1402S	37	0	0	30	7	18.9189	0.0114421
WD10	NOTCH2	p.C1466*	73	0	0	28	8	22.2222	7.96516e-05
		Total	1585	0	0	1133	426	27.3	2.8003e-145
WD11	TP53	p.E286K	56	0	0	26	17	39.5349	7.63046e-08
WD15	TP53	p.T125_splice	49	0	0	26	24	48	3.04725e-09
WD12	TP53	p.D208V	32	0	0	45	5	10	0.150929
WD12	TP53	p.A161T	24	0	0	8	6	42.8571	0.00108778
WD12	TP53	p.M160I	24	0	0	8	6	42.8571	0.00108778
MD02	TP53	p.G279E	46	0	0	14	19	57.5758	9.26434e-10
MD01	TP53	p.R248W	44	1	2.2	9	34	79.0698	6.83774e-15
PD02	TP53	p.A307_splice	51	0	0	11	24	68.5714	3.36257e-13
PD03	TP53	p.S33_splice	113	0	0	74	50	40.3226	2.72107e-17
PD05	TP53	p.C176F	25	0	0	10	5	33.3333	0.00456377
PD07	TP53	p.R248W	23	0	0	13	5	27.7778	0.0114332
PD07	TP53	p.P177S	39	0	0	26	15	36.5854	1.33476e-05
PD08	TP53	p.H297fs	38	0	0	11	14	56	1.19222e-07
PD08	TP53	p.H297D	37	0	0	12	16	57.1429	4.69438e-08
PD09	TP53	p.P151H	27	0	0	26	19	42.2222	2.23511e-05
PD09	TP53	p.T125_splice	48	0	0	59	26	30.5882	1.93812e-06
PD10	TP53	p.F341S	20	0	0	7	19	73.0769	2.48724e-07
WD02	TP53	p.C238W	25	0	0	12	13	52	2.9309e-05
WD05	TP53	p.Y234C	26	0	0	26	4	13.3333	0.115318
WD06	TP53	p.Q317*	52	0	0	29	14	32.5581	3.83461e-06
WD06	TP53	p.S95F	57	0	0	45	22	32.8358	2.99637e-07
WD07	TP53	p.P278L	46	0	0	22	5	18.5185	0.00537471
WD07	TP53	p.G245D	35	0	0	19	6	24	0.00353748
WD09	TP53	p.L194F	24	0	0	27	11	28.9474	0.00432746
		Total	961	1	0.1	565	379	40.1	5.21492e-135
