# Supplementary material for: Inactivation of TGFβ receptors in stem cells drives cutaneous squamous cell carcinoma
Source: Nat Commun. 2016 Aug 25;7:12493. doi: 10.1038/ncomms12493 (PMC5007296; doi:10.1038/ncomms12493)
Supplement: Supplementary Data 9 — MutsigCV and IntOgen analysis of selected candidate driver genes. [file ncomms12493-s10.xlsx]

## Sheet: Sheet1
Supplementary Data Table 9. MutsigCV and IntOgen analysis of selected candidate driver genes
Mutsig CV mutation analysis of selected genes (ranked by p value)
gene	expr	reptime	hic	N_nonsilent	N_silent	N_noncoding	n_nonsilent	n_silent	n_noncoding	nnei	x	X	p	q
TP53	2069567	213	34	92670	25590	0	24	3	0	13	5	246870	5.84582e-07	0.00220528
CDKN2A	225405	357	-15	71550	18630	0	7	0	0	50	24	1854030	1.42908e-05	0.0449254
NOTCH2	429750	510	14	535140	144180	0	27	4	0	33	25	1449660	0.00359911	1
NOTCH1	1489379	212	43	547260	154740	0	16	3	0	12	15	676110	0.0277983	1
HRAS	1970020	236	42	46350	12960	0	4	1	0	15	3	413880	0.0829126	1
TGFBR2	80018	417	-9	128400	34230	0	5	1	0	50	26	1829700	0.168231	1
TGFBR1	201435	211	30	109110	30030	0	3	0	0	50	14	1669980	0.193839	1
KRAS	259193	512	16	51420	12390	0	1	0	0	50	30	1729200	0.543949	1
NRAS	600650	472	11	42210	10890	0	0	0	0	50	26	1772190	1	1
Intogen mutation analysis of selected genes (ranked by FM bias p value)
intogen: "1" indicates a candidate driver gene
driver-category: HCD: high-confidence driver in the TCGA Pan-Cancer project
gene	refseq	description	symbol	band	fm-bias	clust-bias	recurrence	mut-freq	intogen	driver-category
ENSG00000141510	NM_000546	tumor protein p53	TP53	p13.1	0	0.20069	18	0.6	1	HCD
ENSG00000147889	NM_000077	cyclin-dependent kinase inhibitor 2A	CDKN2A	p21.3	1.37482e-07		6	0.2	1	HCD
ENSG00000148400	NM_017617	notch 1	NOTCH1	q34.3	0.000332126		13	0.433333	1	HCD
ENSG00000174775	NM_176795	v-Ha-ras Harvey rat sarcoma viral oncogene homolog	HRAS	p15.5	0.00727127		4	0.133333	1	HCD
ENSG00000134250		notch2	NOTCH2	p11.2	0.171746	0.156289	16	0.533333	1
ENSG00000163513		transforming growth factor, beta receptor II (70/80kDa)	TGFBR2	p24.1	0.34262		5	0.166667	1	HCD
ENSG00000106799		transforming growth factor, beta receptor 1	TGFBR1	q22.33	0.434738		4	0.133333	0
ENSG00000133703	NM_033360	v-Ki-ras2 Kirsten rat sarcoma viral oncogene homolog	KRAS	p12.1			1	0.0333333	1	HCD
ENSG00000213281	NM_002524	neuroblastoma RAS viral (v-ras) oncogene homolog	NRAS	p13.2			1	0.0333333	1	HCD
