# Supplementary material for: Inactivation of TGFβ receptors in stem cells drives cutaneous squamous cell carcinoma
Source: Nat Commun. 2016 Aug 25;7:12493. doi: 10.1038/ncomms12493 (PMC5007296; doi:10.1038/ncomms12493)
Supplement: Supplementary Data 10 — ntogen Mutated Signalling pathways. [file ncomms12493-s11.xlsx]

## Sheet: Sheet1
Supplementary Data Table 10 Intogen Mutated Signalling pathways
identifier	description	fm-bias	samples	recurrence	mut-freq
hsa04010	MAPK signaling pathway	5.99664e-07	30	28	0.933333
hsa04722	Neurotrophin signaling pathway	6.81439e-07	30	27	0.9
hsa04912	GnRH signaling pathway	3.58039e-06	30	27	0.9
hsa04115	p53 signaling pathway	4.79958e-06	30	27	0.9
hsa04151	PI3K-Akt signaling pathway	1.6886e-05	30	28	0.933333
hsa04723	Retrograde endocannabinoid signaling	6.28021e-05	30	27	0.9
hsa04910	Insulin signaling pathway	0.000239418	30	28	0.933333
hsa04920	Adipocytokine signaling pathway	0.000504148	30	27	0.9
hsa04660	T cell receptor signaling pathway	0.000521358	30	27	0.9
hsa04330	Notch signaling pathway	0.000585404	30	27	0.9
hsa04310	Wnt signaling pathway	0.000606584	30	28	0.933333
hsa04664	Fc epsilon RI signaling pathway	0.000778646	30	26	0.866667
hsa04630	Jak-STAT signaling pathway	0.00186174	30	27	0.9
hsa04370	VEGF signaling pathway	0.00186174	30	27	0.9
hsa04350	TGF-beta signaling pathway	0.00189536	30	28	0.933333
hsa03320	PPAR signaling pathway	0.00479712	30	28	0.933333
hsa04062	Chemokine signaling pathway	0.0208229	30	28	0.933333
