# Supplementary material for: Inactivation of TGFβ receptors in stem cells drives cutaneous squamous cell carcinoma
Source: Nat Commun. 2016 Aug 25;7:12493. doi: 10.1038/ncomms12493 (PMC5007296; doi:10.1038/ncomms12493)
Supplement: Supplementary Data 11 — ABSOLUTE estimates of purity and ploidy from exome-seq data. [file ncomms12493-s12.xlsx]

## Sheet: Sheet1
Supplementary Data Table 11. ABSOLUTE estimates of purity and ploidy from exome-seq data
sample	purity	ploidy
MD05	0.73	2
MD03	0.37	2
WD13	0.43	2
MD04	0.44	2
WD15	0.51	1.96
WD04	0.28	2
WD12	0.45	2.02
PD09	0.26	3.79
WD11	0.32	2.03
WD06	0.27	4.31
PD03	0.31	4.98
MD01	0.52	3.35
MD02	0.47	5.79
PD01	0.23	3.7
PD07	0.25	5.57
WD14	0.17	1.78
WD02	0.53	1.92
WD05	0.25	5.95
PD06	0.22	5.12
PD08	0.22	2.06
WD01	0.22	2.99
WD10	0.25	3.71
PD02	0.21	4.41
PD04	0.2	3.9
