# Supplementary material for: Inactivation of TGFβ receptors in stem cells drives cutaneous squamous cell carcinoma
Source: Nat Commun. 2016 Aug 25;7:12493. doi: 10.1038/ncomms12493 (PMC5007296; doi:10.1038/ncomms12493)
Supplement: Supplementary Data 13 — VAF analysis. [file ncomms12493-s14.xlsx]

## Sheet: Sheet1
Supplementary Data Table 13. VAF analysis NOTCH1										NOTCH2										CDKN2A										TP53										HRAS
	UV	VAF	Damaging	Polyphen and Provean Codes			Mutation Assessor Codes				UV	VAF	Damaging	Polyphen and Provean Codes			Mutation Assessor Codes				UV	VAF	Damaging	Polyphen and Provean Codes			Mutation Assessor Codes				UV	VAF	Damaging	Polyphen and Provean Codes			Mutation Assessor Codes				UV	VAF	Damaging	Polyphen and Provean Codes			Mutation Assessor Codes
1	0	13.5135	0	NP_060087.3	894	H R	NOTC1_HUMAN	H894R		2	0	10.2564	0	NP_077719.2	468	D G	NOTC2_HUMAN	D468G		3	0	19.2982	0	NP_478104.2	68	T A	NP_478104.2	T68A		4	0	11.9403	0	NP_000537.3	165	Q E	P53_HUMAN	Q165E		5	0	37.5	0	NP_789765.1	36	I V	RASH_HUMAN	I36V
1	0	10	0	NP_060087.3	1002	I V	NOTC1_HUMAN	I1002V		2	0	11.3924	0	NP_077719.2	664	N S	NOTC2_HUMAN	N664S		3	0	14.0351	0	NP_478104.2	98	N D	NP_478104.2	N98D		4	0	23.8095	0	NP_000537.3	88	A G	P53_HUMAN	A88G		5	0	10.8696	0	NP_789765.1	88	K E	RASH_HUMAN	K88E
1	0	18.4466	0	NP_060087.3	1402	T A	NOTC1_HUMAN	T1402A		2	0	15.5556	0	NP_077719.2	423	N D	NOTC2_HUMAN	N423D		3	0	20	0	NP_478102.2	96	R G	NP_478102.2	R96G		4	0	21.0526	0	NP_000537.3	224	E D	P53_HUMAN	E224D		5	0	12.5	0	NP_789765.1	26	N D	RASH_HUMAN	N26D
1	0	11.7647	0	NP_060087.3	1601	H R	NOTC1_HUMAN	H1601R		2	0	10.4651	0	NP_077719.2	777	N S	NOTC2_HUMAN	N777S		3	1	54.5455	0	NP_478102.2	32	G R	NP_478102.2	A60S		4	0	66.6667	0	NP_000537.3	165	Q R	P53_HUMAN	Q165R		5	0	14.2857	0	NP_789765.1	86	N S	RASH_HUMAN	N86S
1	0	12.8205	0	NP_060087.3	1960	M V	NOTC1_HUMAN	M1960V		2	0	11.7647	0	NP_077719.2	496	N D	NOTC2_HUMAN	N496D		3	1	31.3725	0	NP_000068.1	57	A T	NP_000068.1	G74V		4	0	10.2564	0	NP_000537.3	317	Q R	P53_HUMAN	Q317R		5	0	15.3846	0	NP_789765.1	170	K R	RASH_HUMAN	K170R
1	0	13.6364	0	NP_060087.3	1243	T A	NOTC1_HUMAN	T1243A		2	0	11.7647	0	NP_077719.2	1854	S P	NOTC2_HUMAN	S1854P		3	1	31.3725	0	NP_478102.2	71	R H	NP_478102.2	V82G		4	0	11.4286	0	NP_000537.3	288	N S	P53_HUMAN	N288S		5	0	22.7273	1	NP_789765.1	61	Q L	RASH_HUMAN	Q61L
1	0	10.8434	0	NP_060087.3	82	V A	NOTC1_HUMAN	V82A		2	0	10.4167	0	NP_077719.2	2203	N D	NOTC2_HUMAN	N2203D		3	1	15.7895	0	NP_478102.2	83	R Q	NP_478102.2	N71I		4	0	25	0	NP_000537.3	371	S P	P53_HUMAN	S371P		5	0	14.8148	1	NP_789765.1	61	Q L	RASH_HUMAN	Q61L
1	0	30.137	0	NP_060087.3	2537	S P	NOTC1_HUMAN	S2537P		2	0	14.2857	0	NP_077719.2	2317	Q H	NOTC2_HUMAN	Q2317H		3	1	32	0	NP_001182061.1	158	H Y	NP_001182061.1	Q85H		4	0	10	0	NP_000537.3	40	M I	P53_HUMAN	M40I		5	0	54.1667	1	NP_789765.1	61	Q L	RASH_HUMAN	Q61L
1	0	22.8571	0	NP_060087.3	1809	N D	NOTC1_HUMAN	N1809D		2	0	11.4286	0	NP_077719.2	2254	M T	NOTC2_HUMAN	M2254T		3	1	33.3333	0	NP_478102.2	72	P S	NP_478102.2	D84G		4	0	40.7407	0	NP_000537.3	209	R G	P53_HUMAN	R209G		5	0	47.619	1	NP_789765.1	13	G V	RASH_HUMAN	G13V
1	0	18.1818	0	NP_060087.3	1960	M T	NOTC1_HUMAN	M1960T		2	0	10.2041	0	NP_077719.2	1669	E G	NOTC2_HUMAN	E1669G		3	1	10	0	NP_478104.2	108	G E	NP_478104.2	N71I		4	0	57.1429	0	NP_000537.3	297	H D	P53_HUMAN	H297D		5	0	12.766	1	NP_789765.1	61	Q L	RASH_HUMAN	Q61L
1	0	15.3846	0	NP_060087.3	471	I N	NOTC1_HUMAN	I471N		2	0	13.7931	0	NP_077719.2	1823	V A	NOTC2_HUMAN	V1823A		3	1	45.1613	0	NP_000068.1	81	P L	NP_000068.1	Q85H		4	0	18.5185	1	NP_000537.3	87	P Q	P53_HUMAN	P87Q		5	0	31.8182	1	NP_789765.1	61	Q L	RASH_HUMAN	Q61L
1	0	11.1111	0	NP_060087.3	38	E G	NOTC1_HUMAN	E38G		2	0	23.5294	0	NP_077719.2	1018	T A	NOTC2_HUMAN	T1018A		3	1	20	0	NP_478102.2	96	R H	NP_478102.2	D84G		4	0	12.9032	1	NP_000537.3	280	R G	P53_HUMAN	I255F		5	0	39.3939	1	NP_789765.1	13	G R	RASH_HUMAN	G13R
1	0	17.3913	0	NP_060087.3	1960	M T	NOTC1_HUMAN	M1960T		2	0	19.0476	0	NP_077719.2	1504	K E	NOTC2_HUMAN	K1504E		3	0	10.8108	1	NP_000068.1	60	A S	NP_000068.1			4	0	33.3333	1	NP_000537.3	179	H R	P53_HUMAN	M237K		5	0	47.8261	1	NP_789765.1	13	G V	RASH_HUMAN	G13V
1	0	88.2353	0	NP_060087.3	1390	P T	NOTC1_HUMAN	P1390T		2	0	16	0	NP_077719.2	2241	L F	NOTC2_HUMAN	L2241F		3	0	10.8108	1	NP_478102.2	74	G V	NP_478102.2			4	0	76	1	NP_000537.3	255	I S	P53_HUMAN	V172A		5	0	23.4043	1	NP_789765.1	61	Q L	RASH_HUMAN	Q61L
1	0	48.5714	0	NP_060087.3	1516	F V	NOTC1_HUMAN	F1516V		2	0	18.6441	0	NP_077719.2	1102	N D	NOTC2_HUMAN	N1102D		3	0	24	1	NP_000068.1	82	V G	NP_000068.1	G32R		4	0	13.7255	1	NP_000537.3	87	P Q	P53_HUMAN	N247I		5	0	38.6364	1	NP_789765.1	13	G V	RASH_HUMAN	G13V
1	0	13.4021	0	NP_060087.3	2547	I T	NOTC1_HUMAN	I2547T		2	0	13.9535	0	NP_077719.2	354	I V	NOTC2_HUMAN	I354V		3	0	37.5	1	NP_000068.1	71	N I	NP_000068.1	A57T		4	0	30.7692	1	NP_000537.3	179	H R	P53_HUMAN	V216E		5	0	66.6667	1	NP_789765.1	61	Q L	RASH_HUMAN	Q61L
1	0	17.2414	0	NP_060087.3	928	T R	NOTC1_HUMAN	T928R		2	0	10.7143	0	NP_077719.2	1842	S P	NOTC2_HUMAN	S1842P		3	0	37.5	1	NP_478102.2	85	Q H	NP_478102.2	R71H		4	0	18.75	1	NP_000537.3	87	P Q	P53_HUMAN	V274A		5	0	28.2051	1	NP_789765.1	61	Q L	RASH_HUMAN	Q61L
1	0	11.4286	0	NP_060087.3	2501	Q H	NOTC1_HUMAN	Q2501H		2	0	11.25	0	NP_077719.2	410	A G	NOTC2_HUMAN	A410G		3	0	21.0526	1	NP_000068.1	84	D G	NP_000068.1	R83Q		4	0	14.3885	1	NP_000537.3	255	I F	P53_HUMAN	P87Q		5	0	44.4444	1	NP_789765.1	148	T A	RASH_HUMAN	T148A
1	0	10.5263	0	NP_060087.3	1234	R G	NOTC1_HUMAN	R1234G		2	0	14.8649	0	NP_077719.2	1676	T A	NOTC2_HUMAN	T1676A		3	0	100	1	NP_000068.1	71	N I	NP_000068.1	H158Y		4	0	59.6774	1	NP_000537.3	237	M K	P53_HUMAN	R282P		5	0	13.5135	1	NP_789765.1	16	K A	RASH_HUMAN	K16A
1	0	28.3333	0	NP_060087.3	1388	S G	NOTC1_HUMAN	S1388G		2	0	11.4286	0	NP_077719.2	1722	S G	NOTC2_HUMAN	S1722G		3	0	100	1	NP_478102.2	85	Q H	NP_478102.2	P72S		4	0	58.3333	1	NP_000537.3	172	V A	P53_HUMAN	T256P		5	0	10.5263	1	NP_789765.1	69	D H	RASH_HUMAN	D69H
1	0	11.7021	0	NP_060087.3	1483	F L	NOTC1_HUMAN	F1483L		2	0	11.7647	0	NP_077719.2	45	H L	NOTC2_HUMAN	H45L		3	0	36	1	NP_000068.1	84	D G	NP_000068.1	G108E		4	0	21.4286	1	NP_000537.3	247	N I	P53_HUMAN	Y236C		5	0	70.5882	1	NP_789765.1	61	Q L	RASH_HUMAN	Q61L
1	0	28.5714	0	NP_060087.3	1541	S G	NOTC1_HUMAN	S1541G		2	0	14.7059	0	NP_077719.2	1524	S G	NOTC2_HUMAN	S1524G		3	0	29.2	1	NP_000068.1	CDKN2A	PTC		P81L		4	0	63.6364	1	NP_000537.3	216	V E	P53_HUMAN	C242G		5	0	40.625	1	NP_789765.1	137	Y D	RASH_HUMAN	Y137D
1	0	11.1111	0	NP_060087.3	1237	K E	NOTC1_HUMAN	K1237E		2	0	17.8571	0	NP_077719.2	774	N D	NOTC2_HUMAN	N774D		3	0	50	1	NP_000068.1	CDKN2A	PTC		R96H		4	0	35.6061	1	NP_000537.3	274	V A	P53_HUMAN	Y234C		5	0	12.1951	1	NP_789765.1	4	Y H	RASH_HUMAN	Y4H
1	0	13.3333	0	NP_060087.3	508	K R	NOTC1_HUMAN	K508R		2	0	31.5789	0	NP_077719.2	1193	N S	NOTC2_HUMAN	N1193S		3	1	25.4902	1	NP_000068.1	60	A V	NP_000068.1	A60V		4	0	14.2857	1	NP_000537.3	87	P Q	P53_HUMAN	T256A		5	0	25.6098	1	NP_789765.1	13	G V	RASH_HUMAN	G13V
1	0	96.0784	0	NP_060087.3	2253	P T	NOTC1_HUMAN	P2253T		2	0	11	0	NP_077719.2	956	E G	NOTC2_HUMAN	E956G		3	1	33.3333	1	NP_478102.2	72	P L	NP_478102.2	P72L		4	0	20.904	1	NP_000537.3	282	R P	P53_HUMAN	Y236H		5	0	18.2927	1	NP_789765.1	32	Y C	RASH_HUMAN	Y32C
1	0	26.6667	0	NP_060087.3	1365	S P	NOTC1_HUMAN	S1365P		2	0	66.6667	0	NP_077719.2	1104	S P	NOTC2_HUMAN	S1104P		3	1	14.8148	1	NP_478102.2	97	A T	NP_478102.2	A97T		4	0	89.7436	1	NP_000537.3	256	T P	P53_HUMAN	P87Q		5	0	18.0723	1	NP_789765.1	13	G V	RASH_HUMAN	G13V
1	0	12	0	NP_060087.3	989	E D	NOTC1_HUMAN	E989D		2	0	16.6667	0	NP_077719.2	40	M V	NOTC2_HUMAN	M40V		3	1	71.4286	1	NP_000068.1	81	P L	NP_000068.1	P81L		4	0	61.5385	1	NP_000537.3	236	Y C	P53_HUMAN	P87Q		5	0	11.4754	1	NP_789765.1	106	S P	RASH_HUMAN	S106P
1	0	13.1579	0	NP_060087.3	36	K N	NOTC1_HUMAN	K36N		2	0	13.3333	0	NP_077719.2	2360	Q K	NOTC2_HUMAN	Q2360K		3	1	83.3333	1	NP_000068.1	81	P L	NP_000068.1	P81L		4	0	13.0435	1	NP_000537.3	242	C G	P53_HUMAN	V197A		5	0	57.1429	1	NP_789765.1	132	D V	RASH_HUMAN	D132V
1	0	46.4286	0	NP_060087.3	1714	I T	NOTC1_HUMAN	I1714T		2	0	22.7273	0	NP_077719.2	868	Q E	NOTC2_HUMAN	Q868E		3	1	84.6154	1	NP_478102.2	105	P S	NP_478102.2	P105S		4	0	19.3548	1	NP_000537.3	234	Y C	P53_HUMAN	H179N		5	0	14.2857	1	NP_789765.1	107	D G	RASH_HUMAN	D107G
1	0	17.3913	0	NP_060087.3	379	N D	NOTC1_HUMAN	N379D		2	0	10.8108	0	NP_077719.2	1499	N D	NOTC2_HUMAN	N1499D		3	1	40	1	NP_478102.2	72	P L	NP_478102.2	P72L		4	0	29.0323	1	NP_000537.3	256	T A	P53_HUMAN	H193L		5	0	50	1	NP_789765.1	13	G V	RASH_HUMAN	G13V
1	0	12.1951	0	NP_060087.3	1457	D G	NOTC1_HUMAN	D1457G		2	0	12.5	0	NP_077719.2	2261	E G	NOTC2_HUMAN	E2261G		3	1	33.3333	1	NP_478102.2	72	P L	NP_478102.2	P72L		4	0	33.6066	1	NP_000537.3	236	Y H	P53_HUMAN	V173L		5	0	50	1	NP_789765.1	61	Q L	RASH_HUMAN	Q61L
1	0	23.3766	0	NP_060087.3	1341	E G	NOTC1_HUMAN	E1341G		2	0	21.7391	0	NP_077719.2	1065	N S	NOTC2_HUMAN	N1065S		3	1	11.1111	1	NP_000068.1	51	V M	NP_000068.1	V51M		4	0	17.8571	1	NP_000537.3	87	P Q	P53_HUMAN	H179Y		5	0	26.3	1			PTC
1	0	28.2051	0	NP_060087.3	1409	S G	NOTC1_HUMAN	S1409G		2	0	38.0952	0	NP_077719.2	1390	H N	NOTC2_HUMAN	H1390N		3	1	33.3333	1	NP_478102.2	72	P L	NP_478102.2	P72L		4	0	16	1	NP_000537.3	87	P Q	P53_HUMAN	Y234S		5	1	58.6957	1	NP_789765.1	12	G D	RASH_HUMAN	G12D
1	0	15.3846	0	NP_060087.3	1461	K R	NOTC1_HUMAN	K1461R		2	0	31.5789	0	NP_077719.2	2362	D G	NOTC2_HUMAN	D2362G		3	1	14.5455	1	NP_478102.2	63	G E	NP_478102.2	G63E		4	0	27.9412	1	NP_000537.3	197	V A	P53_HUMAN	R267P		5	1	29.0323	1	NP_789765.1	12	G S	RASH_HUMAN	G12S
1	0	13.7931	0	NP_060087.3	1686	V A	NOTC1_HUMAN	V1686A		2	0	12.2449	0	NP_077719.2	2221	V A	NOTC2_HUMAN	V2221A		3	1	30.4762	1	NP_000068.1	51	V M	NP_000068.1	V51M		4	0	75.3623	1	NP_000537.3	179	H N	P53_HUMAN	G199V		5	1	38.7097	1	NP_789765.1	12	G D	RASH_HUMAN	G12D
1	0	87.0968	0	NP_060087.3	1591	H R	NOTC1_HUMAN	H1591R		2	0	14.7059	0	NP_077719.2	2295	T A	NOTC2_HUMAN	T2295A		3	1	20	1	NP_000068.1	82	V M	NP_000068.1	V82M		4	0	16.9935	1	NP_000537.3	193	H L	P53_HUMAN	D208V		5	1	32	1	NP_789765.1	124	T I	RASH_HUMAN	T124I
1	0	12.069	0	NP_060087.3	22	P R	NOTC1_HUMAN	P22R		2	0	10.9091	0	NP_077719.2	1304	F I	NOTC2_HUMAN	F1304I		3	1	46.1538	1	NP_000068.1	51	V I	NP_000068.1	V51I		4	0	100	1	NP_000537.3	173	V L	P53_HUMAN	C176F		5	1	75	1	NP_789765.1	13	G D	RASH_HUMAN	G13D
1	0	25.3968	0	NP_060087.3	1484	N D	NOTC1_HUMAN	N1484D		2	0	11.1111	0	NP_077719.2	1242	M V	NOTC2_HUMAN	M1242V		3	1	46.1538	1	NP_478102.2	65	G D	NP_478102.2	G65D		4	0	49.4382	1	NP_000537.3	179	H Y	P53_HUMAN	P151H		5	1	26.9231	1	NP_789765.1	13	G D	RASH_HUMAN	G13D
1	0	10	0	NP_060087.3	1684	Q R	NOTC1_HUMAN	Q1684R		2	0	11.4286	0	NP_077719.2	1117	E V	NOTC2_HUMAN	E1117V		3	1	51.4286	1	NP_478102.2	72	P L	NP_478102.2	P72L		4	0	43.5294	1	NP_000537.3	234	Y S	P53_HUMAN	F341S		5	1	18.5185	1	NP_789765.1	166	P L	RASH_HUMAN	P166L
1	0	11.7647	0	NP_060087.3	2405	Q P	NOTC1_HUMAN	Q2405P		2	0	24.7312	0	NP_077719.2	1635	D G	NOTC2_HUMAN	D1635G		3	1	35.9551	1	NP_000068.1	51	V M	NP_000068.1	V51M		4	0	98.6486	1	NP_000537.3	267	R P	P53_HUMAN	C238W		5	1	46.1538	1	NP_789765.1	13	G D	RASH_HUMAN	G13D
1	1	10	0	NP_060087.3	599	H R	NOTC1_HUMAN	H599R		2	1	29.6296	0	NP_077719.2	852	P L	NOTC2_HUMAN	P852L		3	1	100	1	NP_478102.2	72	P L	NP_478102.2	P72L		4	0	15.493	1	NP_000537.3	199	G V	P53_HUMAN	Y234C		5	1	21.9	1	NP_789765.1	13	G D	RASH_HUMAN	G13D
1	1	27.7778	0	NP_060087.3	1650	A V	NOTC1_HUMAN	A1650V		2	1	16.6667	0	NP_077719.2	2277	G D	NOTC2_HUMAN	G2277D		3	1	96.4286	1	NP_478102.2	72	P L	NP_478102.2	P72L		4	0	10	1	NP_000537.3	208	D V	P53_HUMAN			5	1	32.7586	1	NP_789765.1	75	G E	RASH_HUMAN	G75E
1	1	10.5263	0	NP_060087.3	1367	P L	NOTC1_HUMAN	P1367L		2	1	10	0	NP_077719.2	635	P L	NOTC2_HUMAN	P635L		3	1	100	1	NP_478102.2	94	P L	NP_478102.2	P94L		4	0	33.3333	1	NP_000537.3	176	C F	P53_HUMAN			5	1	80.9524	1	NP_789765.1	13	G D	RASH_HUMAN	G13D
1	1	10.7143	0	NP_060087.3	776	V M	NOTC1_HUMAN	V776M		2	1	30.7692	0	NP_077719.2	2322	P S	NOTC2_HUMAN	P2322S		3	1	100	1	NP_478102.2	94	P S	NP_478102.2	P94S		4	0	42.2222	1	NP_000537.3	151	P H	P53_HUMAN			5	1	72.2	1		HRAS	PTC
1	1	23.0769	0	NP_060087.3	592	R H	NOTC1_HUMAN	R592H		2	1	11.7647	0	NP_077719.2	1708	S F	NOTC2_HUMAN	S1708F		3	1	100	1	NP_478102.2	94	P L	NP_478102.2	P94L		4	0	73.0769	1	NP_000537.3	341	F S	P53_HUMAN			5	1	10	1			PTC
1	1	32.1429	0	NP_060087.3	546	G E	NOTC1_HUMAN	G546E		2	1	18.1818	0	NP_077719.2	31	G D	NOTC2_HUMAN	G31D		3	1	100	1	NP_478102.2	94	P S	NP_478102.2	P94S		4	0	52	1	NP_000537.3	238	C W	P53_HUMAN			5	1	27.8	1			D
1	1	28.5714	0	NP_060087.3	1804	A T	NOTC1_HUMAN	A1804T		2	1	36.3636	0	NP_077719.2	1667	V I	NOTC2_HUMAN	V1667I		3	1	100	1	NP_000068.1	48	P L	NP_000068.1	P48L		4	0	13.3333	1	NP_000537.3	234	Y C	P53_HUMAN
1	1	30.7692	0	NP_060087.3	1390	P L	NOTC1_HUMAN	P1390L		2	1	15.3846	0	NP_077719.2	2243	R K	NOTC2_HUMAN	R2243K		3	1	15.6863	1	NP_000068.1	85	A T	NP_000068.1	A85T		4	0	11.8	1	NP_000537.3	TP53	A	P53_HUMAN
1	1	17.3913	0	NP_060087.3	1125	A V	NOTC1_HUMAN	A1125V		2	1	20	0	NP_077719.2	2366	A V	NOTC2_HUMAN	A2366V		3	1	34.2105	1	NP_000068.1	114	P L	NP_000068.1	P114L		4	0	31.6	1	NP_000537.3	TP54	D	P53_HUMAN
1	1	10	0	NP_060087.3	1234	R W	NOTC1_HUMAN	R1234W		2	1	16.3636	0	NP_077719.2	551	P L	NOTC2_HUMAN	P551L		3	1	61.5385	1	NP_000068.1	84	D N	NP_000068.1	D84N		4	0	46.2	1	NP_000537.3	TP55	PTC	P53_HUMAN
1	1	12.3288	0	NP_060087.3	2044	A T	NOTC1_HUMAN	A2044T		2	1	47.0588	0	NP_077719.2	835	A V	NOTC2_HUMAN	A835V		3	1	42.9	1	NP_000068.1	CDKN2A	PTC				4	0	38.8	1	NP_000537.3	TP56	PTC	P53_HUMAN
1	1	38.4615	0	NP_060087.3	2413	P L	NOTC1_HUMAN	P2413L		2	1	25	0	NP_077719.2	1756	E K	NOTC2_HUMAN	E1756K		3	1	33.3	1	NP_000068.1	CDKN2A	PTC				4	0	15.4	1	NP_000537.3	TP57	PTC	P53_HUMAN
1	1	38.4615	0	NP_060087.3	2465	P S	NOTC1_HUMAN	P2465S		2	1	41.1765	0	NP_077719.2	2405	S N	NOTC2_HUMAN	S2405N		3	1	40	1	NP_000068.1	CDKN2A	PTC				4	0	29.8	1	NP_000537.3	TP58	PTC	P53_HUMAN
1	1	36.3636	0	NP_060087.3	1387	A V	NOTC1_HUMAN	A1387V		2	1	11.7647	0	NP_077719.2	33	E K	NOTC2_HUMAN	E33K		3	1	33.3	1	NP_000068.1	CDKN2A	PTC				4	0	44	1	NP_000537.3	TP59	D	P53_HUMAN
1	1	37.2093	0	NP_060087.3	1860	P L	NOTC1_HUMAN	P1860L		2	1	11.9048	0	NP_077719.2	600	M I	NOTC2_HUMAN	M600I		3	1	11.1	1	NP_000068.1	CDKN2A	D				4	1	18.3673	0	NP_000537.3	229	C Y	P53_HUMAN	P87Q
1	1	82.3529	0	NP_060087.3	1452	P L	NOTC1_HUMAN	P1452L		2	1	16.6667	0	NP_077719.2	2275	A T	NOTC2_HUMAN	A2275T		3	1	51.9	1	NP_000068.1	CDKN2A	PTC				4	1	20.8333	0	NP_000537.3	390	P L	P53_HUMAN	R280G
1	1	16.6667	0	NP_060087.3	2443	V M	NOTC1_HUMAN	V2443M		2	1	41.0959	0	NP_077719.2	2343	P S	NOTC2_HUMAN	P2343S		3	1	21.3	1	NP_000068.1	CDKN2A	PTC				4	1	24.5	0	NP_000537.3	189	A P	P53_HUMAN	H179R
1	1	56.25	0	NP_060087.3	585	A T	NOTC1_HUMAN	A585T		2	1	16.2791	0	NP_077719.2	2131	R K	NOTC2_HUMAN	R2131K		3	1	33.3	1	NP_000068.1	CDKN2A	PTC				4	1	100	0	NP_000537.3	355	A T	P53_HUMAN	I255S
1	1	100	0	NP_060087.3	2278	V M	NOTC1_HUMAN	V2278M		2	1	59.375	0	NP_077719.2	1751	G D	NOTC2_HUMAN	G1751D		3	1	30.5	1	NP_000068.1	CDKN2A	D				4	1	21.5686	0	NP_000537.3	187	G D	P53_HUMAN	P87Q
1	1	21.0526	0	NP_060087.3	1464	S N	NOTC1_HUMAN	S1464N		2	1	18.1818	0	NP_077719.2	2313	G D	NOTC2_HUMAN	G2313D		3	1	46.2	1	NP_000068.1	CDKN2A	A				4	1	27.5	0	NP_000537.3	64	P L	P53_HUMAN	H179R
1	1	13.6752	0	NP_060087.3	1125	A T	NOTC1_HUMAN	A1125T		2	1	12.6582	0	NP_077719.2	515	R H	NOTC2_HUMAN	R515H		3	1	51.4	1	NP_000068.1	CDKN2A	PTC				4	1	26.087	1	NP_000537.3	245	G D	P53_HUMAN	G245D
1	1	16.129	0	NP_060087.3	1376	G D	NOTC1_HUMAN	G1376D		2	1	25	0	NP_077719.2	660	M I	NOTC2_HUMAN	M660I		3	1	100	1	NP_000068.1	CDKN2A	PTC				4	1	26.6667	1	NP_000537.3	246	M I	P53_HUMAN	M246I
1	1	13.4328	0	NP_060087.3	1124	D N	NOTC1_HUMAN	D1124N		2	1	40.4255	0	NP_077719.2	2313	G S	NOTC2_HUMAN	G2313S		3	1	96.4	1	NP_000068.1	CDKN2A	PTC				4	1	42.3729	1	NP_000537.3	248	R W	P53_HUMAN	R248W
1	1	40	0	NP_060087.3	2341	S F	NOTC1_HUMAN	S2341F		2	1	19.3182	0	NP_077719.2	2356	A V	NOTC2_HUMAN	A2356V		3	1	100	1	NP_000068.1	CDKN2A	PTC				4	1	42.3645	1	NP_000537.3	282	R W	P53_HUMAN	R282W
1	1	19.3548	0	NP_060087.3	1646	G D	NOTC1_HUMAN	G1646D		2	1	27.5	0	NP_077719.2	1742	V M	NOTC2_HUMAN	V1742M		3	1	100	1	NP_000068.1	CDKN2A	PTC				4	1	49.2647	1	NP_000537.3	285	E K	P53_HUMAN	E285K
1	1	60	0	NP_060087.3	2212	D N	NOTC1_HUMAN	D2212N		2	0	32.5	1	NP_077719.2	663	I T	NOTC2_HUMAN	I663T		3	1	100	1	NP_000068.1	CDKN2A	PTC				4	1	54.386	1	NP_000537.3	248	R W	P53_HUMAN	R248W
1	1	63.6364	0	NP_060087.3	2270	P S	NOTC1_HUMAN	P2270S		2	0	28.5714	1	NP_077719.2	440	F C	NOTC2_HUMAN	F440C		3	1	36	1	NP_000068.1	CDKN2A	D				4	1	34.7826	1	NP_000537.3	278	P S	P53_HUMAN	P278S
1	1	45.9016	0	NP_060087.3	112	R H	NOTC1_HUMAN	R112H		2	0	16.6667	1	NP_077719.2	1171	Y H	NOTC2_HUMAN	Y1171H		3	1	100	1	NP_000068.1	CDKN2A	A				4	1	17.3913	1	NP_000537.3	282	R W	P53_HUMAN	R282W
1	1	10.8108	0	NP_060087.3	1097	P S	NOTC1_HUMAN	P1097S		2	0	11.4286	1	NP_077719.2	1841	S R	NOTC2_HUMAN	S1841R		3	1	65.4	1	NP_000068.1	CDKN2A	PTC				4	1	35.8974	1	NP_000537.3	175	R H	P53_HUMAN	R175H
1	1	10.2941	0	NP_060087.3	2044	A T	NOTC1_HUMAN	A2044T		2	0	21.9512	1	NP_077719.2	460	C R	NOTC2_HUMAN	C460R												4	1	17.1429	1	NP_000537.3	182	C Y	P53_HUMAN	C182Y
1	1	87.5	0	NP_060087.3	2327	R W	NOTC1_HUMAN	R2327W		2	0	16.6667	1	NP_077719.2	275	C R	NOTC2_HUMAN	C275R												4	1	83.9286	1	NP_000537.3	248	R W	P53_HUMAN	R248W
1	1	12.1212	0	NP_060087.3	888	H Y	NOTC1_HUMAN	H888Y		2	0	44.8276	1	NP_077719.2	1120	C G	NOTC2_HUMAN	C1120G												4	1	16.2791	1	NP_000537.3	248	R W	P53_HUMAN	R248W
1	1	11.2903	0	NP_060087.3	2548	A T	NOTC1_HUMAN	A2548T		2	0	14.1509	1	NP_077719.2	805	L P	NOTC2_HUMAN	L805P												4	1	23.0769	1	NP_000537.3	273	R C	P53_HUMAN	R273C
1	1	14.8148	0	NP_060087.3	1228	P L	NOTC1_HUMAN	P1228L		2	0	25	1	NP_077719.2	1003	V A	NOTC2_HUMAN	V1003A												4	1	17.6471	1	NP_000537.3	286	E K	P53_HUMAN	E286K
1	1	14.2857	0	NP_060087.3	2462	P L	NOTC1_HUMAN	P2462L		2	0	13.0435	1	NP_077719.2	1527	C F	NOTC2_HUMAN	C1527F												4	1	10	1	NP_000537.3	266	G R	P53_HUMAN	G266R
1	1	53.3333	0	NP_060087.3	1393	G D	NOTC1_HUMAN	G1393D		2	0	15	1	NP_077719.2	2416	T A	NOTC2_HUMAN	T2416A												4	1	90	1	NP_000537.3	278	P S	P53_HUMAN	P278S
1	1	27.7778	0	NP_060087.3	2341	S F	NOTC1_HUMAN	S2341F		2	0	10	1	NP_077719.2	1936	D G	NOTC2_HUMAN	D1936G												4	1	25.7143	1	NP_000537.3	278	P S	P53_HUMAN	P278S
1	1	13.7931	0	NP_060087.3	1867	V I	NOTC1_HUMAN	V1867I		2	0	20.339	1	NP_077719.2	1981	L P	NOTC2_HUMAN	L1981P												4	1	14.8936	1	NP_000537.3	248	R Q	P53_HUMAN	R248Q
1	1	50	0	NP_060087.3	528	D N	NOTC1_HUMAN	D528N		2	0	10.8108	1	NP_077719.2	1034	C R	NOTC2_HUMAN	C1034R												4	1	26.087	1	NP_000537.3	286	E K	P53_HUMAN	E286K
1	1	27.5	0	NP_060087.3	1087	S N	NOTC1_HUMAN	S1087N		2	0	17.3913	1	NP_077719.2	1827	D V	NOTC2_HUMAN	D1827V												4	1	26.087	1	NP_000537.3	286	E K	P53_HUMAN	E286K
1	0	11.1111	1	NP_060087.3	440	C G	NOTC1_HUMAN	C440G		2	0	10.5263	1	NP_077719.2	2039	T A	NOTC2_HUMAN	T2039A												4	1	40	1	NP_000537.3	330	L F	P53_HUMAN	L330F
1	0	10	1	NP_060087.3	1836	D G	NOTC1_HUMAN	D1836G		2	0	11.1111	1	NP_077719.2	1473	W L	NOTC2_HUMAN	W1473L												4	1	42.3077	1	NP_000537.3	278	P L	P53_HUMAN	P278L
1	0	10.5882	1	NP_060087.3	797	S P	NOTC1_HUMAN	S797P		2	0	13.3333	1	NP_077719.2	772	C R	NOTC2_HUMAN	C772R												4	1	86.9565	1	NP_000537.3	241	S F	P53_HUMAN	S241F
1	0	11.3924	1	NP_060087.3	1805	L P	NOTC1_HUMAN	L1805P		2	0	12.9032	1	NP_077719.2	330	W R	NOTC2_HUMAN	W330R												4	1	17.3913	1	NP_000537.3	248	R Q	P53_HUMAN	R248Q
1	0	11.5385	1	NP_060087.3	1831	L P	NOTC1_HUMAN	L1831P		2	0	12.1212	1	NP_077719.2	861	C G	NOTC2_HUMAN	C861G												4	1	66.6667	1	NP_000537.3	241	S F	P53_HUMAN	S241F
1	0	10.2564	1	NP_060087.3	376	C R	NOTC1_HUMAN	C376R		2	0	31.9149	1	NP_077719.2	1946	T A	NOTC2_HUMAN	T1946A												4	1	49.3671	1	NP_000537.3	278	P S	P53_HUMAN	P278S
1	0	15.4762	1	NP_060087.3	412	D V	NOTC1_HUMAN	D412V		2	0	14.2857	1	NP_077719.2	639	G A	NOTC2_HUMAN	G639A												4	1	49.3671	1	NP_000537.3	278	P L	P53_HUMAN	P278L
1	0	10	1	NP_060087.3	1797	L P	NOTC1_HUMAN	L1797P		2	0	56.9892	1	NP_077719.2	1439	C W	NOTC2_HUMAN	C1439W												4	1	100	1	NP_000537.3	245	G D	P53_HUMAN	G245D
1	0	60	1	NP_060087.3	2534	E Q	NOTC1_HUMAN	E2534Q		2	0	17.7778	1	NP_077719.2	1267	E V	NOTC2_HUMAN	E1267V												4	1	100	1	NP_000537.3	245	G D	P53_HUMAN	G245D
1	0	11.1111	1	NP_060087.3	1306	S P	NOTC1_HUMAN	S1306P		2	0	58.1395	1	NP_077719.2	1515	D E	NOTC2_HUMAN	D1515E												4	1	12.3077	1	NP_000537.3	119	A V	P53_HUMAN	A119V
1	0	11.1111	1	NP_060087.3	1966	H R	NOTC1_HUMAN	H1966R		2	0	55.6452	1	NP_077719.2	616	C F	NOTC2_HUMAN	C616F												4	1	21.2389	1	NP_000537.3	223	P L	P53_HUMAN	P223L
1	0	10.8108	1	NP_060087.3	1866	E G	NOTC1_HUMAN	E1866G		2	0	11.5385	1	NP_077719.2	1098	C W	NOTC2_HUMAN	C1098W												4	1	18.1818	1	NP_000537.3	273	R H	P53_HUMAN	R273H
1	0	25.4237	1	NP_060087.3	471	I F	NOTC1_HUMAN	I471F		2	0	16.6667	1	NP_077719.2	1103	V A	NOTC2_HUMAN	V1103A												4	1	30.9091	1	NP_000537.3	241	S F	P53_HUMAN	S241F
1	0	13.6364	1	NP_060087.3	166	C W	NOTC1_HUMAN	C166W		2	0	39.4366	1	NP_077719.2	1983	W L	NOTC2_HUMAN	W1983L												4	1	16.6667	1	NP_000537.3	267	R W	P53_HUMAN	R267W
1	0	57.1429	1	NP_060087.3	339	C F	NOTC1_HUMAN	C339F		2	0	26.5574	1	NP_077719.2	549	D Y	NOTC2_HUMAN	D549Y												4	1	88.8235	1	NP_000537.3	286	E K	P53_HUMAN	E286K
1	0	23.0769	1	NP_060087.3	1689	S P	NOTC1_HUMAN	S1689P		2	0	18.9189	1	NP_077719.2	1402	C S	NOTC2_HUMAN	C1402S												4	1	33.3333	1	NP_000537.3	248	R W	P53_HUMAN	R248W
1	0	31.3043	1	NP_060087.3	1475	D A	NOTC1_HUMAN	D1475A		2	0	25	1	NP_077719.2	Notch2	FS														4	1	53.6585	1	NP_000537.3	179	H Y	P53_HUMAN	H179Y
1	0	20.4082	1	NP_060087.3	1842	Q H	NOTC1_HUMAN	Q1842H		2	0	19	1	NP_077719.2	Notch2	PTC														4	1	20.3297	1	NP_000537.3	248	R Q	P53_HUMAN	R248Q
1	0	12.7273	1	NP_060087.3	1056	C R	NOTC1_HUMAN	C1056R		2	0	36	1	NP_077719.2	Notch2	A														4	1	17.4603	1	NP_000537.3	199	G E	P53_HUMAN	G199E
1	0	13.7931	1	NP_060087.3	791	N S	NOTC1_HUMAN	N791S		2	0	17.6	1	NP_077719.2	Notch2	PTC														4	1	99.187	1	NP_000537.3	216	V M	P53_HUMAN	V216M
1	0	19.0476	1	NP_060087.3	624	A D	NOTC1_HUMAN	A624D		2	0	47.2	1	NP_077719.2	Notch2	PTC														4	1	100	1	NP_000537.3	241	S F	P53_HUMAN	S241F
1	0	19.1489	1	NP_060087.3	1386	P T	NOTC1_HUMAN	P1386T		2	0	21.4	1	NP_077719.2	Notch2	PTC														4	1	42	1	NP_000537.3	248	R W	P53_HUMAN	R248W
1	0	20.4301	1	NP_060087.3	1681	D G	NOTC1_HUMAN	D1681G		2	0	22.2	1	NP_077719.2	Notch2	PTC														4	1	100	1	NP_000537.3	258	E K	P53_HUMAN	E258K
1	0	28.125	1	NP_060087.3	2526	H R	NOTC1_HUMAN	H2526R		2	1	30.4348	1	NP_077719.2	564	G S	NOTC2_HUMAN	G564GS												4	1	100	1	NP_000537.3	273	R H	P53_HUMAN	R273H
1	0	12.5	1	NP_060087.3	1246	D H	NOTC1_HUMAN	D1246H		2	1	14.6341	1	NP_077719.2	1263	G R	NOTC2_HUMAN	G1263R												4	1	37.037	1	NP_000537.3	278	P S	P53_HUMAN	P278S
1	0	15.625	1	NP_060087.3	130	P R	NOTC1_HUMAN	P130R		2	1	10	1	NP_077719.2	2437	S L	NOTC2_HUMAN	S2437L												4	1	37.037	1	NP_000537.3	278	P L	P53_HUMAN	P278L
1	0	14.8148	1	NP_060087.3	1811	N Y	NOTC1_HUMAN	N1811Y		2	1	11.7647	1	NP_077719.2	1972	A T	NOTC2_HUMAN	A1972T												4	1	76.0417	1	NP_000537.3	278	P L	P53_HUMAN	P278L
1	0	18.2692	1	NP_060087.3	323	C F	NOTC1_HUMAN	C323F		2	1	27.5362	1	NP_077719.2	694	G D	NOTC2_HUMAN	G694D												4	1	31.5068	1	NP_000537.3	177	P L	P53_HUMAN	P177L
1	0	52.1739	1	NP_060087.3	755	N K	NOTC1_HUMAN	N755K		2	1	12.5	1	NP_077719.2	1570	G S	NOTC2_HUMAN	G1570S												4	1	45.3608	1	NP_000537.3	241	S F	P53_HUMAN	S241F
1	0	13.7931	1	NP_060087.3	931	C R	NOTC1_HUMAN	C931R		2	1	11.7647	1	NP_077719.2	1227	D N	NOTC2_HUMAN	D1227N												4	1	17.3913	1	NP_000537.3	266	G R	P53_HUMAN	G266R
1	0	12.5	1	NP_060087.3	1146	V A	NOTC1_HUMAN	V1146A		2	1	37.931	1	NP_077719.2	1817	D N	NOTC2_HUMAN	D1817N												4	1	17.3913	1	NP_000537.3	278	P L	P53_HUMAN	P278L
1	0	15.6627	1	NP_060087.3	328	T A	NOTC1_HUMAN	T328A		2	1	13.5135	1	NP_077719.2	1885	A T	NOTC2_HUMAN	A1885T												4	1	21.6216	1	NP_000537.3	278	P S	P53_HUMAN	P278S
1	0	20.9302	1	NP_060087.3	2514	P R	NOTC1_HUMAN	P2514R		2	1	14.6341	1	NP_077719.2	291	T I	NOTC2_HUMAN	T291I												4	1	39.5349	1	NP_000537.3	286	E K	P53_HUMAN	E286K
1	0	20.7317	1	NP_060087.3	333	S T	NOTC1_HUMAN	S333T		2	1	29.0323	1	NP_077719.2	1142	T I	NOTC2_HUMAN	T1142I												4	1	42.8571	1	NP_000537.3	161	A T	P53_HUMAN	A161T
1	0	10.9756	1	NP_060087.3	359	C R	NOTC1_HUMAN	C359R		2	1	59.4595	1	NP_077719.2	1233	P S	NOTC2_HUMAN	P1233S												4	1	42.8571	1	NP_000537.3	160	M I	P53_HUMAN	M160I
1	0	11.1111	1	NP_060087.3	623	N S	NOTC1_HUMAN	N623S		2	1	15.1515	1	NP_077719.2	996	C Y	NOTC2_HUMAN	C996Y												4	1	57.5758	1	NP_000537.3	279	G E	P53_HUMAN	G279E
1	0	77.7778	1	NP_060087.3	430	I N	NOTC1_HUMAN	I430N		2	1	29.1667	1	NP_077719.2	1977	G E	NOTC2_HUMAN	G1977E												4	1	79.0698	1	NP_000537.3	248	R W	P53_HUMAN	R248W
1	0	14.6667	1	NP_060087.3	771	M T	NOTC1_HUMAN	M771T		2	1	40	1	NP_077719.2	2150	P L	NOTC2_HUMAN	P2150L												4	1	27.7778	1	NP_000537.3	248	R W	P53_HUMAN	R248W
1	0	12.1212	1	NP_060087.3	870	I T	NOTC1_HUMAN	I870T		2	1	100	1	NP_077719.2	2431	H Y	NOTC2_HUMAN	H2431Y												4	1	36.5854	1	NP_000537.3	177	P S	P53_HUMAN	P177S
1	0	12.8205	1	NP_060087.3	1416	C R	NOTC1_HUMAN	C1416R		2	1	55	1	NP_077719.2	841	P S	NOTC2_HUMAN	P841S												4	1	32.8358	1	NP_000537.3	95	S F	P53_HUMAN	S95F
1	0	28.9474	1	NP_060087.3	1542	D G	NOTC1_HUMAN	D1542G		2	1	25	1	NP_077719.2	1905	A T	NOTC2_HUMAN	A1905T												4	1	18.5185	1	NP_000537.3	278	P L	P53_HUMAN	P278L
1	0	40.1961	1	NP_060087.3	1689	S P	NOTC1_HUMAN	S1689P		2	1	100	1	NP_077719.2	580	H Y	NOTC2_HUMAN	H580Y												4	1	24	1	NP_000537.3	245	G D	P53_HUMAN	G245D
1	0	42.4242	1	NP_060087.3	1875	N S	NOTC1_HUMAN	N1875S		2	1	14.2857	1	NP_077719.2	1877	G D	NOTC2_HUMAN	G1877D												4	1	28.9474	1	NP_000537.3	194	L F	P53_HUMAN	L194F
1	0	53.8462	1	NP_060087.3	1239	F S	NOTC1_HUMAN	F1239S		2	1	20.4545	1	NP_077719.2	288	P L	NOTC2_HUMAN	P288L													1	10	1	NP_000537.3	p53	PTC
1	0	10	1	NP_060087.3	1717	K R	NOTC1_HUMAN	K1717R		2	1	13.9535	1	NP_077719.2	964	C Y	NOTC2_HUMAN	C964Y													1	44.9	1	NP_000537.3	p53	PTC
1	0	17.9191	1	NP_060087.3	1378	F L	NOTC1_HUMAN	F1378L		2	1	20.8333	1	NP_077719.2	1336	G R	NOTC2_HUMAN	G1336R													1	29.4	1	NP_000537.3	p53	PTC
1	0	31.2139	1	NP_060087.3	1404	E G	NOTC1_HUMAN	E1404G		2	1	39.0244	1	NP_077719.2	447	G D	NOTC2_HUMAN	G447D													1	31.9	1	NP_000537.3	p53	A
1	0	29.4444	1	NP_060087.3	1473	G C	NOTC1_HUMAN	G1473C		2	1	40.7407	1	NP_077719.2	453	C Y	NOTC2_HUMAN	C453Y													1	22.6	1	NP_000537.3	p53	A
1	0	19.1489	1	NP_060087.3	904	C W	NOTC1_HUMAN	C904W		2	1	11.5385	1	NP_077719.2	1435	R W	NOTC2_HUMAN	R1435W													1	25.8	1	NP_000537.3	p53	PTC
1	0	37.2093	1	NP_060087.3	1052	T P	NOTC1_HUMAN	T1052P		2	1	60	1	NP_077719.2	1453	G D	NOTC2_HUMAN	G1453D													1	34.2	1	NP_000537.3	p53	PTC
1	0	47.5177	1	NP_060087.3	1682	N I	NOTC1_HUMAN	N1682I		2	1	17.2414	1	NP_077719.2	547	C Y	NOTC2_HUMAN	C547Y													1	31.6	1	NP_000537.3	p53	PTC
1	0	33.7662	1	NP_060087.3	1479	C R	NOTC1_HUMAN	C1479R		2	1	11.3636	1	NP_077719.2	167	S F	NOTC2_HUMAN	S167F													1	41.4	1	NP_000537.3	p53	PTC
1	0	47.0588	1	NP_060087.3	496	S G	NOTC1_HUMAN	S496G		2	1	50	1	NP_077719.2	332	G V	NOTC2_HUMAN	G332V													1	40	1	NP_000537.3	p53	PTC
1	0	33.3333	1	NP_060087.3	572	P T	NOTC1_HUMAN	P572T		2	1	25	1	NP_077719.2	1953	R C	NOTC2_HUMAN	R1953C													1	100	1	NP_000537.3	p53	PTC
1	0	26.3158	1	NP_060087.3	2469	P T	NOTC1_HUMAN	P2469T		2	1	51.8519	1	NP_077719.2	1714	G S	NOTC2_HUMAN	G1714S													1	17.9	1	NP_000537.3	p53	D
1	0	15.0943	1	NP_060087.3	544	L P	NOTC1_HUMAN	L544P		2	1	48.1481	1	NP_077719.2	1714	G D	NOTC2_HUMAN	G1714D													1	14.9	1	NP_000537.3	p53	A
1	0	29.8701	1	NP_060087.3	1346	E G	NOTC1_HUMAN	E1346G		2	1	46.8354	1	NP_077719.2	447	G D	NOTC2_HUMAN	G447D													1	13.3	1	NP_000537.3	p53	A
1	0	66.6667	1	NP_060087.3	1434	G C	NOTC1_HUMAN	G1434C		2	1	38.3562	1	NP_077719.2	1098	C Y	NOTC2_HUMAN	C1098Y													1	50	1	NP_000537.3	p53	D
1	0	23.5294	1	NP_060087.3	463	N S	NOTC1_HUMAN	N463S		2	1	42.1053	1	NP_077719.2	745	C Y	NOTC2_HUMAN	C745Y													1	39.7	1	NP_000537.3	p53	PTC
1	0	87.8788	1	NP_060087.3	2247	L P	NOTC1_HUMAN	L2247P		2	1	10	1	NP_077719.2	1883	L F	NOTC2_HUMAN	L1883F													1	31.5	1	NP_000537.3	p53	A
1	0	30.7692	1	NP_060087.3	1718	I N	NOTC1_HUMAN	I1718N		2	1	58.8235	1	NP_077719.2	1817	D N	NOTC2_HUMAN	D1817N													1	100	1	NP_000537.3	p53	PTC
1	0	44.8529	1	NP_060087.3	325	N K	NOTC1_HUMAN	N325K		2	1	59.0164	1	NP_077719.2	1913	P L	NOTC2_HUMAN	P1913L													1	41	1	NP_000537.3	p53	PTC
1	0	28.2051	1	NP_060087.3	1522	Q P	NOTC1_HUMAN	Q1522P		2	1	50.7692	1	NP_077719.2	1451	D N	NOTC2_HUMAN	D1451N													1	23.5	1	NP_000537.3	p53	A
1	0	33.3333	1	NP_060087.3	1805	L P	NOTC1_HUMAN	L1805P		2	1	45.4545	1	NP_077719.2	2173	P S	NOTC2_HUMAN	P2173S													1	66.7	1	NP_000537.3	p53	PTC
1	0	34.4828	1	NP_060087.3	1864	Q R	NOTC1_HUMAN	Q1864R		2	1	51.0204	1	NP_077719.2	861	C Y	NOTC2_HUMAN	C861Y													1	17.9	1	NP_000537.3	p53	PTC
1	0	39.7059	1	NP_060087.3	456	C F	NOTC1_HUMAN	C456F		2	1	33.6538	1	NP_077719.2	433	C Y	NOTC2_HUMAN	C433Y													1	32.6	1	NP_000537.3	p53	PTC
1	0	42.6471	1	NP_060087.3	456	C S	NOTC1_HUMAN	C456S		2	1	14.2857	1	NP_077719.2	1219	G S	NOTC2_HUMAN	G1219S
1	0	12.5	1	NP_060087.3	254	C R	NOTC1_HUMAN	C254R		2	1	48.8636	1	NP_077719.2	1089	C Y	NOTC2_HUMAN	C1089Y														38.9944
1	0	11.6667	1	NP_060087.3	1870	D G	NOTC1_HUMAN	D1870G		2	1	11.8421	1	NP_077719.2	49	G E	NOTC2_HUMAN	G49E														25.6632
1	0	23.5294	1	NP_060087.3	910	D G	NOTC1_HUMAN	D910G		2	1	60	1	NP_077719.2	447	G D	NOTC2_HUMAN	G447D														40.23	25.9824
1	0	32.1429	1	NP_060087.3	1090	T S	NOTC1_HUMAN	T1090S		2	1	24.1379	1	NP_077719.2	1272	P S	NOTC2_HUMAN	P1272S														28.9555
1	0	12.766	1	NP_060087.3	1797	L P	NOTC1_HUMAN	L1797P		2	1	27.2727	1	NP_077719.2	1451	D N	NOTC2_HUMAN	D1451N														35.5453	24.0968
1	0	51.3889	1	NP_060087.3	469	D G	NOTC1_HUMAN	D469G		2	1	32.5	1	NP_077719.2	1953	R C	NOTC2_HUMAN	R1953C														41.0189	26.4581
1	0	41.1765	1	NP_060087.3	415	E D	NOTC1_HUMAN	E415D		2	1	26.087	1	NP_077719.2	1714	G D	NOTC2_HUMAN	G1714D
1	0	41.1765	1	NP_060087.3	409	C F	NOTC1_HUMAN	C409F		2	1	26.087	1	NP_077719.2	1714	G S	NOTC2_HUMAN	G1714S														0.203947
1	0	27.7778	1	NP_060087.3	464	D G	NOTC1_HUMAN	D464G		2	1	46.2366	1	NP_077719.2	313	G D	NOTC2_HUMAN	G313D
1	0	12.1212	1	NP_060087.3	531	E G	NOTC1_HUMAN	E531G		2	1	23.8095	1	NP_077719.2	1455	C Y	NOTC2_HUMAN	C1455Y
1	0	14.2857	1	NP_060087.3	1998	P A	NOTC1_HUMAN	P1998A		2	1	15	1	NP_077719.2	1696	G E	NOTC2_HUMAN	G1696E
1	0	24.3902	1	NP_060087.3	471	I N	NOTC1_HUMAN	I471N		2	1	15.1899	1	NP_077719.2	1462	P L	NOTC2_HUMAN	P1462L
1	0	27.9412	1	NP_060087.3	1085	C R	NOTC1_HUMAN	C1085R		2	1	42.2222	1	NP_077719.2	2313	G D	NOTC2_HUMAN	G2313D
1	0	100	1	NP_060087.3	Notch1	PTC				2	1	48.7805	1	NP_077719.2	1124	G S	NOTC2_HUMAN	G1124S
1	0	88.2	1	NP_060087.3	Notch1	PTC				2	1	20.9302	1	NP_077719.2	939	P L	NOTC2_HUMAN	P939L
1	0	48.1	1	NP_060087.3	Notch1	A				2	1	33.3333	1	NP_077719.2	367	G E	NOTC2_HUMAN	G367E
1	0	49.5	1	NP_060087.3	Notch1	PTC				2	1	12.5	1	NP_077719.2	Notch2	PTC
1	0	98	1	NP_060087.3	Notch1	PTC				2	1	17.9	1	NP_077719.2	Notch2	PTC
1	0	12.9	1	NP_060087.3	Notch1	A				2	1	14	1	NP_077719.2	Notch2	PTC
1	0	49	1	NP_060087.3	Notch1	PTC				2	1	13.6	1	NP_077719.2	Notch2	PTC
1	0	95.7	1	NP_060087.3	Notch1	D				2	1	17.3	1	NP_077719.2	Notch2	PTC
1	0	60.6	1	NP_060087.3	Notch1	PTC				2	1	100	1	NP_077719.2	Notch2	PTC
1	0	25	1	NP_060087.3	Notch1	PTC				2	1	40.3	1	NP_077719.2	Notch2	PTC
1	0	27.3	1	NP_060087.3	Notch1	PTC				2	1	15.8	1	NP_077719.2	Notch2	PTC
1	0	22.9	1	NP_060087.3	Notch1	PTC				2	1	20	1	NP_077719.2	Notch2	A
1	0	30.8	1	NP_060087.3	Notch1	PTC				2	1	15.1	1	NP_077719.2	Notch2	PTC
1	1	12.7451	1	NP_060087.3	2041	V M	NOTC1_HUMAN	V2041M		2	1	12.5	1	NP_077719.2	Notch2	PTC
1	1	10.8108	1	NP_060087.3	560	G R	NOTC1_HUMAN	G560R		2	1	28.6	1	NP_077719.2	Notch2	PTC
1	1	40	1	NP_060087.3	353	R C	NOTC1_HUMAN	R353C		2	1	56	1	NP_077719.2	Notch2	A
1	1	15.9292	1	NP_060087.3	353	R C	NOTC1_HUMAN	R353C		2	1	14.3	1	NP_077719.2	Notch2	PTC
1	1	15.1515	1	NP_060087.3	1791	S F	NOTC1_HUMAN	S1791F		2	1	55.8	1	NP_077719.2	Notch2	A
1	1	15.3846	1	NP_060087.3	2222	P L	NOTC1_HUMAN	P2222L		2	1	60.8	1	NP_077719.2	Notch2	D
1	1	13.7931	1	NP_060087.3	424	E L	NOTC1_HUMAN	E424L		2	1	11.8	1	NP_077719.2	Notch2	PTC
1	1	36.8421	1	NP_060087.3	424	E K	NOTC1_HUMAN	E424K		2	1	20	1	NP_077719.2	Notch2	PTC
1	1	26.9231	1	NP_060087.3	594	G S	NOTC1_HUMAN	G594S		2	1	45.7	1	NP_077719.2	Notch2	PTC
1	1	18.4615	1	NP_060087.3	1260	V E	NOTC1_HUMAN	V1260E		2	1	39.8	1	NP_077719.2	Notch2	PTC
1	1	42.029	1	NP_060087.3	348	A T	NOTC1_HUMAN	A348T
1	1	10.4167	1	NP_060087.3	1191	P L	NOTC1_HUMAN	P1191L
1	1	31.0345	1	NP_060087.3	860	G S	NOTC1_HUMAN	G860S
1	1	12.1951	1	NP_060087.3	1357	C Y	NOTC1_HUMAN	C1357Y
1	1	20.2532	1	NP_060087.3	365	R C	NOTC1_HUMAN	R365C
1	1	25	1	NP_060087.3	514	C Y	NOTC1_HUMAN	C514Y
1	1	11.7647	1	NP_060087.3	1892	G E	NOTC1_HUMAN	G1892E
1	1	18.1818	1	NP_060087.3	1132	R C	NOTC1_HUMAN	R1132C
1	1	88.8889	1	NP_060087.3	427	G D	NOTC1_HUMAN	G427D
1	1	43.4783	1	NP_060087.3	422	P S	NOTC1_HUMAN	P422S
1	1	47.8261	1	NP_060087.3	422	P L	NOTC1_HUMAN	P422L
1	1	36.8421	1	NP_060087.3	1509	C Y	NOTC1_HUMAN	C1509Y
1	1	12.1212	1	NP_060087.3	1060	V M	NOTC1_HUMAN	V1060M
1	1	33.3333	1	NP_060087.3	469	D N	NOTC1_HUMAN	D469N
1	1	18.1818	1	NP_060087.3	1401	G E	NOTC1_HUMAN	G1401E
1	1	55.1724	1	NP_060087.3	391	P S	NOTC1_HUMAN	P391S
1	1	22.1053	1	NP_060087.3	427	G D	NOTC1_HUMAN	G427D
1	1	14.6341	1	NP_060087.3	391	P L	NOTC1_HUMAN	P391L
1	1	13.7931	1	NP_060087.3	391	P L	NOTC1_HUMAN	P391L
1	1	18.2927	1	NP_060087.3	478	C Y	NOTC1_HUMAN	C478Y
1	1	47.4576	1	NP_060087.3	365	R C	NOTC1_HUMAN	R365C
1	1	80	1	NP_060087.3	2185	D E	NOTC1_HUMAN	D2185E
1	1	26.3158	1	NP_060087.3	2233	H Y	NOTC1_HUMAN	H2233Y
1	1	22.2222	1	NP_060087.3	1301	G R	NOTC1_HUMAN	G1301R
1	1	15.7895	1	NP_060087.3	251	G S	NOTC1_HUMAN	G251S
1	1	57.6923	1	NP_060087.3	352	D N	NOTC1_HUMAN	D352N
1	1	14.2857	1	NP_060087.3	191	H Y	NOTC1_HUMAN	H191Y
1	1	59.0909	1	NP_060087.3	972	P L	NOTC1_HUMAN	P972L
1	1	20.7317	1	NP_060087.3	326	G D	NOTC1_HUMAN	G326D
1	1	10.7692	1	NP_060087.3	916	C Y	NOTC1_HUMAN	C916Y
1	1	65.8824	1	NP_060087.3	2525	P S	NOTC1_HUMAN	P2525S
1	1	65.8824	1	NP_060087.3	2525	P L	NOTC1_HUMAN	P2525L
1	1	62.1622	1	NP_060087.3	668	P L	NOTC1_HUMAN	P668L
1	1	74.0741	1	NP_060087.3	2222	P S	NOTC1_HUMAN	P2222S
1	1	26.6667	1	NP_060087.3	1852	D N	NOTC1_HUMAN	D1852N
1	1	45.7831	1	NP_060087.3	450	E K	NOTC1_HUMAN	E450K
1	1	46.087	1	NP_060087.3	424	E K	NOTC1_HUMAN	E424K
1	1	11.5385	1	NP_060087.3	1304	C Y	NOTC1_HUMAN	C1304Y
1	1	13.4328	1	NP_060087.3	1186	E K	NOTC1_HUMAN	E1186K
1	1	17.6955	1	NP_060087.3	365	R C	NOTC1_HUMAN	R365C
1	1	13.5593	1	NP_060087.3	1471	A T	NOTC1_HUMAN	A1471T
1	1	36.2573	1	NP_060087.3	353	R C	NOTC1_HUMAN	R353C
1	1	16.25	1	NP_060087.3	1941	S F	NOTC1_HUMAN	S1941F
1	1	13.8889	1	NP_060087.3	2008	E K	NOTC1_HUMAN	E2008K
1	1	21.0526	1	NP_060087.3	1363	C Y	NOTC1_HUMAN	C1363Y
1	1	84.6154	1	NP_060087.3	467	C Y	NOTC1_HUMAN	C467Y
1	1	16.3462	1	NP_060087.3	1186	E K	NOTC1_HUMAN	E1186K
1	1	59.1667	1	NP_060087.3	1437	G R	NOTC1_HUMAN	G1437R
1	1	53.4884	1	NP_060087.3	1473	G S	NOTC1_HUMAN	G1473S
1	1	31.8182	1	NP_060087.3	367	G D	NOTC1_HUMAN	G367D
1	1	12.8205	1	NP_060087.3	465	A T	NOTC1_HUMAN	A465T
1	1	44.1176	1	NP_060087.3	71	A T	NOTC1_HUMAN	A71T
1	1	50	1	NP_060087.3	2263	R W	NOTC1_HUMAN	R2263W
1	1	15.5172	1	NP_060087.3	1676	V I	NOTC1_HUMAN	V1676I
1	1	64.7059	1	NP_060087.3	460	P L	NOTC1_HUMAN	P460L
1	1	26.4706	1	NP_060087.3	1303	R C	NOTC1_HUMAN	R1303C
1	1	12.5	1	NP_060087.3	616	G D	NOTC1_HUMAN	G616D
1	1	13.3333	1	NP_060087.3	461	C T	NOTC1_HUMAN	C461T
1	1	12.5	1	NP_060087.3	766	G D	NOTC1_HUMAN	G766D
1	1	45.4545	1	NP_060087.3	2227	P S	NOTC1_HUMAN	P2227S
1	1	14.4928	1	NP_060087.3	966	S N	NOTC1_HUMAN	S966N
1	1	29.1139	1	NP_060087.3	1216	V M	NOTC1_HUMAN	V1216M
1	1	59.0909	1	NP_060087.3	67	P S	NOTC1_HUMAN	P67S
1	1	58.427	1	NP_060087.3	67	P L	NOTC1_HUMAN	P67L
1	1	73.3333	1	NP_060087.3	635	G R	NOTC1_HUMAN	G635R
1	1	28.5714	1	NP_060087.3	1449	C Y	NOTC1_HUMAN	C1449Y
1	1	21.519	1	NP_060087.3	1363	C Y	NOTC1_HUMAN	C1363Y
1	1	53.4483	1	NP_060087.3	469	D N	NOTC1_HUMAN	D469N
1	1	28.125	1	NP_060087.3	376	C Y	NOTC1_HUMAN	C376Y
1	1	94.5946	1	NP_060087.3	353	R C	NOTC1_HUMAN	R353C
1	1	50	1	NP_060087.3	1517	D N	NOTC1_HUMAN	D1517N
1	1	43.1373	1	NP_060087.3	578	G R	NOTC1_HUMAN	G578R
1	1	44	1	NP_060087.3	115	G S	NOTC1_HUMAN	G115S
1	1	55.102	1	NP_060087.3	95	G E	NOTC1_HUMAN	G95E
1	1	15.7407	1	NP_060087.3	765	G D	NOTC1_HUMAN	G765D
1	1	15.9091	1	NP_060087.3	972	P L	NOTC1_HUMAN	P972L
1	1	31.25	1	NP_060087.3	1927	T M	NOTC1_HUMAN	T1927M
1	1	61.6667	1	NP_060087.3	2064	P L	NOTC1_HUMAN	P2064L
1	1	53.1469	1	NP_060087.3	262	P L	NOTC1_HUMAN	P262L
1	1	22.2222	1	NP_060087.3	919	G E	NOTC1_HUMAN	G919E
1	1	29.6296	1	NP_060087.3	456	C Y	NOTC1_HUMAN	C456Y
1	1	23.8095	1	NP_060087.3	990	S N	NOTC1_HUMAN	S990N
1	1	60	1	NP_060087.3	Notch1	PTC
1	1	46.7	1	NP_060087.3	Notch1	PTC
1	1	17.5	1	NP_060087.3	Notch1	PTC
1	1	97.1	1	NP_060087.3	Notch1	FS
1	1	41	1	NP_060087.3	Notch1	PTC		KEY	A= acceptor splice site
1	1	18.2	1	NP_060087.3	Notch1	A			D=donor splice site
1	1	13.3	1	NP_060087.3	Notch1	A			Fs=Frame shift
1	1	38.6	1	NP_060087.3	Notch1	PTC			PTC=premature termination codon
1	1	28.1	1	NP_060087.3	Notch1	D
1	1	77.8	1	NP_060087.3	Notch1	PTC
1	1	18.2	1	NP_060087.3	Notch1	D
1	1	21.4	1	NP_060087.3	Notch1	PTC
1	1	12.3	1	NP_060087.3	Notch1	PTC
1	1	57.1	1	NP_060087.3	Notch1	D
1	1	12.8	1	NP_060087.3	Notch1	PTC		Figure 3a
1	1	12.5	1	NP_060087.3	Notch1	PTC
1	1	100	1	NP_060087.3	Notch1	PTC		VAF by Gene
1	1	100	1	NP_060087.3	Notch1	PTC
1	1	41.7	1	NP_060087.3	Notch1	A			VAF	std
1	1	71.4	1	NP_060087.3	Notch1	A		CDKN2A	48.7	31.1
1	1	31	1	NP_060087.3	Notch1	D		p53	39	25.7
1	1	100	1	NP_060087.3	Notch1	PTC		HRAS	33.7	19.7											CDKN2A	TP53	HRAS	NOTCH1	TGFBR2	KRAS	NOTCH2	NRAS	TGFBR1
1	1	100	1	NP_060087.3	Notch1	PTC		NOTCH1	32.4	23.3									f-test	TGFBR1	3.47384e-08	3.19178e-06	0.009525	2.77082e-05	2.77082e-05	0.00342907	0.0262481	0.118022
1	1	57.6	1	NP_060087.3	Notch1	D		TGFBR2	30.4	24.7										TGFBR2	0.104851	0.796416	0.132126	0.566551		0.72576	0.00219286	0.508689	7.29966e-05		type 2
1	1	40	1	NP_060087.3	Notch1	D		KRAS	26.4	22.8
1	1	76.9	1	NP_060087.3	Notch1	PTC		NOTCH2	26.3	17.7									t-tests for VAF analysis (2-tailed, type 2 equal variance, type 3 unequal variance)
1	1	35.3	1	NP_060087.3	Notch1	PTC		NRAS	23.1	19.3										TGFBR1	1.0225e-09	1.3946e-09	0.000209153	2.11137e-06	0.0160331	0.266444	0.0101686	0.571114
								TGFBR1	20	13.2										TGFBR2	0.0012173	0.0487626	0.475075	0.601855		0.548146	0.302689	0.435807	0.0160331
								Figure 3b	UV Vs Non-UV by gene
									% UV	% Non-UV	p-value (ANOVA)
								CDKN2A	79.7	20.3	0.099
								TP53	63	37	0.215
								NOTCH2	57.4	42.6	0
								NOTCH1	54.5	45.5	0.088
								NRAS	50	50	0.876
								TGFBR2	46.7	53.3	0.08
								KRAS	42.1	57.9	0.01
								TGFBR1	37.2	62.8	0.448
								HRAS	30.4	69.6	0.111
[truncated: 36 more columns]
