# Supplementary material for: Inactivation of TGFβ receptors in stem cells drives cutaneous squamous cell carcinoma
Source: Nat Commun. 2016 Aug 25;7:12493. doi: 10.1038/ncomms12493 (PMC5007296; doi:10.1038/ncomms12493)
Supplement: Supplementary Data 14 — VAF and UV analysis. [file ncomms12493-s15.xlsx]

## Sheet: Sheet1
Supplementary Data Table 14. VAF and UV analysis
								p-values
	VAF% Vs UV/Non-UV			UV	Non-UV	STDUV	STDNONUV	Chi Sq FE
			NOTCH2	30.9	20.1	19.5	12.5	0
			CDKN2A	35.8	28.3	24.2	21.6	0.006
			TGFBR2	40.8	15.7	22.5	5.8	0.016
			HRAS	51.8	36.4	31.1	29.2	0.088
			NOTCH1	37.1	24.5	28.9	19.2	0.099
			TP53	40.8	30.7	22.5	17.9	0.11
			KRAS	41	35.5	26.5	24.1	0.213
			TGFBR1	22.2	18.9	10.9	14.4	0.441
			NRAS	21.9	24.3	19	22.4	0.86
