# Supplementary material for: Inactivation of TGFβ receptors in stem cells drives cutaneous squamous cell carcinoma
Source: Nat Commun. 2016 Aug 25;7:12493. doi: 10.1038/ncomms12493 (PMC5007296; doi:10.1038/ncomms12493)
Supplement: Supplementary Data 15 — PolyPhen-2, SIFT, Provean and Mutation assessor mutational impact (upper table) and ranking analysis of TGFBR1 mutations isolated from all samples (lower left table). The nature of the base change and its characteristic of a UV signature (C-T or G-A transitions) or a T-C or A-G signature are shown. Variant allele frequencies (% read) are shown, as is the ranking of the mutation according to variant allele frequency of NOTCH1, NOTCH2, TP53, CDKN2A, HRAS, NRAS, KRAS, TGFBR1 and TGFBR2 mutations identified in each tumour with rank 1 indicating the highest variant allele frequency. The total number of mutations in the 9 genes is also shown. Right hand lower table shows average (AV) read %, average rank and average number of mutations for total samples and samples separated by damaging or non-damaging prediction. The % of mutations exhibiting a UV signature or a T-C + A-G signature and ranked 1 or 2, ranked > median are also shown. The total number of TGFb receptor mutations ranked 1 is also indicated. [file ncomms12493-s16.xlsx]

## Sheet: Supplementary Data Table 14
Supplementary Data Table 15. Potential functional consequence of TGFBR1 mutations. PolyPhen-2, SIFT, Provean and Mutation assessor mutational impact (upper table) and ranking analysis of TGFBR1 mutations isolated from all samples (lower left table). The nature of the base change and its characteristic of a UV signature (C-T or G-A transitions) or a T-C or A-G signature are shown. Variant allele f…
	VARIATION		PROTEIN SEQUENCE CHANGE				PROVEAN PREDICTION				SIFT PREDICTION				POLYPHEN-2		MUTATION ASSESSOR
		INPUT	PROTEIN_ID	SITE	Residue	Variant	SCORE	PREDICTION (cutoff=-2.5)	#SEQ	#CLUSTER	SCORE	PREDICTION (cutoff=0.05)	MEDIAN_INFO	#SEQ	SCORE	PREDICTION	SCORE	FUNCTIONAL IMPACT
																(cutoff=0.446)		(cutoff=1.938)
	1	P36897,207,L,S	P36897	207	L	S	-5.72	Deleterious	227	30	0	Damaging	2.78	380	1	Damaging	3.12	medium
	2	P36897,277,W,C	P36897	277	W	C	-12.36	Deleterious	227	30	0.004	Damaging	2.78	384	1	Damaging	1.455	low
	3	P36897,278,L,S	P36897	278	L	S	-5.82	Deleterious	227	30	0	Damaging	2.78	384	1	Damaging	4.12	high
	4	P36897,283,H,R	P36897	283	H	R	-7.69	Deleterious	227	30	0	Damaging	2.78	384	1	Damaging	3.015	medium
	5	P36897,305,L,P	P36897	305	L	P	-5.53	Deleterious	227	30	0	Damaging	2.78	384	1	Damaging	4.005	high
	6	P36897,305,L,P	P36897	305	L	P	-5.53	Deleterious	227	30	0	Damaging	2.78	384	1	Damaging	4.005	high
	7	P36897,312,G,S	P36897	312	G	S	-5.84	Deleterious	227	30	0	Damaging	2.78	384	1	Damaging	4	high
	8	P36897,313,L,P	P36897	313	L	P	-6.93	Deleterious	227	30	0	Damaging	2.78	383	1	Damaging	4.535	high
	9	P36897,331,H,R	P36897	331	H	R	-7.72	Deleterious	227	30	0	Damaging	2.78	378	1	Damaging	3.94	high
	10	P36897,377,R,G	P36897	377	R	G	-6.77	Deleterious	227	30	0	Damaging	2.78	382	1	Damaging	2.22	medium
	11	P36897,397,K,E	P36897	397	K	E	-3.84	Deleterious	227	30	0.009	Damaging	2.78	381	1	Damaging	1.54	low
	12	P36897,79,P,S	P36897	79	P	S	-4.85	Deleterious	227	30	0.209	Tolerated	2.87	251	1	Damaging	2.275	medium
	13	P36897,45,N,S	P36897	45	N	S	-3.28	Deleterious	227	30	0.011	Damaging	2.85	271	0.999	Damaging	2.81	medium
	14	P36897,213,K,E	P36897	213	K	E	-3.69	Deleterious	227	30	0	Damaging	2.78	383	0.995	Damaging	1.365	low
	15	P36897,38,C,Y	P36897	38	C	Y	-8.27	Deleterious	227	30	0	Damaging	2.86	263	0.993	Damaging	2.96	medium
	16	P36897,216,F,S	P36897	216	F	S	-7.32	Deleterious	227	30	0	Damaging	2.78	383	0.979	Damaging	2.015	medium
	17	P36897,445,V,I	P36897	445	V	I	-0.95	Neutral	227	30	0.001	Damaging	2.78	378	0.978	Damaging	2.085	medium
	18	P36897,373,V,E	P36897	373	V	E	-5.94	Deleterious	227	30	0	Damaging	2.78	383	0.919	Damaging	2.89	medium
	19	P36897,461,C,R	P36897	461	C	R	-4.32	Deleterious	227	30	0.16	Tolerated	2.78	378	0.918	Damaging	-0.05	neutral
	20	P36897,175,T,I	P36897	175	T	I	-2.32	Neutral	227	30	0.059	Tolerated	2.82	362	0.891	Damaging	1.095	low
	21	P36897,237,R,K	P36897	237	R	K	-2.91	Deleterious	227	30	0.006	Damaging	2.78	383	0.73	Damaging	0.84	low
	22	P36897,344,N,D	P36897	344	N	D	-3.97	Deleterious	227	30	0.049	Damaging	2.78	378	0.655	Damaging	-0.035	neutral
	23	P36897,343,K,E	P36897	343	K	E	-1.93	Neutral	227	30	0.029	Damaging	2.78	377	0.288	Benign	0.59	neutral
	24	P36897,76,D,G	P36897	76	D	G	-1.33	Neutral	227	30	0.436	Tolerated	2.88	253	0.079	Benign	-0.08	neutral
	25	P36897,51,D,N	P36897	51	D	N	-3.22	Deleterious	227	30	0.242	Tolerated	2.81	275	0.044	Benign	1.595	low
	26	P36897,438,V,F	P36897	438	V	F	-3	Deleterious	227	30	0.971	Tolerated	2.78	378	0.022	Benign	-0.665	neutral
	27	P36897,299,V,A	P36897	299	V	A	-1.62	Neutral	227	30	0.271	Tolerated	2.78	384	0.014	Benign	0.59	neutral
	28	P36897,39,H,Y	P36897	39	H	Y	-1.24	Neutral	227	30	0.427	Tolerated	2.86	266	0.011	Benign	0.835	low
	29	P36897,408,F,L	P36897	408	F	L	-0.57	Neutral	227	30	1	Tolerated	2.78	381	0.011	Benign	-1.68	neutral
	30	P36897,108,K,R	P36897	108	K	R	0.03	Neutral	227	30	0.596	Tolerated	2.8	334	0.01	Benign	0.99	low
	31	P36897,159,P,A	P36897	159	P	A	-1.91	Neutral	227	30	0.421	Tolerated	2.79	333	0.005	Benign	1.935	low
	32	P36897,157,R,Q	P36897	157	R	Q	-0.39	Neutral	227	30	0.325	Tolerated	2.79	333	0.004	Benign	0.77	neutral
	33	P36897,113,T,I	P36897	113	T	I	-1.39	Neutral	227	30	0.105	Tolerated	2.8	336	0.003	Benign	1.445	low
	34	P36897,67,H,R	P36897	67	H	R	-2.31	Neutral	227	30	0.415	Tolerated	2.9	274	0.001	Benign	1.32	low
	35	P36897,102,N,D	P36897	102	N	D	-0.05	Neutral	227	30	0.84	Tolerated	2.8	334	0.001	Benign	-0.11	neutral
	36	P36897,109,I,V	P36897	109	I	V	-0.03	Neutral	227	30	0.503	Tolerated	2.79	328	0.001	Benign	0.895	low
	37	P36897,37,F,S	P36897	37	F	S	-0.91	Neutral	227	30	0.222	Tolerated	2.86	261	0	Benign	-0.345	neutral
	38	P36897,44,D,G	P36897	44	D	G	-0.74	Neutral	227	30	0.16	Tolerated	2.83	259	0	Benign	1.1	low
	39	P36897,62,T,P	P36897	62	T	P	-1.09	Neutral	227	30	0.092	Tolerated	2.85	276	0	Benign	0.895	low
	40	P36897,72,I,V	P36897	72	I	V	-0.29	Neutral	227	30	0.21	Tolerated	2.94	275	0	Benign	0.49	neutral
	41	P36897,150,N,D	P36897	150	N	D	-1.22	Neutral	227	30	0.273	Tolerated	2.8	333	0	Benign	1.355	low
TGFbR1 mutation ranks
Lesion/Tumour/Cell line	Amino Acid change and site	Damaging (≥2 Predictions*)	Base Change	UV Spectrum	% VAF	Mutation Rank	Rank 1 or 2	Rank > Median	Total mutations		TGFBR1 Mutations	Average % VAF	Averaage Mutation Rank	Average n. of mutations	% UV Signature (C-T+G-A)	% Non-UV (T-C+A-G)	Rank 1 or 2	Rank>Median	Rank 1	% Total
PD09	R80X	PTC	C-T	1	48.4	1	1	1	6		Total	20.3143	4.28571	5.97619	30.9524	69.0476	35.7143	52.381	5	100
WD09	Splice site	Splice	G-A	1	23.3	3	0	1	3		Damaging (1)	21.3522	4.26087	6.08696	34.7826	65.2174	26.087	43.4783	2	56
TGM11	L207S	1	T-C	0	15.2	5	0	0	10		Non-Damaging (0)	19.0579	4.31579	5.84211	26.3158	73.6842	47.3684	63.1579	3	44
PM1	W277C	1	C-T	1	74.1	1	1	1	6
TGM1	L278S	1	T-C	0	11.4	4	0	0	6
TGW25	H283R	1	A-G	0	17.2	2	1	1	4		KEY:
TGM21	L305P	1	T-C	0	23.3	2	1	1	3		Non-sense or splice site mutation
TGM30	L305P	1	T-C	0	15.8	3	0	1	3
TGP10	G312S	1	G-A	1	19	8	0	0	8		* Damaging in 2 or more of :	Provean
TGM26	L313P	1	T-C	0	12.1	7	0	0	8		Damaging (1)	SIFT
PM1	H331R	1	A-G	0	10.3	6	0	0	6			Polyphen-2
TGM17	R377G	1	A-G	0	11.4	6	0	0	6			MutationAssessor
TGP21	K397E	1	A-G	0	11.1	7	0	0	7
PD09	P79S	1	C-T	1	29	3	0	1	6		* Damaging in 1 or less of :	Provean
V22	N45S	1	A-G	0	10.4	2	1	1	2		Non-Damaging (0)	SIFT
V35	K213E	1	A-G	0	15.4	6	0	0	10			Polyphen-2
V39	C38Y	1	G-A	1	35.7	3	0	1	9			MutationAssessor
V35	F216S	1	T-C	0	11	9	0	0	10
TGM1	V445I	1	G-A	1	33.3	2	1	1	6
MD04	V373E	1	T-A	0	13.4	5	0	0	5
V7	C461R	1	T-C	0	15.4	5	0	0	6
TGW17	R237K	1	G-A	1	24.4	4	0	0	6
V38	N344D	1	A-G	0	10.5	4	0	0	4
TGP2	T175I	0	C-T	1	11.6	13	0	0	15
RDEB4	D76G	0	A-G	0	21.1	2	1	1	3
TGM2	D51N	0	G-A	1	16.2	2	1	1	3
TGM34	V438F	0	G-T	0	50	2	1	1	3
TGM28	V299A	0	T-C	0	11.9	6	0	0	6
TGW13	H39Y	0	C-T	1	33.3	1	1	1	10
TGM23	F408L	0	C-A	0	16.9	2	1	1	2
TGM22	K108R	0	A-G	0	33.3	2	1	1	8
TGP2	P159A	0	C-G	0	13	12	0	0	15
V8	R157Q	0	G-A	1	10.4	3	0	1	3
TGM2	T113I	0	C-T	1	29.7	1	1	1	3
TGP32	H67R	0	A-G	0	10.3	8	0	0	8
TGP32	N102D	0	A-G	0	13.5	7	0	0	8
SCCIC18	I109V	0	A-G	0	10.3	2	1	1	2
TGM14	F37S	0	T-C	0	12.5	3	0	1	3
V23	D44G	0	A-G	0	29.2	1	1	1	1
V4	T62P	0	A-C	0	10.9	3	0	1	4
TGM28	I72V	0	A-G	0	15.8	5	0	0	6
TGW14	N150D	0	A-G	0	12.2	7	0	0	8
