# Supplementary material for: Inactivation of TGFβ receptors in stem cells drives cutaneous squamous cell carcinoma
Source: Nat Commun. 2016 Aug 25;7:12493. doi: 10.1038/ncomms12493 (PMC5007296; doi:10.1038/ncomms12493)
Supplement: Supplementary Data 16 — Potential functional consequence of TGFBR2 mutations. PolyPhen-2, SIFT, Provean and Mutation assessor mutational impact (upper table) and ranking analysis of TGFBR2 mutations isolated from all samples (lower left table). The nature of the base change and its characteristic of a UV signature (C-T or G-A transitions) or a T-C or A-G signature are shown. Variant allele frequencies (% read) are shown, as is the ranking of the mutation according to variant allele frequency of NOTCH1, NOTCH2, TP53, CDKN2A, HRAS, NRAS, KRAS, TGFBR1 and TGFBR2 mutations identified in each tumour with rank 1 indicating the highest variant allele frequency. The total number of mutations in the 9 genes is also shown. Right hand lower table shows average (AV) read %, average rank and average number of mutations for total samples and samples separated by damaging or non-damaging prediction. The % of mutations exhibiting a UV signature or a T-C + A-G signature and ranked 1 or 2, ranked > median are also shown. The total number of TGFb receptor mutations ranked 1 is also indicated. [file ncomms12493-s17.xlsx]

## Sheet: Supplementary Data Table 15
Supplementary Data Table 16. Potential functional consequence of TGFBR2 mutations. PolyPhen-2, SIFT, Provean and Mutation assessor mutational impact (upper table) and ranking analysis of TGFBR2 mutations isolated from all samples (lower left table). The nature of the base change and its characteristic of a UV signature (C-T or G-A transitions) or a T-C or A-G signature are shown. Variant allele f…
	VARIATION			PROTEIN SEQUENCE CHANGE					PROVEAN PREDICTION				SIFT PREDICTION				POLYPHEN-2		MUTATION ASSESSOR
		INPUT	PROTEIN_ID		SITE	Iso2 Site	Residue	Variant	SCORE	PREDICTION (cutoff=-2.5)	#SEQ	#CLUSTER	SCORE	PREDICTION (cutoff=0.05)	MEDIAN_INFO	#SEQ	SCORE	PREDICTION (cutoff = 0.446)	SCORE	FUNCTIONAL IMPACT (cutoff = 1.938)
	1	P37173,54,C,Y	P37173		54	79	C	Y	-4.39	Deleterious	220	30	0.047	Damaging	3.17	64	1	Damaging	2.28	medium
	2	P37173,71,C,R	P37173		71	96	C	R	-6.09	Deleterious	220	30	0.003	Damaging	3.01	91	1	Damaging	2.28	medium
	3	P37173,84,C,R	P37173		84	109	C	R	-7.69	Deleterious	220	30	0.001	Damaging	3	108	1	Damaging	2.28	medium
	4	P37173,138,C,Y	P37173		138	138	C	Y	-8.85	Deleterious	220	30	0	Damagingaging	2.87	158	1	Damaging	2.28	medium
	5	P37173,362,H,Y	P37173		362	387	H	Y	-5.88	Deleterious	220	30	0	Damaging	2.84	180	1	Damaging	3.675	high
	6	P37173,387,V,G	P37173		387	412	V	G	-6.07	Deleterious	220	30	0	Damaging	2.84	180	1	Damaging	3.67	high
	7	P37173,420,G,E	P37173		420	445	G	E	-7.97	Deleterious	220	30	0	Damaging	2.84	180	1	Damaging	3.555	high
	8	P37173,427,P,S	P37173	427	427	452	P	S	-7.97	Deleterious	220	30	0	Damaging	2.84	180	1	Damaging	3.47	medium
	9	P37173,449,S,F	P37173		449	474	S	F	-4.89	Deleterious	220	30	0.001	Damaging	2.84	180	1	Damaging	3.87	high
	10	P37173,446,D,N	P37173		421	446	D	N	-6.96	Deleterious	220	30	0	Damaging	2.84	179	1	Damaging	2.925	medium
	11	P37173,453,V,M	P37173		453	478	V	M	-2.92	Deleterious	220	30	0	Damaging	2.84	180	1	Damaging	2.07	medium
	12	P37173,461,C,R	P37173		461	486	C	R	-11.36	Deleterious	220	30	0	Damaging	2.84	180	1	Damaging	1.265	low
	13	P37173,531,A,T	P37173		531	556	A	T	-3.64	Deleterious	220	30	0.001	Damaging	2.84	174	1	Damaging	2.575	medium
	14	P37173,533,C,Y	P37173		533	558	C	Y	-10.18	Deleterious	220	30	0	Damaging	2.84	174	1	Damaging	2.025	medium
	15	P37173,77,C,S	P37173		77	102	C	S	-5.02	Deleterious	220	30	0.008	Damaging	3.06	89	0.999	Damaging	2.28	medium
	16	P37173,207,R,W	P37173		207	232	R	W	-2.63	Deleterious	220	30	0.01	Damaging	2.96	98	0.998	Damaging	1.1	low
	17	P37173,354,L,F	P37173		354	379	L	F	-2.72	Deleterious	220	30	0.006	Damaging	2.84	180	0.998	Damaging	2.505	medium
	18	P37173,82,E,G	P37173		82	107	E	G	-3.77	Deleterious	220	30	0.003	Damaging	3.01	91	0.996	Damaging	2.085	medium
	19	P37173,562,S,F	P37173		562	587	S	F	-2.67	Deleterious	220	30	0.001	Damaging	4.2	49	0.996	Damaging	1.39	low
	20	P37173,375,I,L	P37173		375	400	I	L	-1.91	Neutral	220	30	0.003	Damaging	2.84	180	0.995	Damaging	2.08	medium
	21	P37173,394,C,Y	P37173		394	419	C	Y	-6.16	Deleterious	220	30	0	Damaging	2.84	180	0.995	Damaging	1.215	low
	22	P37173,478,V,M	P37173		478	503	V	M	-2.1	Neutral	220	30	0.001	Damaging	2.84	178	0.992	Damaging	1.5	low
	23	P37173,86,A,V	P37173		86	111	A	V	-2.26	Neutral	220	30	0.054	Tolerated	3	108	0.991	Damaging	2.135	medium
	24	P37173,118,S,P	P37173		118	143	S	P	-2.05	Neutral	220	30	0.007	Damaging	3.05	71	0.983	Damaging	1.905	low
	25	P37173,370,R,K	P37173		370	395	R	K	-1.03	Neutral	220	30	0.47	Tolerated	2.84	177	0.947	Damaging	0.09	neutral
	26	P37173,239,T,I	P37173		239	264	T	I	-3.1	Deleterious	220	30	0.018	Damaging	2.89	137	0.889	Damaging	2.175	medium
	27	P37173,232,A,T	P37173		232	257	A	T	-2.16	Neutral	220	30	0.041	Damaging	2.86	147	0.64	Damaging	2.215	medium
	28	P37173,488,K,R	P37173		488	513	K	R	-0.67	Neutral	220	30	0.356	Tolerated	2.84	178	0.299	Benign	0.265	neutral
	29	P37173,183,I,V	P37173		183	208	I	V	-0.22	Neutral	220	30	0.073	Tolerated	2.86	162	0.248	Benign	1.995	medium
	30	P37173,20,P,R	Isoform 2		20	45	P	R									0.172	Benign
	31	P37173,266,N,D	P37173		266	291	N	D	-1	Neutral	220	30	0.354	Tolerated	3.09	110	0.146	Benign	0.32	neutral
	32	P37173,141,D,G	P37173		141	166	D	G	-2.49	Neutral	220	30	0.034	Damaging	2.87	158	0.018	Benign	1.24	low
	33	P37173,70,N,S	P37173		70	95	N	S	-1.98	Neutral	220	30	0.051	Tolerated	3.01	91	0.014	Benign	1.5	low
	34	P37173,367,P,L	P37173		367	392	P	L	-4.87	Deleterious	220	30	0.174	Tolerated	2.85	179	0.007	Benign	1.645	low
	35	P37173,540,E,G	P37173		540	565	E	G	-2.91	Deleterious	220	30	0.061	Tolerated	2.87	136	0.002	Benign	1.675	low
	36	P37173,19,C,R	Isoform 2		19	44	C	R									0.001	Benign
	37	P37173,112,I,T	P37173		112	137	I	T	0.05	Neutral	220	30	0.766	Tolerated	3.16	103	0	Benign	0	neutral
	38	P37173,124,K,R	P37173		124	149	K	R	-0.12	Neutral	220	30	0.39	Tolerated	3	115	0	Benign	0.63	neutral
	39	P37173,297,I,V	P37173		297	322	I	V	0.57	Neutral	220	30	1	Tolerated	2.84	179	0	Benign	0.175	neutral
TGFbR2 mutation ranks
Lesion/Tumour/Cell line	Amino Acid change and site#	Damaging (≥2 Predictions*)	Base Change	UV Spectrum	% VAF	Mutation Rank	Rank 1 or 2	Rank > Median	Total mutations		TGFBR2 Mutations	Average % VAF	Average Mutation Rank	Average n. of mutations	UV Signature (C-T+G-A)	Non-UV (T-C+A-G)	Rank 1 or 2	Rank>Median	Rank 1	%Total
TGM4	E308X	1	G-T	0	24.5	7	0	0	10		Total	30.34	3.89	6.5641	53.3	46.7	35.5556	64.4444	6	100
TGM19	W312X	1	G-A	1	11.8	4	0	1	4		Damaging (1)	35.04	3.36	6.39	69.7	30.3	42.4242	75.7576	5	83.3333
SCCIC18	S320X	1	C-G	0	100	1	1	1	3		Non-Damaging (0)	17.4333	5.33333	7	8.3	91.7	16.6667	33.3333	1	16.6667
PD04	W322X	1	G-A	1	12.1	2	1	1	3
TGW12	W369X	1	G-A	1	46.2	5	0	0	12
TGW8	Acceptor site	1	G-A	1	34.9	1	1	1	7
TGM34	C79Y	1	G-A	1	46.8	3	0	1	3		KEY:
TGM9	C96R	1	A-G	0	24.2	2	1	1	7		Non-sense or splice site mutation
TGM9	C109R	1	T-C	0	24.2	2	1	1	7
PD04	C138Y	1	G-A	1	7.9	3	0	1	3		* Damaging in 2 or more of :	Provean
TGP32	H387Y	1	C-T	1	20.9	5	0	0	8		Damaging (1)	SIFT
TGM29	V412G	1	T-G	0	34.8	4	0	1	8			Polyphen-2
WD12	G445E	1	G-A	1	36.8	3	0	1	6			MutationAssessor
TGM28	P452S	1	C-T	1	48.7	2	1	1	6
SCCT1	S474F	1	C-T	1	100	1	1	1	10		* Damaging in 1 or less of :	Provean
WD11	D446N	1	G-A	1	23.6	2	1	1	2		Non-Damaging (0)	SIFT
TGW25	V478M	1	G-A	1	12.2	4	0	1	4			Polyphen-2
SCCIC12	C486R	1	T-C	0	44.4	2	1	1	3			MutationAssessor
V3	A556T	1	G-A	1	21.7	5	0	0	5
TGM10	C558Y	1	G-A	1	68.6	2	1	1	7
TGW6	C102S	1	T-A	0	39.3	4	0	1	8
TGW14	R232W	1	C-T	1	11.9	8	0	0	8
TGW30	L379F	1	C-T	1	100	1	1	1	3
TGM12	E107G	1	A-G	0	11.8	7	0	0	7
TGP32	S587F	1	C-T	1	22.4	4	0	1	8
TGP6	I400L	1	A-C	0	25.8	4	0	1	7
V35	C419Y	1	G-A	1	16.9	5	0	0	10
PD03	V503M	1	G-A	1	43.6	2	1	1	9
TGP2	A111V	1	C-T	1	77.6	2	1	1	15
TGP10	S143P	1	T-C	0	15.4	3	0	1	3
V40	R395K	1	G-A	1	13.1	1	1	1	1
TGM3	T264I	1	C-T	1	13.7	4	0	1	6
TGP29	A257T	1	G-A	1	20.5	6	0	0	8
TGP25	K513R	0	A-G	0	16.4	9	0	0	10
TGP25	I208V	0	A-G	0	17	8	0	0	10
TGM15	P45R	0	C-G	0	11.4	4	0	1	6
TGW6	N291D	0	A-G	0	12.1	7	0	0	8
TGP15	D166G	0	A-G	0	13.3	3	0	1	4
TGP20	N95S	0	A-G	0	16.1	5	0	0	7
TGP14	P392L	0	C-T	1	53.5	1	1	1	5
TGM11	E565G	0	A-G	0	13.2	9	0	0	10
V11	C44R	0	A-G	0	10.3	2	1	1	2
TGM25	I137T	0	T-C	0	14.8	6	0	0	6
TGW16	K149R	0	A-G	0	21.1	5	0	0	11
TGP27	I322V	0	A-G	0	10	5	0	0	5
# Amino acid according to isoform 2
