# Supplementary material for: Inactivation of TGFβ receptors in stem cells drives cutaneous squamous cell carcinoma
Source: Nat Commun. 2016 Aug 25;7:12493. doi: 10.1038/ncomms12493 (PMC5007296; doi:10.1038/ncomms12493)
Supplement: Supplementary Data 17 — Potential functional consequence of NOTCH1 mutations. PolyPhen-2, SIFT, Provean and Mutation assessor mutational impact analysis of NOTCH1 mutations. [file ncomms12493-s18.xlsx]

## Sheet: Supplementary data table 16
Supplementary Data Table 17. Potential functional consequence of NOTCH1 mutations. PolyPhen-2, SIFT, Provean and Mutation assessor mutational impact analysis of NOTCH1 mutations.
	VARIATION	Column1	PROTEIN SEQUENCE CHANGE	UV Spectrum	Column2	Column3	Column4	PROVEAN PREDICTION	Column5	Column6	Column7	SIFT PREDICTION	Column8	Column9	Column10	Polyphen-2	Column12	Mutation Assessor	Column14	Overall
	ROW_NO.	INPUT	PROTEIN_ID		POSITION	RESIDUE_REF	RESIDUE_ALT	SCORE	PREDICTION (cutoff=-2.5)	#SEQ	#CLUSTER	SCORE	PREDICTION (cutoff=0.05)	MEDIAN_INFO	#SEQ	Prediction	Score	Func. Impact	FI Score	Damaging in >2
	1	NP_060087.3,440,C G	NP_060087.3	0	440	C	G	-10.59	Deleterious	137	30	0	Damaging	2.87	93	probably damaging	1	high	4.465	1
	2	NP_060087.3,1836,D G	NP_060087.3	0	1836	D	G	-3.96	Deleterious	137	30	0.138	Tolerated	2.87	92	benign	0.019	medium	2.085	1
	3	NP_060087.3,599,H R	NP_060087.3	1	599	H	R	0.03	Neutral	137	30	0.169	Tolerated	2.87	93	benign	0	neutral	0.075	0
	4	NP_060087.3,2041,V M	NP_060087.3	1	2041	V	M	-2.77	Deleterious	137	30	0.001	Damaging	2.86	92	probably damaging	1	low	1.805	1
	5	NP_060087.3,560,G R	NP_060087.3	1	560	G	R	-6.59	Deleterious	137	30	0	Damaging	2.87	93	probably damaging	0.987	high	5.03	1
	6	NP_060087.3,894,H R	NP_060087.3	0	894	H	R	-0.83	Neutral	137	30	0.52	Tolerated	2.87	93	benign	0	neutral	0.42	0
	7	NP_060087.3,1002,I V	NP_060087.3	0	1002	I	V	-0.65	Neutral	137	30	0.149	Tolerated	2.87	93	probably damaging	0.996	neutral	-0.365	0
	10	NP_060087.3,353,R C	NP_060087.3	1	353	R	C	-6.71	Deleterious	137	30	0.002	Damaging	2.86	92	probably damaging	1	medium	2.67	1
	11	NP_060087.3,1402,T A	NP_060087.3	0	1402	T	A	-1.68	Neutral	137	30	0.212	Tolerated	2.9	89	benign	0.077	medium	2.075	0
	12	NP_060087.3,353,R C	NP_060087.3	1	353	R	C	-6.71	Deleterious	137	30	0.002	Damaging	2.86	92	probably damaging	1	medium	2.67	1
	13	NP_060087.3,1601,H R	NP_060087.3	0	1601	H	R	-2.36	Neutral	137	30	0.628	Tolerated	2.87	93	benign	0.03	low	1.15	0
	14	NP_060087.3,797,S P	NP_060087.3	0	797	S	P	-3.39	Deleterious	137	30	0.065	Tolerated	2.88	92	probably damaging	1	low	1.55	1
	15	NP_060087.3,1791,S F	NP_060087.3	1	1791	S	F	-3.73	Deleterious	137	30	0.01	Damaging	2.89	92	probably damaging	1	medium	2.415	1
	16	NP_060087.3,1805,L P	NP_060087.3	0	1805	L	P	-4.66	Deleterious	137	30	0.003	Damaging	2.87	93	probably damaging	0.996	medium	2.545	1
	17	NP_060087.3,1831,L P	NP_060087.3	0	1831	L	P	-4.26	Deleterious	137	30	0.005	Damaging	2.89	90	possibly damaging	0.882	medium	2.835	1
	18	NP_060087.3,376,C R	NP_060087.3	0	376	C	R	-10.09	Deleterious	137	30	0	Damaging	2.87	93	possibly damaging	0.586	high	4.5	1
	19	NP_060087.3,1650,A V	NP_060087.3	1	1650	A	V	-0.87	Neutral	137	30	0.264	Tolerated	3.27	45	benign	0.018	neutral	0	0
	20	NP_060087.3,412,D V	NP_060087.3	0	412	D	V	-7.54	Deleterious	137	30	0	Damaging	2.87	93	possibly damaging	0.883	medium	3.2	1
	21	NP_060087.3,1367,P L	NP_060087.3	1	1367	P	L	-2.6	Deleterious	137	30	0.303	Tolerated	2.87	91	benign	0.001	neutral	-0.265	0
	22	NP_060087.3,1797,L P	NP_060087.3	0	1797	L	P	-3.75	Deleterious	137	30	0.052	Tolerated	2.87	93	probably damaging	0.978	medium	2.815	1
	23	NP_060087.3,2222,P L	NP_060087.3	1	2222	P	L	-5.18	Deleterious	137	30	0.002	Damaging	2.93	84	probably damaging	1	medium	2.645	1
	24	NP_060087.3,424,E L	NP_060087.3	1	424	E	L	-7.06	Deleterious	137	30	0.002	Damaging	2.87	93	probably damaging	1			1
	25	NP_060087.3,2534,E Q	NP_060087.3	0	2534	E	Q	-2.44	Neutral	137	30	0.014	Damaging	2.96	81	probably damaging	1	medium	1.975	1
	26	NP_060087.3,424,E K	NP_060087.3	1	424	E	K	-3.53	Deleterious	137	30	0.043	Damaging	2.87	93	probably damaging	1	neutral	0.275	1
	27	NP_060087.3,776,V M	NP_060087.3	1	776	V	M	-0.59	Neutral	137	30	0.137	Tolerated	2.87	93	probably damaging	0.986	low	1.65	0
	28	NP_060087.3,1960,M V	NP_060087.3	0	1960	M	V	-2.19	Neutral	137	30	0.018	Damaging	2.87	93	possibly damaging	0.624	neutral	0.065	0
	29	NP_060087.3,592,R H	NP_060087.3	1	592	R	H	-0.36	Neutral	137	30	0.481	Tolerated	2.87	93	benign	0.006	low	0.87	0
	30	NP_060087.3,594,G S	NP_060087.3	1	594	G	S	-5.16	Deleterious	137	30	0.006	Damaging	2.87	93	probably damaging	1	medium	3.085	1
	31	NP_060087.3,1260,V E	NP_060087.3	1	1260	V	E	-4.03	Deleterious	137	30	0.007	Damaging	2.87	92	probably damaging	1	neutral	0.215	1
	32	NP_060087.3,1243,T A	NP_060087.3	0	1243	T	A	-2.26	Neutral	137	30	0.107	Tolerated	2.87	92	benign	0.072	medium	2.175	0
	33	NP_060087.3,1306,S P	NP_060087.3	0	1306	S	P	-2.65	Deleterious	137	30	0.052	Tolerated	2.87	92	possibly damaging	0.635	low	1.085	1
	34	NP_060087.3,82,V A	NP_060087.3	0	82	V	A	-0.23	Neutral	137	30	0.821	Tolerated	2.98	76	benign	0	neutral	0.74	0
	35	NP_060087.3,348,A T	NP_060087.3	1	348	A	T	-2.55	Deleterious	137	30	0.004	Damaging	2.88	91	probably damaging	0.979	medium	3.075	1
	36	NP_060087.3,546,G E	NP_060087.3	1	546	G	E	-2.48	Neutral	137	30	0.205	Tolerated	2.87	93	probably damaging	1	low	1.355	0
	37	NP_060087.3,1966,H R	NP_060087.3	0	1966	H	R	-7.86	Deleterious	137	30	0	Damaging	2.87	93	probably damaging	1	medium	2.705	1
	38	NP_060087.3,1191,P L	NP_060087.3	1	1191	P	L	-9.25	Deleterious	137	30	0.001	Damaging	2.87	93	probably damaging	1	high	3.515	1
	39	NP_060087.3,1804,A T	NP_060087.3	1	1804	A	T	-0.41	Neutral	137	30	0.547	Tolerated	2.86	92	benign	0.001	neutral	0.345	0
	40	NP_060087.3,1866,E G	NP_060087.3	0	1866	E	G	-4.89	Deleterious	137	30	0.002	Damaging	2.88	92	benign	0.258	medium	2.455	1
	41	NP_060087.3,1390,P L	NP_060087.3		1390	P	L	-4.14	Deleterious	137	30	0.073	Tolerated	2.9	63	benign	0.042	low	1.27	0
	42	NP_060087.3,471,I F	NP_060087.3		471	I	F	-2.92	Deleterious	137	30	0.013	Damaging	2.86	91	probably damaging	1	low	1.3	1
	43	NP_060087.3,2537,S P	NP_060087.3		2537	S	P	-2.09	Neutral	137	30	0.207	Tolerated	2.95	75	probably damaging	0.994	neutral	0.63	0
	44	NP_060087.3,166,C W	NP_060087.3		166	C	W	-9.52	Deleterious	137	30	0.001	Damaging	2.88	88	probably damaging	1	high	4.42	1
	45	NP_060087.3,339,C F	NP_060087.3		339	C	F	-9.71	Deleterious	137	30	0.001	Damaging	2.86	92	probably damaging	0.999	high	4.68	1
	46	NP_060087.3,1689,S P	NP_060087.3		1689	S	P	-3.3	Deleterious	137	30	0.036	Damaging	2.87	92	probably damaging	0.994	medium	2.19	1
	47	NP_060087.3,1809,N D	NP_060087.3		1809	N	D	-2.66	Deleterious	137	30	0.33	Tolerated	2.87	93	benign	0.258	low	1.525	0
	48	NP_060087.3,860,G S	NP_060087.3		860	G	S	-4.68	Deleterious	137	30	0.004	Damaging	2.87	93	probably damaging	1	medium	3.125	1
	49	NP_060087.3,1475,D A	NP_060087.3		1475	D	A	-7.71	Deleterious	137	30	0	Damaging	2.87	93	probably damaging	1	medium	3.33	1
	50	NP_060087.3,1357,C Y	NP_060087.3		1357	C	Y	-10.14	Deleterious	137	30	0.002	Damaging	2.87	91	possibly damaging	0.897	high	3.82	1
	51	NP_060087.3,1842,Q H	NP_060087.3		1842	Q	H	-3.59	Deleterious	137	30	0.085	Tolerated	2.87	92	possibly damaging	0.712	medium	2.81	1
	52	NP_060087.3,365,R C	NP_060087.3		365	R	C	-5.48	Deleterious	137	30	0.002	Damaging	2.86	92	probably damaging	1	low	1.15	1
	53	NP_060087.3,1960,M T	NP_060087.3		1960	M	T	-1.68	Neutral	137	30	0.533	Tolerated	2.87	93	possibly damaging	0.745	neutral	-0.17	0
	54	NP_060087.3,514,C Y	NP_060087.3		514	C	Y	-9.78	Deleterious	137	30	0	Damaging	2.87	93	probably damaging	1	high	4.77	1
	55	NP_060087.3,1056,C R	NP_060087.3		1056	C	R	-10.23	Deleterious	137	30	0	Damaging	2.87	93	probably damaging	1	high	4.985	1
	56	NP_060087.3,1892,G E	NP_060087.3		1892	G	E	-6.41	Deleterious	137	30	0.003	Damaging	2.86	92	probably damaging	0.991	medium	2.79	1
	57	NP_060087.3,471,I N	NP_060087.3		471	I	N	-4.58	Deleterious	137	30	0.191	Tolerated	2.86	91	probably damaging	1	low	0.835	0
	58	NP_060087.3,38,E G	NP_060087.3		38	E	G	-2.16	Neutral	137	30	0.294	Tolerated	3.08	60	probably damaging	0.999	neutral	0	0
	59	NP_060087.3,1132,R C	NP_060087.3		1132	R	C	-3.48	Deleterious	137	30	0.041	Damaging	2.87	93	probably damaging	0.997	low	1.79	1
	60	NP_060087.3,1960,M T	NP_060087.3		1960	M	T	-1.68	Neutral	137	30	0.533	Tolerated	2.87	93	possibly damaging	0.745	neutral	-0.17	0
	61	NP_060087.3,427,G D	NP_060087.3		427	G	D	-6.18	Deleterious	137	30	0.001	Damaging	2.87	93	probably damaging	1	high	3.795	1
	62	NP_060087.3,1390,P T	NP_060087.3		1390	P	T	-2.91	Deleterious	137	30	0.036	Damaging	2.9	63	probably damaging	0.977	low	1.465	0
	63	NP_060087.3,422,P S	NP_060087.3		422	P	S	-7.05	Deleterious	137	30	0.004	Damaging	2.87	89	possibly damaging	0.938	medium	2.665	1
	64	NP_060087.3,422,P L	NP_060087.3		422	P	L	-8.66	Deleterious	137	30	0.042	Damaging	2.87	89	possibly damaging	0.938	medium	2.52	1
	65	NP_060087.3,1125,A V	NP_060087.3		1125	A	V	-0.89	Neutral	137	30	0.547	Tolerated	2.87	93	possibly damaging	0.683	neutral	-0.145	0
	66	NP_060087.3,1234,R W	NP_060087.3		1234	R	W	-1.83	Neutral	137	30	0.192	Tolerated	2.97	83	possibly damaging	0.951	low	1.005	0
	67	NP_060087.3,1509,C Y	NP_060087.3		1509	C	Y	-10.62	Deleterious	137	30	0	Damaging	2.86	92	probably damaging	0.995	medium	3.165	1
	68	NP_060087.3,791,N S	NP_060087.3		791	N	S	-3.58	Deleterious	137	30	0.006	Damaging	2.88	92	probably damaging	0.997	medium	2.42	1
	69	NP_060087.3,1060,V M	NP_060087.3		1060	V	M	-2.11	Neutral	137	30	0.003	Damaging	2.87	93	probably damaging	1	medium	2.265	1
	70	NP_060087.3,2044,A T	NP_060087.3		2044	A	T	0.09	Neutral	137	30	1	Tolerated	2.87	93	probably damaging	0.999	low	0.96	0
	71	NP_060087.3,2413,P L	NP_060087.3		2413	P	L	-0.71	Neutral	137	30	0.316	Tolerated	3.19	36	benign	0	neutral	0.345	0
	72	NP_060087.3,2465,P S	NP_060087.3		2465	P	S	-1.74	Neutral	137	30	0.174	Tolerated	3.07	67	possibly damaging	0.518	neutral	0.55	0
	73	NP_060087.3,624,A D	NP_060087.3		624	A	D	-2.01	Neutral	137	30	0.037	Damaging	2.87	93	possibly damaging	0.728	neutral	-0.74	1
	74	NP_060087.3,469,D N	NP_060087.3		469	D	N	-4.25	Deleterious	137	30	0.033	Damaging	2.88	90	probably damaging	1	low	1.57	1
	75	NP_060087.3,1387,A V	NP_060087.3		1387	A	V	-1.04	Neutral	137	30	0.292	Tolerated	2.92	87	benign	0	low	1.495	0
	76	NP_060087.3,1401,G E	NP_060087.3		1401	G	E	-6.18	Deleterious	137	30	0.001	Damaging	2.9	89	probably damaging	1	high	3.85	1
	77	NP_060087.3,391,P S	NP_060087.3		391	P	S	-6.89	Deleterious	137	30	0	Damaging	2.89	88	probably damaging	1	low	1.405	1
	78	NP_060087.3,427,G D	NP_060087.3		427	G	D	-6.18	Deleterious	137	30	0.001	Damaging	2.87	93	probably damaging	1	high	3.795	1
	79	NP_060087.3,1860,P L	NP_060087.3		1860	P	L	-1.01	Neutral	137	30	1	Tolerated	2.92	87	probably damaging	0.997	neutral	0.57	0
	80	NP_060087.3,1386,P T	NP_060087.3		1386	P	T	-3.23	Deleterious	137	30	0.172	Tolerated	2.93	85	probably damaging	0.992	low	0.935	1
	81	NP_060087.3,1516,F V	NP_060087.3		1516	F	V	-5.25	Deleterious	137	30	0.002	Damaging	2.86	92	possibly damaging	0.523	medium	2.11	0
	82	NP_060087.3,1681,D G	NP_060087.3		1681	D	G	-6.87	Deleterious	137	30	0	Damaging	2.87	93	probably damaging	1	medium	3.175	1
	83	NP_060087.3,2526,H R	NP_060087.3		2526	H	R	-5.23	Deleterious	137	30	0.245	Tolerated	2.96	81	possibly damaging	0.488	low	1.13	1
	84	NP_060087.3,2547,I T	NP_060087.3		2547	I	T	-0.55	Neutral	137	30	0.367	Tolerated	3.05	48	possibly damaging	0.611	neutral	0.55	0
	85	NP_060087.3,391,P L	NP_060087.3		391	P	L	-8.49	Deleterious	137	30	0	Damaging	2.89	88	probably damaging	1	low	1.15	1
	86	NP_060087.3,1246,D H	NP_060087.3		1246	D	H	-6.46	Deleterious	137	30	0.001	Damaging	2.87	92	probably damaging	1	medium	2.345	1
	87	NP_060087.3,130,P R	NP_060087.3		130	P	R	-3.74	Deleterious	137	30	0.025	Damaging	2.88	85	possibly damaging	0.796	low	1.22	1
	88	NP_060087.3,391,P L	NP_060087.3		391	P	L	-8.49	Deleterious	137	30	0	Damaging	2.89	88	probably damaging	1	low	1.15	1
	89	NP_060087.3,478,C Y	NP_060087.3		478	C	Y	-9.71	Deleterious	137	30	0	Damaging	2.86	92	probably damaging	1	high	4.97	1
	90	NP_060087.3,1811,N Y	NP_060087.3		1811	N	Y	-4.7	Deleterious	137	30	0.004	Damaging	2.87	92	possibly damaging	0.882	medium	2.075	1
	91	NP_060087.3,365,R C	NP_060087.3		365	R	C	-5.48	Deleterious	137	30	0.002	Damaging	2.86	92	probably damaging	1	low	1.15	1
	92	NP_060087.3,2185,D E	NP_060087.3		2185	D	E	-1.6	Neutral	137	30	0.391	Tolerated	2.89	87	probably damaging	0.987	medium	2.515	1
	93	NP_060087.3,2233,H Y	NP_060087.3		2233	H	Y	-2.74	Deleterious	137	30	0.176	Tolerated	3	75	possibly damaging	0.856	medium	2.24	1
	94	NP_060087.3,1301,G R	NP_060087.3		1301	G	R	-7.38	Deleterious	137	30	0	Damaging	2.87	92	probably damaging	1	high	3.88	1
	95	NP_060087.3,251,G S	NP_060087.3		251	G	S	-4.99	Deleterious	137	30	0.029	Damaging	2.86	90	possibly damaging	0.732	high	4.12	1
	96	NP_060087.3,323,C F	NP_060087.3		323	C	F	-9.71	Deleterious	137	30	0	Damaging	2.86	92	probably damaging	1	high	4.625	1
	97	NP_060087.3,352,D N	NP_060087.3		352	D	N	-4.41	Deleterious	137	30	0.022	Damaging	2.88	91	probably damaging	1	low	1	1
	98	NP_060087.3,755,N K	NP_060087.3		755	N	K	-4.17	Deleterious	137	30	0.003	Damaging	2.87	93	possibly damaging	0.905	medium	1.94	1
	99	NP_060087.3,928,T R	NP_060087.3		928	T	R	-1.99	Neutral	137	30	0.155	Tolerated	2.87	93	possibly damaging	0.464	neutral	0.715	0
	100	NP_060087.3,931,C R	NP_060087.3		931	C	R	-10.78	Deleterious	137	30	0	Damaging	2.87	93	probably damaging	1	high	4.865	1
	101	NP_060087.3,1452,P L	NP_060087.3		1452	P	L	-3.19	Deleterious	137	30	0.174	Tolerated	2.87	93	benign	0.412	low	1.405	0
	102	NP_060087.3,2501,Q H	NP_060087.3		2501	Q	H	-1.25	Neutral	137	30	0.503	Tolerated	2.96	80	probably damaging	0.999	low	0.895	0
	103	NP_060087.3,191,H Y	NP_060087.3		191	H	Y	-3.62	Deleterious	137	30	0.003	Damaging	2.88	87	possibly damaging	0.529	low	1.87	1
	104	NP_060087.3,972,P L	NP_060087.3		972	P	L	-5.57	Deleterious	137	30	0.026	Damaging	2.87	93	probably damaging	0.996	low	1.715	1
	105	NP_060087.3,1146,V A	NP_060087.3		1146	V	A	-3.11	Deleterious	137	30	0.003	Damaging	2.87	93	possibly damaging	0.93	medium	2.22	1
	106	NP_060087.3,328,T A	NP_060087.3		328	T	A	-2.83	Deleterious	137	30	0.061	Tolerated	2.86	92	probably damaging	0.973	low	1.565	1
	107	NP_060087.3,2514,P R	NP_060087.3		2514	P	R	-7.88	Deleterious	137	30	0.001	Damaging	2.97	78	probably damaging	0.998	medium	2.36	1
	108	NP_060087.3,326,G D	NP_060087.3		326	G	D	-6.18	Deleterious	137	30	0	Damaging	2.86	92	probably damaging	1	medium	3.13	1
	109	NP_060087.3,333,S T	NP_060087.3		333	S	T	-2.63	Deleterious	137	30	0.003	Damaging	2.86	92	probably damaging	0.999	neutral	0.52	1
	110	NP_060087.3,359,C R	NP_060087.3		359	C	R	-10.59	Deleterious	137	30	0	Damaging	2.88	91	probably damaging	0.999	high	4.69	1
	111	NP_060087.3,623,N S	NP_060087.3		623	N	S	-3.92	Deleterious	137	30	0.006	Damaging	2.87	93	probably damaging	0.999	low	1.1	1
	112	NP_060087.3,2443,V M	NP_060087.3		2443	V	M	0.12	Neutral	137	30	0.297	Tolerated	3.05	57	benign	0.029	neutral	0	0
	113	NP_060087.3,430,I N	NP_060087.3		430	I	N	-4.6	Deleterious	137	30	0.063	Tolerated	2.87	93	possibly damaging	0.754	low	1.825	1
	114	NP_060087.3,771,M T	NP_060087.3		771	M	T	-2.67	Deleterious	137	30	0.379	Tolerated	2.87	93	probably damaging	0.996	neutral	-0.095	1
	115	NP_060087.3,916,C Y	NP_060087.3		916	C	Y	-9.85	Deleterious	137	30	0	Damaging	2.87	93	probably damaging	1	high	4.865	1
	116	NP_060087.3,2525,P S	NP_060087.3		2525	P	S	-7.26	Deleterious	137	30	0.109	Tolerated	3.13	47	probably damaging	0.965	medium	2.36	1
	117	NP_060087.3,2525,P L	NP_060087.3		2525	P	L	-9.08	Deleterious	137	30	0.002	Damaging	3.13	47	probably damaging	0.994	medium	2.36	1
	118	NP_060087.3,870,I T	NP_060087.3		870	I	T	-3.8	Deleterious	137	30	0.004	Damaging	2.87	93	possibly damaging	0.806	medium	2.455	1
	119	NP_060087.3,668,P L	NP_060087.3		668	P	L	-7.72	Deleterious	137	30	0.002	Damaging	2.87	93	probably damaging	1	medium	2.16	1
	120	NP_060087.3,1416,C R	NP_060087.3		1416	C	R	-11.37	Deleterious	137	30	0	Damaging	2.87	92	probably damaging	0.999	high	3.97	1
	121	NP_060087.3,2222,P S	NP_060087.3		2222	P	S	-4.23	Deleterious	137	30	0.053	Tolerated	2.93	84	probably damaging	1	medium	2.645	1
	122	NP_060087.3,1234,R G	NP_060087.3		1234	R	G	-0.28	Neutral	137	30	0.385	Tolerated	2.97	83	benign	0.002	neutral	-0.19	0
	123	NP_060087.3,1388,S G	NP_060087.3		1388	S	G	-0.64	Neutral	137	30	0.354	Tolerated	2.89	89	benign	0	neutral	-0.775	0
	124	NP_060087.3,1483,F L	NP_060087.3		1483	F	L	-1.56	Neutral	137	30	0.54	Tolerated	2.91	91	probably damaging	0.996	low	1.15	0
	125	NP_060087.3,1541,S G	NP_060087.3		1541	S	G	-0.21	Neutral	137	30	0.307	Tolerated	2.87	92	benign	0.001	neutral	-0.295	0
	126	NP_060087.3,1542,D G	NP_060087.3		1542	D	G	-5.29	Deleterious	137	30	0.008	Damaging	2.87	92	probably damaging	1	medium	2.44	1
	127	NP_060087.3,1689,S P	NP_060087.3		1689	S	P	-3.3	Deleterious	137	30	0.036	Damaging	2.87	92	probably damaging	0.994	medium	2.19	1
	128	NP_060087.3,1852,D N	NP_060087.3		1852	D	N	-4.65	Deleterious	137	30	0.002	Damaging	2.87	93	probably damaging	0.963	medium	3.165	1
	129	NP_060087.3,585,A T	NP_060087.3		585	A	T	-1.84	Neutral	137	30	0.198	Tolerated	2.87	93	probably damaging	0.958	low	0.95	0
	130	NP_060087.3,1237,K E	NP_060087.3		1237	K	E	-2.26	Neutral	137	30	0.075	Tolerated	2.95	86	probably damaging	0.973	neutral	0.145	0
	131	NP_060087.3,450,E K	NP_060087.3		450	E	K	-3.53	Deleterious	137	30	0.005	Damaging	2.87	93	probably damaging	1	medium	2.735	1
	132	NP_060087.3,424,E K	NP_060087.3		424	E	K	-3.53	Deleterious	137	30	0.043	Damaging	2.87	93	probably damaging	1	neutral	0.275	1
	133	NP_060087.3,508,K R	NP_060087.3		508	K	R	-1.38	Neutral	137	30	0.48	Tolerated	2.87	93	benign	0.005	neutral	-0.035	0
	134	NP_060087.3,1875,N S	NP_060087.3		1875	N	S	-4.4	Deleterious	137	30	0.004	Damaging	2.87	93	benign	0.27	medium	3.045	1
	135	NP_060087.3,2253,P T	NP_060087.3		2253	P	T	-1.7	Neutral	137	30	0.156	Tolerated	2.92	82	benign	0.411	low	1.1	0
	136	NP_060087.3,1304,C Y	NP_060087.3		1304	C	Y	-10.14	Deleterious	137	30	0	Damaging	2.87	92	probably damaging	0.999	high	3.895	1
	137	NP_060087.3,1186,E K	NP_060087.3		1186	E	K	-3.55	Deleterious	137	30	0.004	Damaging	2.87	93	probably damaging	1	medium	3.045	1
	138	NP_060087.3,1239,F S	NP_060087.3		1239	F	S	-4.07	Deleterious	137	30	0.14	Tolerated	2.87	91	probably damaging	1	neutral	-0.13	1
	139	NP_060087.3,1365,S P	NP_060087.3		1365	S	P	-2.17	Neutral	137	30	0.289	Tolerated	2.87	91	possibly damaging	0.929	low	0.87	0
	140	NP_060087.3,2278,V M	NP_060087.3		2278	V	M	-0.87	Neutral	137	30	0.084	Tolerated	3	71	probably damaging	0.996	low	1.87	0
	141	NP_060087.3,1464,S N	NP_060087.3		1464	S	N	0.97	Neutral	137	30	0.201	Tolerated	2.87	92	benign	0	neutral	-1.195	0
	142	NP_060087.3,1717,K R	NP_060087.3		1717	K	R	-1.21	Neutral	137	30	0.031	Damaging	2.89	84	probably damaging	0.958	medium	1.95	1
	143	NP_060087.3,365,R C	NP_060087.3		365	R	C	-5.48	Deleterious	137	30	0.002	Damaging	2.86	92	probably damaging	1	low	1.15	1
	144	NP_060087.3,1125,A T	NP_060087.3		1125	A	T	-0.66	Neutral	137	30	0.593	Tolerated	2.87	93	benign	0.006	neutral	-0.57	0
	145	NP_060087.3,1471,A T	NP_060087.3		1471	A	T	-2.72	Deleterious	137	30	0.017	Damaging	2.87	92	probably damaging	0.997	medium	2.97	1
	146	NP_060087.3,353,R C	NP_060087.3		353	R	C	-6.71	Deleterious	137	30	0.002	Damaging	2.86	92	probably damaging	1	medium	2.67	1
	147	NP_060087.3,989,E D	NP_060087.3		989	E	D	-0.93	Neutral	137	30	0.292	Tolerated	2.87	93	benign	0.175	neutral	0.02	0
	148	NP_060087.3,1376,G D	NP_060087.3		1376	G	D	-0.8	Neutral	137	30	0.618	Tolerated	2.92	86	benign	0.073	neutral	-0.5	0
	149	NP_060087.3,1124,D N	NP_060087.3		1124	D	N	-1.62	Neutral	137	30	0.528	Tolerated	2.87	93	benign	0.021	neutral	0.46	0
	150	NP_060087.3,1941,S F	NP_060087.3		1941	S	F	-4.18	Deleterious	137	30	0.001	Damaging	2.87	93	probably damaging	0.997	low	0.815	1
	151	NP_060087.3,2008,E K	NP_060087.3		2008	E	K	-3.85	Deleterious	137	30	0.002	Damaging	2.87	93	probably damaging	0.99	neutral	0.47	1
	152	NP_060087.3,1363,C Y	NP_060087.3		1363	C	Y	-9.71	Deleterious	137	30	0.002	Damaging	2.86	92	probably damaging	0.999	high	4.17	1
	153	NP_060087.3,1378,F L	NP_060087.3		1378	F	L	-2.77	Deleterious	137	30	0.273	Tolerated	2.9	68	possibly damaging	0.62	medium	2.08	1
	154	NP_060087.3,1404,E G	NP_060087.3		1404	E	G	-3.62	Deleterious	137	30	0.304	Tolerated	2.93	89	possibly damaging	0.615	low	1.65	1
	155	NP_060087.3,1473,G C	NP_060087.3		1473	G	C	-4.16	Deleterious	137	30	0.03	Damaging	2.87	92	probably damaging	1	medium	2.76	1
	156	NP_060087.3,2341,S F	NP_060087.3		2341	S	F	-1.97	Neutral	137	30	0.019	Damaging	2.96	79	benign	0.083	neutral	0	0
	157	NP_060087.3,36,K N	NP_060087.3		36	K	N	-1.28	Neutral	137	30	0.046	Damaging	3.1	59	benign	0.22	neutral	0	0
	158	NP_060087.3,467,C Y	NP_060087.3		467	C	Y	-9.71	Deleterious	137	30	0	Damaging	2.86	92	probably damaging	1	high	4.985	1
	159	NP_060087.3,904,C W	NP_060087.3		904	C	W	-9.88	Deleterious	137	30	0	Damaging	2.87	93	probably damaging	1	high	4.88	1
	160	NP_060087.3,1052,T P	NP_060087.3		1052	T	P	-4.21	Deleterious	137	30	0.007	Damaging	2.87	93	probably damaging	0.997	high	4.08	1
	161	NP_060087.3,1186,E K	NP_060087.3		1186	E	K	-3.55	Deleterious	137	30	0.004	Damaging	2.87	93	probably damaging	1	medium	3.045	1
	162	NP_060087.3,1437,G R	NP_060087.3		1437	G	R	-4.23	Deleterious	137	30	0.012	Damaging	3	67	probably damaging	1	low	1.59	1
	163	NP_060087.3,1473,G S	NP_060087.3		1473	G	S	-1.58	Neutral	137	30	0.404	Tolerated	2.87	92	probably damaging	1	medium	2.76	1
	164	NP_060087.3,1682,N I	NP_060087.3		1682	N	I	-8.83	Deleterious	137	30	0	Damaging	2.87	93	probably damaging	1	medium	2.82	1
	165	NP_060087.3,1714,I T	NP_060087.3		1714	I	T	-1.81	Neutral	137	30	0.293	Tolerated	2.91	64	possibly damaging	0.656	low	1.1	0
	166	NP_060087.3,367,G D	NP_060087.3		367	G	D	-6.18	Deleterious	137	30	0	Damaging	2.86	92	probably damaging	1	medium	3.065	1
	167	NP_060087.3,379,N D	NP_060087.3		379	N	D	-3.73	Deleterious	137	30	0.052	Tolerated	2.87	93	benign	0.288	low	1.38	0
	168	NP_060087.3,465,A T	NP_060087.3		465	A	T	-3.04	Deleterious	137	30	0.004	Damaging	2.86	92	probably damaging	0.99	medium	2.53	1
	169	NP_060087.3,1457,D G	NP_060087.3		1457	D	G	-1.24	Neutral	137	30	0.047	Damaging	2.87	92	benign	0.008	neutral	0.69	0
	170	NP_060087.3,1479,C R	NP_060087.3		1479	C	R	-11.56	Deleterious	137	30	0	Damaging	2.87	93	probably damaging	1	medium	3.33	1
	171	NP_060087.3,496,S G	NP_060087.3		496	S	G	-3.25	Deleterious	137	30	0.044	Damaging	2.87	93	possibly damaging	0.88	medium	2.425	1
	172	NP_060087.3,572,P T	NP_060087.3		572	P	T	-3.45	Deleterious	137	30	0.005	Damaging	2.87	93	benign	0.17	neutral	0.615	1
	173	NP_060087.3,2469,P T	NP_060087.3		2469	P	T	-2.66	Deleterious	137	30	0.058	Tolerated	2.99	69	probably damaging	0.985	neutral	0.55	1
	174	NP_060087.3,71,A T	NP_060087.3		71	A	T	-1.8	Neutral	137	30	0.004	Damaging	2.89	82	possibly damaging	0.535	neutral	0.6	1
	175	NP_060087.3,544,L P	NP_060087.3		544	L	P	-2.38	Neutral	137	30	0.129	Tolerated	2.87	93	possibly damaging	0.744	medium	2.73	1
	176	NP_060087.3,1341,E G	NP_060087.3		1341	E	G	-1.26	Neutral	137	30	0.353	Tolerated	2.87	91	benign	0.073	low	1.795	0
	177	NP_060087.3,1346,E G	NP_060087.3		1346	E	G	-5.18	Deleterious	137	30	0.052	Tolerated	2.88	91	possibly damaging	0.859	medium	2.645	1
	178	NP_060087.3,1409,S G	NP_060087.3		1409	S	G	-1.24	Neutral	137	30	0.349	Tolerated	2.87	92	benign	0.008	neutral	-0.215	0
	179	NP_060087.3,1461,K R	NP_060087.3		1461	K	R	-0.96	Neutral	137	30	0.212	Tolerated	2.87	92	benign	0.002	low	1.76	0
	180	NP_060087.3,1686,V A	NP_060087.3		1686	V	A	-1.53	Neutral	137	30	0.179	Tolerated	2.87	92	benign	0.259	neutral	0.345	0
	181	NP_060087.3,2263,R W	NP_060087.3		2263	R	W	-2.63	Deleterious	137	30	0.017	Damaging	3.1	72	probably damaging	0.994	medium	2.42	1
	182	NP_060087.3,1591,H R	NP_060087.3		1591	H	R	-1.06	Neutral	137	30	0.54	Tolerated	2.87	93	benign	0.001	low	1.79	0
	183	NP_060087.3,1646,G D	NP_060087.3		1646	G	D	-0.35	Neutral	137	30	0.496	Tolerated	3.14	36	benign	0	neutral	0	0
	184	NP_060087.3,1676,V I	NP_060087.3		1676	V	I	-0.97	Neutral	137	30	0.029	Damaging	2.87	93	probably damaging	1	medium	2.03	1
	185	NP_060087.3,2212,D N	NP_060087.3		2212	D	N	-1.81	Neutral	137	30	0.154	Tolerated	2.96	83	probably damaging	1	low	1.905	0
	186	NP_060087.3,2270,P S	NP_060087.3		2270	P	S	-2.43	Neutral	137	30	0.543	Tolerated	3	74	possibly damaging	0.594	low	1.32	0
	187	NP_060087.3,112,R H	NP_060087.3		112	R	H	-1.68	Neutral	137	30	0.152	Tolerated	2.88	85	probably damaging	0.999	neutral	0.13	0
	188	NP_060087.3,1434,G C	NP_060087.3		1434	G	C	-5.52	Deleterious	137	30	0.002	Damaging	3.03	54	probably damaging	1	low	1.67	1
	189	NP_060087.3,22,P R	NP_060087.3		22	P	R	-0.07	Neutral	137	30	0.048	Damaging	3.15	48	benign	0.229	neutral	0	0
	190	NP_060087.3,460,P L	NP_060087.3		460	P	L	-8.82	Deleterious	137	30	0	Damaging	2.86	92	probably damaging	1	medium	3.245	1
	191	NP_060087.3,463,N S	NP_060087.3		463	N	S	-4.41	Deleterious	137	30	0.004	Damaging	2.86	92	probably damaging	0.999	medium	2.845	1
	192	NP_060087.3,1303,R C	NP_060087.3		1303	R	C	-5.03	Deleterious	137	30	0.005	Damaging	2.87	92	probably damaging	0.999	medium	3.115	1
	193	NP_060087.3,1097,P S	NP_060087.3		1097	P	S	-4.56	Deleterious	137	30	0.173	Tolerated	2.87	93	probably damaging	0.964	low	1.54	0
	194	NP_060087.3,616,G D	NP_060087.3		616	G	D	-5.76	Deleterious	137	30	0.001	Damaging	2.87	93	probably damaging	0.997	medium	3.295	1
	195	NP_060087.3,461,C T	NP_060087.3		461	C	T	-8.82	Deleterious	137	30	0	Damaging	2.86	92	probably damaging	1			1
	196	NP_060087.3,766,G D	NP_060087.3		766	G	D	-6.29	Deleterious	137	30	0.001	Damaging	2.87	93	probably damaging	1	high	3.96	1
	197	NP_060087.3,2044,A T	NP_060087.3		2044	A	T	0.09	Neutral	137	30	1	Tolerated	2.87	93	probably damaging	0.999	low	0.96	0
	198	NP_060087.3,2227,P S	NP_060087.3		2227	P	S	-3.32	Deleterious	137	30	0.018	Damaging	3.05	80	probably damaging	1	medium	2.645	1
	199	NP_060087.3,2247,L P	NP_060087.3		2247	L	P	-1.43	Neutral	137	30	0.17	Tolerated	3.01	77	possibly damaging	0.954	medium	2.135	1
	200	NP_060087.3,2327,R W	NP_060087.3		2327	R	W	-2.1	Neutral	137	30	0.185	Tolerated	2.95	80	probably damaging	0.999	neutral	0.55	0
	201	NP_060087.3,966,S N	NP_060087.3		966	S	N	-2.6	Deleterious	137	30	0.002	Damaging	2.87	93	probably damaging	0.999	low	1.86	1
	202	NP_060087.3,1216,V M	NP_060087.3		1216	V	M	-1.39	Neutral	137	30	0.037	Damaging	2.87	93	probably damaging	0.996	medium	2.105	1
	203	NP_060087.3,1718,I N	NP_060087.3		1718	I	N	-5.38	Deleterious	137	30	0.001	Damaging	2.88	89	probably damaging	1	medium	2.83	1
	204	NP_060087.3,888,H Y	NP_060087.3		888	H	Y	-1.12	Neutral	137	30	0.066	Tolerated	2.87	93	benign	0.072	neutral	0.185	0
	205	NP_060087.3,67,P S	NP_060087.3		67	P	S	-4.48	Deleterious	137	30	0.162	Tolerated	2.89	81	possibly damaging	0.609	medium	2.845	1
	206	NP_060087.3,67,P L	NP_060087.3		67	P	L	-5.59	Deleterious	137	30	0.256	Tolerated	2.89	81	possibly damaging	0.845	medium	3.01	1
	207	NP_060087.3,635,G R	NP_060087.3		635	G	R	-6.89	Deleterious	137	30	0	Damaging	2.87	93	probably damaging	1	high	4.215	1
	208	NP_060087.3,2548,A T	NP_060087.3		2548	A	T	0.25	Neutral	137	30	0.81	Tolerated	3.05	48	benign	0.003	neutral	-0.695	0
	209	NP_060087.3,1228,P L	NP_060087.3		1228	P	L	-0.77	Neutral	137	30	0.762	Tolerated	3.02	54	benign	0	neutral	0.11	0
	210	NP_060087.3,1449,C Y	NP_060087.3		1449	C	Y	-8.11	Deleterious	137	30	0	Damaging	2.87	93	probably damaging	1	medium	3.205	1
	211	NP_060087.3,2462,P L	NP_060087.3		2462	P	L	-1.78	Neutral	137	30	0.127	Tolerated	2.99	78	benign	0.06	neutral	0	0
	212	NP_060087.3,325,N K	NP_060087.3		325	N	K	-5.21	Deleterious	137	30	0.004	Damaging	2.86	92	probably damaging	1	neutral	0.445	1
	213	NP_060087.3,1393,G D	NP_060087.3		1393	G	D	-0.98	Neutral	137	30	0.197	Tolerated	3.01	53	probably damaging	1	neutral	-0.75	0
	214	NP_060087.3,1484,N D	NP_060087.3		1484	N	D	-1.26	Neutral	137	30	0.445	Tolerated	2.87	92	benign	0	neutral	0.695	0
	215	NP_060087.3,1522,Q P	NP_060087.3		1522	Q	P	-3.91	Deleterious	137	30	0.023	Damaging	2.87	91	benign	0.003	medium	2.395	1
	216	NP_060087.3,1684,Q R	NP_060087.3		1684	Q	R	-1.98	Neutral	137	30	0.087	Tolerated	2.87	93	probably damaging	0.998	low	1.895	0
	217	NP_060087.3,1805,L P	NP_060087.3		1805	L	P	-4.66	Deleterious	137	30	0.003	Damaging	2.87	93	probably damaging	0.996	medium	2.545	1
	218	NP_060087.3,1864,Q R	NP_060087.3		1864	Q	R	-3.48	Deleterious	137	30	0.002	Damaging	2.87	93	benign	0.425	medium	3.115	1
	219	NP_060087.3,456,C F	NP_060087.3		456	C	F	-9.71	Deleterious	137	30	0.001	Damaging	2.86	92	probably damaging	1	high	4.96	1
	220	NP_060087.3,456,C S	NP_060087.3		456	C	S	-8.82	Deleterious	137	30	0.004	Damaging	2.86	92	probably damaging	1	high	4.615	1
	221	NP_060087.3,254,C R	NP_060087.3		254	C	R	-10.54	Deleterious	137	30	0	Damaging	2.86	90	probably damaging	0.999	high	4.45	1
	222	NP_060087.3,1870,D G	NP_060087.3		1870	D	G	-4.72	Deleterious	137	30	0.041	Damaging	2.9	87	benign	0.002	medium	2.425	1
	223	NP_060087.3,910,D G	NP_060087.3		910	D	G	-6.18	Deleterious	137	30	0.002	Damaging	2.87	93	probably damaging	0.969	medium	2.22	1
	224	NP_060087.3,2341,S F	NP_060087.3		2341	S	F	-1.97	Neutral	137	30	0.019	Damaging	2.96	79	benign	0.083	neutral	0	0
	225	NP_060087.3,1363,C Y	NP_060087.3		1363	C	Y	-9.71	Deleterious	137	30	0.002	Damaging	2.86	92	probably damaging	0.999	high	4.17	1
	226	NP_060087.3,469,D N	NP_060087.3		469	D	N	-4.25	Deleterious	137	30	0.033	Damaging	2.88	90	probably damaging	1	low	1.57	1
	227	NP_060087.3,376,C Y	NP_060087.3		376	C	Y	-9.31	Deleterious	137	30	0	Damaging	2.87	93	possibly damaging	0.897	high	4.155	1
	228	NP_060087.3,1090,T S	NP_060087.3		1090	T	S	-2.56	Deleterious	137	30	0.196	Tolerated	2.87	93	possibly damaging	0.925	low	0.81	1
	229	NP_060087.3,353,R C	NP_060087.3		353	R	C	-6.71	Deleterious	137	30	0.002	Damaging	2.86	92	probably damaging	1	medium	2.67	1
	230	NP_060087.3,1797,L P	NP_060087.3		1797	L	P	-3.75	Deleterious	137	30	0.052	Tolerated	2.87	93	probably damaging	0.978	medium	2.815	1
	231	NP_060087.3,1517,D N	NP_060087.3		1517	D	N	-4.59	Deleterious	137	30	0.004	Damaging	2.86	92	probably damaging	0.999	medium	3.155	1
	232	NP_060087.3,578,G R	NP_060087.3		578	G	R	-6.89	Deleterious	137	30	0	Damaging	2.87	93	probably damaging	0.997	medium	3.12	1
	233	NP_060087.3,115,G S	NP_060087.3		115	G	S	-4.31	Deleterious	137	30	0.006	Damaging	2.88	85	probably damaging	1	medium	2.46	1
	234	NP_060087.3,95,G E	NP_060087.3		95	G	E	-1.79	Neutral	137	30	0.057	Tolerated	2.9	83	possibly damaging	0.784	medium	3.415	1
	235	NP_060087.3,469,D G	NP_060087.3		469	D	G	-5.94	Deleterious	137	30	0.005	Damaging	2.88	90	probably damaging	1	medium	3.265	1
	236	NP_060087.3,415,E D	NP_060087.3		415	E	D	-2.55	Deleterious	137	30	0.067	Tolerated	2.87	93	possibly damaging	0.811	medium	2.695	1
	237	NP_060087.3,409,C F	NP_060087.3		409	C	F	-9.31	Deleterious	137	30	0	Damaging	2.87	93	possibly damaging	0.95	high	3.955	1
	238	NP_060087.3,2405,Q P	NP_060087.3		2405	Q	P	-0.72	Neutral	137	30	0.499	Tolerated	3.2	60	benign	0	neutral	0.345	0
	239	NP_060087.3,1867,V I	NP_060087.3		1867	V	I	-0.01	Neutral	137	30	0.394	Tolerated	2.92	90	benign	0	neutral	-2.39	0
	240	NP_060087.3,765,G D	NP_060087.3		765	G	D	-5.8	Deleterious	137	30	0.001	Damaging	2.87	93	probably damaging	1	medium	2.815	1
	241	NP_060087.3,464,D G	NP_060087.3		464	D	G	-5.44	Deleterious	137	30	0.091	Tolerated	2.86	92	probably damaging	0.987	neutral	-1.14	1
	242	NP_060087.3,528,D N	NP_060087.3		528	D	N	-2.41	Neutral	137	30	0.237	Tolerated	2.87	93	possibly damaging	0.802	neutral	0.59	0
	243	NP_060087.3,531,E G	NP_060087.3		531	E	G	-5.06	Deleterious	137	30	0.003	Damaging	2.87	93	benign	0.002	medium	2.875	1
	244	NP_060087.3,972,P L	NP_060087.3		972	P	L	-5.57	Deleterious	137	30	0.026	Damaging	2.87	93	probably damaging	0.996	low	1.715	1
	245	NP_060087.3,1998,P A	NP_060087.3		1998	P	A	-5.96	Deleterious	137	30	0.133	Tolerated	2.89	92	probably damaging	1	low	1.2	1
	246	NP_060087.3,1927,T M	NP_060087.3		1927	T	M	-5.79	Deleterious	137	30	0	Damaging	2.87	93	probably damaging	1	neutral	0.725	1
	247	NP_060087.3,1087,S N	NP_060087.3		1087	S	N	-1.41	Neutral	137	30	0.22	Tolerated	2.86	92	probably damaging	0.961	neutral	0.475	0
	248	NP_060087.3,2064,P L	NP_060087.3		2064	P	L	-9.76	Deleterious	137	30	0.001	Damaging	2.87	91	probably damaging	0.997	medium	3.17	1
	249	NP_060087.3,471,I N	NP_060087.3		471	I	N	-4.58	Deleterious	137	30	0.191	Tolerated	2.86	91	probably damaging	1	low	0.835	1
	250	NP_060087.3,262,P L	NP_060087.3		262	P	L	-7.81	Deleterious	137	30	0.003	Damaging	2.86	90	probably damaging	0.992	neutral	-0.94	1
	251	NP_060087.3,1085,C R	NP_060087.3		1085	C	R	-10.44	Deleterious	137	30	0	Damaging	2.86	92	probably damaging	0.986	high	4.31	1
	252	NP_060087.3,919,G E	NP_060087.3		919	G	E	-6.69	Deleterious	137	30	0.034	Damaging	2.87	93	probably damaging	1	medium	3.375	1
	253	NP_060087.3,456,C Y	NP_060087.3		456	C	Y	-9.71	Deleterious	137	30	0	Damaging	2.86	92	probably damaging	1	high	4.96	1
	254	NP_060087.3,990,S N	NP_060087.3		990	S	N	-2.54	Deleterious	137	30	0.004	Damaging	2.87	93	probably damaging	0.999	neutral	0.095	1
