# Supplementary material for: Inactivation of TGFβ receptors in stem cells drives cutaneous squamous cell carcinoma
Source: Nat Commun. 2016 Aug 25;7:12493. doi: 10.1038/ncomms12493 (PMC5007296; doi:10.1038/ncomms12493)
Supplement: Supplementary Data 18 — Potential functional consequence of NOTCH2 mutations. PolyPhen-2, SIFT, Provean and Mutation assessor mutational impact analysis of NOTCH2 mutations. [file ncomms12493-s19.xlsx]

## Sheet: Supplementary Data Table 17
Supplementary Data Table 18. Potential functional consequence of NOTCH2 mutations. PolyPhen-2, SIFT, Provean and Mutation assessor mutational impact analysis of NOTCH2 mutations.
VARIATION		PROTEIN SEQUENCE CHANGE				PROVEAN PREDICTION				SIFT PREDICTION				POLYPHEN-2		MUTATION ASSESSOR		OVERALL
ROW_NO.	INPUT	PROTEIN_ID	POSITION	RESIDUE_REF	RESIDUE_ALT	SCORE	PREDICTION (cutoff=-2.5)	#SEQ	#CLUSTER	SCORE	PREDICTION (cutoff=0.05)	MEDIAN_INFO	#SEQ	PREDICTION	SCORE	Func.Impact	FI SCORE	>2 Damaging
1	NP_077719.2,564,G S	NP_077719.2	564	G	S	-5.02	Deleterious	140	30	0	Damaging	2.83	103	probably damaging	1	high	4.855	1
2	NP_077719.2,1263,G R	NP_077719.2	1263	G	R	-7.25	Deleterious	140	30	0.002	Damaging	2.83	104	probably damaging	1	low	1.01	1
3	NP_077719.2,468,D G	NP_077719.2	468	D	G	-5.26	Deleterious	140	30	0.064	Tolerated	2.83	103	probably damaging	0.995	neutral	-1.02	0
4	NP_077719.2,2437,S L	NP_077719.2	2437	S	L	-5.58	Deleterious	140	30	0	Damaging	2.93	77	probably damaging	1	medium	2.49	1
5	NP_077719.2,852,P L	NP_077719.2	852	P	L	-3.29	Deleterious	140	30	0.148	Tolerated	2.84	103	benign	0.101	low	0.845	0
6	NP_077719.2,664,N S	NP_077719.2	664	N	S	-3.67	Deleterious	140	30	0.018	Damaging	2.83	104	benign	0.004	medium	2.125	0
7	NP_077719.2,1972,A T	NP_077719.2	1972	A	T	-3.72	Deleterious	140	30	0.001	Damaging	2.85	102	probably damaging	0.997	medium	1.945	1
8	NP_077719.2,423,N D	NP_077719.2	423	N	D	-0.4	Neutral	140	30	0.383	Tolerated	3.2	46	probably damaging	0.975	neutral	-0.045	0
9	NP_077719.2,663,I T	NP_077719.2	663	I	T	-4.23	Deleterious	140	30	0.001	Damaging	2.83	103	possibly damaging	0.645	low	1.595	1
10	NP_077719.2,777,N S	NP_077719.2	777	N	S	-1.11	Neutral	140	30	0.51	Tolerated	2.83	104	benign	0.374	low	1.675	0
11	NP_077719.2,694,G D	NP_077719.2	694	G	D	-5.43	Deleterious	140	30	0.023	Damaging	2.83	104	probably damaging	1	medium	2.695	1
12	NP_077719.2,496,N D	NP_077719.2	496	N	D	2.12	Neutral	140	30	1	Tolerated	2.83	104	benign	0.003	neutral	-0.655	0
13	NP_077719.2,2277,G D	NP_077719.2	2277	G	D	-1.23	Neutral	140	30	0.164	Tolerated	2.97	72	benign	0.001	low	1.24	0
14	NP_077719.2,1570,G S	NP_077719.2	1570	G	S	0.12	Neutral	140	30	1	Tolerated	2.83	104	probably damaging	0.991	low	0.81	1
15	NP_077719.2,1854,S P	NP_077719.2	1854	S	P	-0.78	Neutral	140	30	0.303	Tolerated	2.83	103	benign	0.007	low	0.945	0
16	NP_077719.2,2203,N D	NP_077719.2	2203	N	D	-1.14	Neutral	140	30	0.541	Tolerated	2.92	79	benign	0.319	low	1.355	0
17	NP_077719.2,635,P L	NP_077719.2	635	P	L	-3.47	Deleterious	140	30	0.015	Damaging	2.83	103	benign	0.012	low	1.27	0
18	NP_077719.2,2317,Q H	NP_077719.2	2317	Q	H	-2.13	Neutral	140	30	0.091	Tolerated	2.93	75	possibly damaging	0.679	low	1.1	0
19	NP_077719.2,2254,M T	NP_077719.2	2254	M	T	-1.78	Neutral	140	30	0.061	Tolerated	2.92	80	benign	0.089	low	1.245	0
20	NP_077719.2,1227,D N	NP_077719.2	1227	D	N	-4.34	Deleterious	140	30	0.125	Tolerated	2.83	104	probably damaging	1	neutral	0.535	1
21	NP_077719.2,440,F C	NP_077719.2	440	F	C	-6.68	Deleterious	140	30	0	Damaging	2.83	103	probably damaging	1	medium	3.42	1
22	NP_077719.2,1669,E G	NP_077719.2	1669	E	G	-2.85	Deleterious	140	30	0.134	Tolerated	2.83	103	benign	0.284	medium	2.305	0
23	NP_077719.2,1817,D N	NP_077719.2	1817	D	N	-3.52	Deleterious	140	30	0.017	Damaging	2.87	98	probably damaging	0.997	medium	2.52	1
24	NP_077719.2,1823,V A	NP_077719.2	1823	V	A	-1.96	Neutral	140	30	0.318	Tolerated	2.83	104	benign	0.009	low	1.1	0
25	NP_077719.2,1885,A T	NP_077719.2	1885	A	T	-3.88	Deleterious	140	30	0	Damaging	2.83	104	probably damaging	1	medium	2.435	1
26	NP_077719.2,2322,P S	NP_077719.2	2322	P	S	-0.44	Neutral	140	30	0.726	Tolerated	2.93	73	benign	0	neutral	0.69	0
27	NP_077719.2,1018,T A	NP_077719.2	1018	T	A	-3.53	Deleterious	140	30	0.014	Damaging	2.83	104	possibly damaging	0.454	low	1.765	0
28	NP_077719.2,1708,S F	NP_077719.2	1708	S	F	-1.88	Neutral	140	30	0.26	Tolerated	2.83	103	benign	0	low	1.61	0
29	NP_077719.2,1504,K E	NP_077719.2	1504	K	E	-0.79	Neutral	140	30	0.023	Damaging	2.83	104	probably damaging	0.995	low	1.445	0
30	NP_077719.2,2241,L F	NP_077719.2	2241	L	F	-1.67	Neutral	140	30	0.368	Tolerated	2.91	78	benign	0.255	low	1.59	0
31	NP_077719.2,291,T I	NP_077719.2	291	T	I	-4.88	Deleterious	140	30	0.001	Damaging	2.83	100	probably damaging	1	medium	2.625	1
32	NP_077719.2,1142,T I	NP_077719.2	1142	T	I	-4.2	Deleterious	140	30	0.046	Damaging	2.83	104	benign	0.012	medium	2.665	1
33	NP_077719.2,1102,N D	NP_077719.2	1102	N	D	-1.4	Neutral	140	30	0.621	Tolerated	2.83	104	benign	0	neutral	-0.345	0
34	NP_077719.2,1171,Y H	NP_077719.2	1171	Y	H	-4.47	Deleterious	140	30	0	Damaging	2.83	104	probably damaging	1	medium	3.13	1
35	NP_077719.2,1233,P S	NP_077719.2	1233	P	S	-3.92	Deleterious	140	30	0.05	Damaging	2.83	104	probably damaging	1	neutral	0.505	1
36	NP_077719.2,996,C Y	NP_077719.2	996	C	Y	-9.72	Deleterious	140	30	0	Damaging	2.83	104	probably damaging	1	high	4.515	1
37	NP_077719.2,1977,G E	NP_077719.2	1977	G	E	-7.75	Deleterious	140	30	0	Damaging	2.85	102	probably damaging	1	medium	2.92	1
38	NP_077719.2,1841,S R	NP_077719.2	1841	S	R	-2.11	Neutral	140	30	0.002	Damaging	2.85	103	possibly damaging	0.93	low	1.43	1
39	NP_077719.2,2150,P L	NP_077719.2	2150	P	L	-8.17	Deleterious	140	30	0.001	Damaging	2.88	83	probably damaging	1	medium	2.18	1
40	NP_077719.2,31,G D	NP_077719.2	31	G	D	0.45	Neutral	140	30	0.813	Tolerated	3.08	53	benign	0	neutral	-0.55	0
41	NP_077719.2,354,I V	NP_077719.2	354	I	V	-0.35	Neutral	140	30	1	Tolerated	2.83	102	benign	0.002	neutral	0.59	0
42	NP_077719.2,1842,S P	NP_077719.2	1842	S	P	-0.85	Neutral	140	30	0.084	Tolerated	2.89	101	benign	0.015	low	1.01	0
43	NP_077719.2,2431,H Y	NP_077719.2	2431	H	Y	-4.67	Deleterious	140	30	0.036	Damaging	2.93	77	probably damaging	0.996	medium	2.08	1
44	NP_077719.2,410,A G	NP_077719.2	410	A	G	-0.97	Neutral	140	30	0.512	Tolerated	2.83	103	benign	0.005	neutral	0.46	0
45	NP_077719.2,1676,T A	NP_077719.2	1676	T	A	-0.63	Neutral	140	30	0.564	Tolerated	2.83	104	benign	0	neutral	0.41	0
46	NP_077719.2,1722,S G	NP_077719.2	1722	S	G	-2.28	Neutral	140	30	0.089	Tolerated	2.86	100	benign	0.199	low	1.1	0
47	NP_077719.2,45,H L	NP_077719.2	45	H	L	-1.04	Neutral	140	30	0.416	Tolerated	2.96	59	possibly damaging	0.717	neutral	-0.605	0
48	NP_077719.2,1667,V I	NP_077719.2	1667	V	I	-0.61	Neutral	140	30	0.403	Tolerated	2.83	104	benign	0.001	neutral	0	0
49	NP_077719.2,2243,R K	NP_077719.2	2243	R	K	-0.32	Neutral	140	30	0.348	Tolerated	2.91	79	possibly damaging	0.465	low	1.245	0
50	NP_077719.2,2366,A V	NP_077719.2	2366	A	V	-0.17	Neutral	140	30	0.311	Tolerated	2.96	73	benign	0	neutral	0	0
51	NP_077719.2,551,P L	NP_077719.2	551	P	L	-4.54	Deleterious	140	30	0.306	Tolerated	2.83	104	probably damaging	1	neutral	0.2	0
52	NP_077719.2,841,P S	NP_077719.2	841	P	S	-4.54	Deleterious	140	30	0.012	Damaging	2.83	104	probably damaging	1	high	3.525	1
53	NP_077719.2,1524,S G	NP_077719.2	1524	S	G	-1.99	Neutral	140	30	0.007	Damaging	2.83	104	benign	0.09	low	1.735	0
54	NP_077719.2,460,C R	NP_077719.2	460	C	R	-10.14	Deleterious	140	30	0.001	Damaging	2.83	103	probably damaging	1	high	4.4	1
55	NP_077719.2,774,N D	NP_077719.2	774	N	D	3.47	Neutral	140	30	1	Tolerated	2.83	104	benign	0.002	neutral	-0.775	0
56	NP_077719.2,835,A V	NP_077719.2	835	A	V	-1.93	Neutral	140	30	0.213	Tolerated	2.83	104	benign	0.003	neutral	0.635	0
57	NP_077719.2,1193,N S	NP_077719.2	1193	N	S	1.81	Neutral	140	30	1	Tolerated	2.83	104	benign	0.001	neutral	-2.605	0
58	NP_077719.2,275,C R	NP_077719.2	275	C	R	-10.09	Deleterious	140	30	0.001	Damaging	2.83	101	probably damaging	1	high	4.82	1
59	NP_077719.2,956,E G	NP_077719.2	956	E	G	-1.3	Neutral	140	30	0.105	Tolerated	2.83	104	possibly damaging	0.826	neutral	0.28	0
60	NP_077719.2,1120,C G	NP_077719.2	1120	C	G	-10.54	Deleterious	140	30	0	Damaging	2.83	104	probably damaging	0.999	high	4.67	1
61	NP_077719.2,805,L P	NP_077719.2	805	L	P	-3.52	Deleterious	140	30	0.059	Tolerated	2.83	104	probably damaging	1	medium	2.14	1
62	NP_077719.2,1756,E K	NP_077719.2	1756	E	K	-2.37	Neutral	140	30	0.064	Tolerated	2.83	104	benign	0.421	low	1.83	0
63	NP_077719.2,1905,A T	NP_077719.2	1905	A	T	-1.65	Neutral	140	30	0.133	Tolerated	2.83	104	possibly damaging	0.925	medium	2.275	1
64	NP_077719.2,580,H Y	NP_077719.2	580	H	Y	-4.66	Deleterious	140	30	0.002	Damaging	2.83	103	probably damaging	1	neutral	0.475	1
65	NP_077719.2,1104,S P	NP_077719.2	1104	S	P	-4.4	Deleterious	140	30	0.003	Damaging	2.83	104	benign	0.005	low	1.915	0
66	NP_077719.2,1877,G D	NP_077719.2	1877	G	D	-6.79	Deleterious	140	30	0	Damaging	2.83	104	probably damaging	1	medium	2.765	1
67	NP_077719.2,2405,S N	NP_077719.2	2405	S	N	0.1	Neutral	140	30	0.345	Tolerated	2.95	73	benign	0	neutral	0	0
68	NP_077719.2,288,P L	NP_077719.2	288	P	L	-7.32	Deleterious	140	30	0.001	Damaging	2.83	101	probably damaging	1	medium	2.41	1
69	NP_077719.2,40,M V	NP_077719.2	40	M	V	-0.23	Neutral	140	30	0.439	Tolerated	2.97	74	benign	0	neutral	-0.855	0
70	NP_077719.2,1003,V A	NP_077719.2	1003	V	A	-3.33	Deleterious	140	30	0.013	Damaging	2.83	104	possibly damaging	0.656	medium	2.33	1
71	NP_077719.2,33,E K	NP_077719.2	33	E	K	-0.4	Neutral	140	30	0.304	Tolerated	3.04	56	benign	0.001	neutral	-0.14	0
72	NP_077719.2,964,C Y	NP_077719.2	964	C	Y	-9.64	Deleterious	140	30	0	Damaging	2.83	104	probably damaging	1	high	4.935	1
73	NP_077719.2,1336,G R	NP_077719.2	1336	G	R	-6.7	Deleterious	140	30	0.007	Damaging	2.83	103	probably damaging	1	medium	2.32	1
74	NP_077719.2,2360,Q K	NP_077719.2	2360	Q	K	-1.34	Neutral	140	30	0.274	Tolerated	2.92	70	benign	0.063	neutral	0	0
75	NP_077719.2,1527,C F	NP_077719.2	1527	C	F	-10.35	Deleterious	140	30	0	Damaging	2.83	104	probably damaging	1	medium	3.035	1
76	NP_077719.2,2416,T A	NP_077719.2	2416	T	A	-4.68	Deleterious	140	30	0	Damaging	2.93	77	probably damaging	0.999	medium	2.505	1
77	NP_077719.2,447,G,D	NP_077719.2	447	G	D	-5.92	Deleterious	140	30	0.003	Damaging	2.83	103	probably damaging	1	medium	2.88	1
78	NP_077719.2,453,C Y	NP_077719.2	453	C	Y	-9.3	Deleterious	140	30	0.001	Damaging	2.83	103	probably damaging	1	high	4.49	1
79	NP_077719.2,1936,D G	NP_077719.2	1936	D	G	-5.1	Deleterious	140	30	0.008	Damaging	2.86	103	probably damaging	0.998	medium	2.75	1
80	NP_077719.2,868,Q E	NP_077719.2	868	Q	E	-1.07	Neutral	140	30	0.237	Tolerated	2.83	104	benign	0	neutral	0.51	0
81	NP_077719.2,1981,L P	NP_077719.2	1981	L	P	-6.81	Deleterious	140	30	0.01	Damaging	2.85	102	probably damaging	1	high	4.285	1
82	NP_077719.2,1034,C R	NP_077719.2	1034	C	R	-10.08	Deleterious	140	30	0	Damaging	2.83	104	probably damaging	1	high	5.005	1
83	NP_077719.2,1435,R W	NP_077719.2	1435	R	W	-1.66	Neutral	140	30	0.004	Damaging	2.83	104	probably damaging	1	low	1.79	1
84	NP_077719.2,1453,G D	NP_077719.2	1453	G	D	-4.07	Deleterious	140	30	0.031	Damaging	2.83	104	probably damaging	1	medium	3.145	1
85	NP_077719.2,1499,N D	NP_077719.2	1499	N	D	-1.11	Neutral	140	30	0.484	Tolerated	2.83	104	benign	0	neutral	0.69	0
86	NP_077719.2,1827,D V	NP_077719.2	1827	D	V	-5.81	Deleterious	140	30	0.156	Tolerated	2.83	104	probably damaging	1	medium	2.53	1
87	NP_077719.2,2039,T A	NP_077719.2	2039	T	A	-4.55	Deleterious	140	30	0.02	Damaging	2.85	101	probably damaging	0.997	neutral	0.55	1
88	NP_077719.2,2261,E G	NP_077719.2	2261	E	G	-0.75	Neutral	140	30	0.226	Tolerated	2.95	68	benign	0.023	low	1.245	0
89	NP_077719.2,547,C Y	NP_077719.2	547	C	Y	-9.24	Deleterious	140	30	0	Damaging	2.83	104	probably damaging	1	high	4.555	1
90	NP_077719.2,600,M I	NP_077719.2	600	M	I	-0.93	Neutral	140	30	0.004	Damaging	2.83	104	benign	0.001	neutral	-0.105	0
91	NP_077719.2,167,S F	NP_077719.2	167	S	F	-1.6	Neutral	140	30	0.052	Tolerated	2.86	99	possibly damaging	0.94	low	0.995	1
92	NP_077719.2,332,G V	NP_077719.2	332	G	V	-7.61	Deleterious	140	30	0	Damaging	2.83	102	probably damaging	1	high	3.75	1
93	NP_077719.2,1065,N S	NP_077719.2	1065	N	S	-1.57	Neutral	140	30	0.117	Tolerated	2.83	103	benign	0.01	low	1.76	0
94	NP_077719.2,1390,H N	NP_077719.2	1390	H	N	-0.38	Neutral	140	30	0.418	Tolerated	2.97	93	benign	0.001	neutral	0.31	0
95	NP_077719.2,1953,R C	NP_077719.2	1953	R	C	-7.5	Deleterious	140	30	0	Damaging	2.86	103	probably damaging	1	low	1.405	1
96	NP_077719.2,1473,W L	NP_077719.2	1473	W	L	-10.62	Deleterious	140	30	0.002	Damaging	2.83	104	probably damaging	0.98	medium	2.82	1
97	NP_077719.2,772,C R	NP_077719.2	772	C	R	-10.35	Deleterious	140	30	0	Damaging	2.83	104	probably damaging	1	high	4.86	1
98	NP_077719.2,1714,G S	NP_077719.2	1714	G	S	-5.33	Deleterious	140	30	0.004	Damaging	2.83	104	probably damaging	1	medium	2.96	1
99	NP_077719.2,1714,G D	NP_077719.2	1714	G	D	-6.22	Deleterious	140	30	0.005	Damaging	2.83	104	probably damaging	1	medium	2.96	1
100	NP_077719.2,2362,D G	NP_077719.2	2362	D	G	-1.7	Neutral	140	30	0.116	Tolerated	2.96	72	benign	0	neutral	0	0
101	NP_077719.2,330,W R	NP_077719.2	330	W	R	-11.83	Deleterious	140	30	0	Damaging	2.83	102	probably damaging	1	medium	2.385	1
102	NP_077719.2,447,G D	NP_077719.2	447	G	D	-5.92	Deleterious	140	30	0.003	Damaging	2.83	103	probably damaging	1	medium	2.88	1
103	NP_077719.2,1098,C Y	NP_077719.2	1098	C	Y	-9.73	Deleterious	140	30	0	Damaging	2.83	104	probably damaging	0.999	high	4.41	1
104	NP_077719.2,2221,V A	NP_077719.2	2221	V	A	-0.24	Neutral	140	30	0.526	Tolerated	2.93	74	probably damaging	0.989	low	1.3	0
105	NP_077719.2,861,C G	NP_077719.2	861	C	G	-9.7	Deleterious	140	30	0.004	Damaging	2.83	104	probably damaging	1	high	4.51	1
106	NP_077719.2,2275,A T	NP_077719.2	2275	A	T	0.22	Neutral	140	30	0.428	Tolerated	2.95	73	benign	0.002	neutral	0.69	0
107	NP_077719.2,745,C Y	NP_077719.2	745	C	Y	-9.55	Deleterious	140	30	0	Damaging	2.83	104	probably damaging	1	high	4.59	1
108	NP_077719.2,1946,T A	NP_077719.2	1946	T	A	-4.72	Deleterious	140	30	0	Damaging	2.86	103	probably damaging	1	medium	2.515	1
109	NP_077719.2,639,G A	NP_077719.2	639	G	A	-5.18	Deleterious	140	30	0	Damaging	2.83	104	probably damaging	1	high	4.15	1
110	NP_077719.2,1883,L F	NP_077719.2	1883	L	F	-3.87	Deleterious	140	30	0	Damaging	2.83	104	probably damaging	1	low	1.195	1
111	NP_077719.2,1817,D N	NP_077719.2	1817	D	N	-3.52	Deleterious	140	30	0.017	Damaging	2.87	98	probably damaging	0.997	medium	2.52	1
112	NP_077719.2,1913,P L	NP_077719.2	1913	P	L	-9.7	Deleterious	140	30	0.001	Damaging	2.83	104	probably damaging	1	medium	2.735	1
113	NP_077719.2,1451,D N	NP_077719.2	1451	D	N	-4.71	Deleterious	140	30	0	Damaging	2.83	104	probably damaging	1	medium	3.415	1
114	NP_077719.2,2295,T A	NP_077719.2	2295	T	A	0.33	Neutral	140	30	0.539	Tolerated	2.94	74	benign	0	neutral	-0.345	0
115	NP_077719.2,2173,P S	NP_077719.2	2173	P	S	-4.31	Deleterious	140	30	0.043	Damaging	2.94	79	probably damaging	0.981	medium	2.16	1
116	NP_077719.2,1439,C W	NP_077719.2	1439	C	W	-10.36	Deleterious	140	30	0	Damaging	2.83	104	probably damaging	0.997	medium	3.415	1
117	NP_077719.2,1304,F I	NP_077719.2	1304	F	I	1.8	Neutral	140	30	0.549	Tolerated	2.83	104	benign	0.005	neutral	-0.205	0
118	NP_077719.2,1267,E V	NP_077719.2	1267	E	V	-6.34	Deleterious	140	30	0.001	Damaging	2.83	104	probably damaging	1	medium	2.58	1
119	NP_077719.2,1242,M V	NP_077719.2	1242	M	V	1.91	Neutral	140	30	1	Tolerated	2.83	104	benign	0	neutral	-2.43	0
120	NP_077719.2,1117,E V	NP_077719.2	1117	E	V	-1.79	Neutral	140	30	0.278	Tolerated	2.83	103	benign	0.022	neutral	-0.245	0
121	NP_077719.2,1515,D E	NP_077719.2	1515	D	E	-3.03	Deleterious	140	30	0.003	Damaging	2.83	104	probably damaging	0.992	medium	2.645	1
122	NP_077719.2,861,C Y	NP_077719.2	861	C	Y	-8.97	Deleterious	140	30	0	Damaging	2.83	104	probably damaging	1	high	4.51	1
123	NP_077719.2,2343,P S	NP_077719.2	2343	P	S	0.48	Neutral	140	30	0.857	Tolerated	2.96	69	benign	0.004	neutral	0	0
124	NP_077719.2,2131,R K	NP_077719.2	2131	R	K	-0.85	Neutral	140	30	0.24	Tolerated	2.89	86	probably damaging	0.991	neutral	0.45	0
125	NP_077719.2,1751,G D	NP_077719.2	1751	G	D	3.65	Neutral	140	30	1	Tolerated	2.84	103	benign	0.001	neutral	-1.21	0
126	NP_077719.2,433,C Y	NP_077719.2	433	C	Y	-9.3	Deleterious	140	30	0	Damaging	2.83	103	probably damaging	1	high	4.655	1
127	NP_077719.2,616,C F	NP_077719.2	616	C	F	-9.02	Deleterious	140	30	0	Damaging	2.84	103	probably damaging	1	high	4.77	1
128	NP_077719.2,1219,G S	NP_077719.2	1219	G	S	-5.45	Deleterious	140	30	0	Damaging	2.83	104	probably damaging	1	high	4.555	1
129	NP_077719.2,1089,C Y	NP_077719.2	1089	C	Y	-9.71	Deleterious	140	30	0	Damaging	2.83	102	probably damaging	1	high	4.08	1
130	NP_077719.2,49,G,E	NP_077719.2	49	G	E	-0.83	Neutral	140	30	0.661	Tolerated	2.99	75	probably damaging	1	neutral	0	1
131	NP_077719.2,447,G,D	NP_077719.2	447	G	D	-5.92	Deleterious	140	30	0.003	Damaging	2.83	103	probably damaging	1	medium	2.88	1
132	NP_077719.2,1098,C W	NP_077719.2	1098	C	W	-9.73	Deleterious	140	30	0	Damaging	2.83	104	probably damaging	0.999	high	4.41	1
133	NP_077719.2,1103,V A	NP_077719.2	1103	V	A	-3.37	Deleterious	140	30	0.02	Damaging	2.83	104	possibly damaging	0.941	medium	2.05	1
134	NP_077719.2,1272,P S	NP_077719.2	1272	P	S	-6.97	Deleterious	140	30	0.002	Damaging	2.83	104	probably damaging	1	medium	3.01	1
135	NP_077719.2,1451,D N	NP_077719.2	1451	D	N	-4.71	Deleterious	140	30	0	Damaging	2.83	104	probably damaging	1	medium	3.415	1
136	NP_077719.2,1953,R C	NP_077719.2	1953	R	C	-7.5	Deleterious	140	30	0	Damaging	2.86	103	probably damaging	1	low	1.405	1
137	NP_077719.2,2313,G D	NP_077719.2	2313	G	D	-1.84	Neutral	140	30	0.194	Tolerated	2.9	79	probably damaging	0.987	low	1.1	0
138	NP_077719.2,1714,G D	NP_077719.2	1714	G	D	-6.22	Deleterious	140	30	0.005	Damaging	2.83	104	probably damaging	1	medium	2.96	1
139	NP_077719.2,1714,G S	NP_077719.2	1714	G	S	-5.33	Deleterious	140	30	0.004	Damaging	2.83	104	probably damaging	1	medium	2.96	1
140	NP_077719.2,515,R H	NP_077719.2	515	R	H	-0.95	Neutral	140	30	0.082	Tolerated	2.83	104	probably damaging	1	low	1.465	0
141	NP_077719.2,313,G D	NP_077719.2	313	G	D	-4.68	Deleterious	140	30	0.001	Damaging	2.84	101	probably damaging	1	medium	3.2	1
142	NP_077719.2,1635,D G	NP_077719.2	1635	D	G	-1.31	Neutral	140	30	0.339	Tolerated	2.85	99	benign	0.001	low	0.95	0
143	NP_077719.2,1455,C Y	NP_077719.2	1455	C	Y	-10.36	Deleterious	140	30	0	Damaging	2.83	104	probably damaging	1	medium	3.415	1
144	NP_077719.2,660,M I	NP_077719.2	660	M	I	0.99	Neutral	140	30	1	Tolerated	2.83	104	benign	0	neutral	-2.275	0
145	NP_077719.2,1983,W L	NP_077719.2	1983	W	L	-12.6	Deleterious	140	30	0	Damaging	2.85	102	probably damaging	1	neutral	-0.02	1
146	NP_077719.2,1696,G E	NP_077719.2	1696	G	E	-4.99	Deleterious	140	30	0.034	Damaging	2.83	104	probably damaging	0.977	medium	2.585	1
147	NP_077719.2,1462,P L	NP_077719.2	1462	P	L	-9.37	Deleterious	140	30	0	Damaging	2.83	104	probably damaging	0.993	medium	2.705	1
148	NP_077719.2,549,D Y	NP_077719.2	549	D	Y	-7.56	Deleterious	140	30	0.001	Damaging	2.83	104	probably damaging	1	high	3.57	1
149	NP_077719.2,2313,G D	NP_077719.2	2313	G	D	-1.84	Neutral	140	30	0.194	Tolerated	2.9	79	probably damaging	0.987	low	1.1	1
150	NP_077719.2,2313,G S	NP_077719.2	2313	G	S	-0.35	Neutral	140	30	0.388	Tolerated	2.9	79	benign	0.227	low	1.1	0
151	NP_077719.2,1124,G S	NP_077719.2	1124	G	S	-5.28	Deleterious	140	30	0.004	Damaging	2.83	104	probably damaging	1	medium	3.36	1
152	NP_077719.2,939,P L	NP_077719.2	939	P	L	-5.21	Deleterious	140	30	0.013	Damaging	2.83	104	benign	0.008	medium	2.375	1
153	NP_077719.2,367,G E	NP_077719.2	367	G	E	-6.76	Deleterious	140	30	0.018	Damaging	2.83	102	probably damaging	1	medium	2.85	1
154	NP_077719.2,2356,A V	NP_077719.2	2356	A	V	-0.38	Neutral	140	30	0.228	Tolerated	2.94	73	benign	0.003	neutral	0	0
155	NP_077719.2,1742,V M	NP_077719.2	1742	V	M	0.08	Neutral	140	30	0.162	Tolerated	2.93	63	possibly damaging	0.856	low	1.265	0
156	NP_077719.2,1402,C S	NP_077719.2	1402	C	S	-8.85	Deleterious	140	30	0	Damaging	2.84	103	probably damaging	0.997	high	3.825	1
