# Supplementary material for: Inactivation of TGFβ receptors in stem cells drives cutaneous squamous cell carcinoma
Source: Nat Commun. 2016 Aug 25;7:12493. doi: 10.1038/ncomms12493 (PMC5007296; doi:10.1038/ncomms12493)
Supplement: Supplementary 19 — Potential functional consequence of CDKN2A mutations. PolyPhen-2, SIFT and Provean mutational impact analysis of CDKN2A mutations. [file ncomms12493-s20.xlsx]

## Sheet: Supplementary data table 18
Supplementary Data Table 19. Potential functional consequence of CDKN2A mutations. PolyPhen-2, SIFT and Provean mutational impact analysis of CDKN2A mutations.
VARIATION		PROTEIN SEQUENCE CHANGE				PROVEAN PREDICTION				SIFT PREDICTION				POLYPHEN-2		OVERALL
ROW_NO.	INPUT	PROTEIN_ID	POSITION	RESIDUE_REF	RESIDUE_ALT	SCORE	PREDICTION (cutoff=-2.5)	#SEQ	#CLUSTER	SCORE	PREDICTION (cutoff=0.05)	MEDIAN_INFO	#SEQ	PREDICTION	SCORE	>2 Damaging
1	NP_478102.2,32,G R	Q8N726	32	G	R	-1.34	Neutral	30	8	0.287	Tolerated	3.34	21	benign	0.006	0
2	NP_000068.1,60,A V	NP_000068.1	60	A	V	-3.79	Deleterious	166	30	0.111	Tolerated	2.77	190	probably damaging	1	1
3	NP_000068.1,57,A T	NP_000068.1	57	A	T	0.44	Neutral	166	30	1	Tolerated	2.77	190	benign	0.06	0
4	NP_478102.2,71,R H	Q8N726	71	R	H	1.16	Neutral	30	8	0.379	Tolerated	3.38	18	benign	0.001	0
5	NP_478104.2,83,R Q	Q8N726	83	R	Q	0.14	Neutral	98	28	0	Damaging	4.32	2	unknown	?	0
6	NP_000068.1,60,A S	NP_000068.1	60	A	S	-2.79	Deleterious	166	30	0.001	Damaging	2.77	190	possibly damaging	0.924	1
7	NP_478102.2,74,G V	Q8N726	74	G	V	-4.99	Deleterious	30	8	0.01	Damaging	3.36	17	probably damaging	0.986	1
8	NP_478102.2,72,P L	Q8N726	72	P	L	-4.7	Deleterious	30	8	0.021	Damaging	3.38	18	possibly damaging	0.824	1
9	NP_478102.2,97,A T	Q8N726	97	A	T	-2.77	Deleterious	30	8	0.113	Tolerated	3.36	17	possibly damaging	0.804	1
10	NP_000068.1,81,P L	NP_000068.1	81	P	L	-8.81	Deleterious	166	30	0.009	Damaging	2.8	189	probably damaging	1	1
11	NP_000068.1,81,P L	NP_000068.1	81	P	L	-8.81	Deleterious	166	30	0.009	Damaging	2.8	189	probably damaging	1	1
12	NP_478102.2,105,P S	NP_478102.2	105	P	S	-5.05	Deleterious	30	8	0.032	Damaging	3.36	17	benign	0.036	1
13	NP_478102.2,72,P L	Q8N726	72	P	L	-4.7	Deleterious	30	8	0.021	Damaging	3.38	18	possibly damaging	0.824	1
14	NP_001182061.1,158,H Y	NP_001182061.1	158	H	Y	-0.56	Neutral	164	30	0.143	Tolerated	3.42	7	unknown	?	0
15	NP_478102.2,72,P S	Q8N726	72	P	S	-2.66	Deleterious	30	8	0.417	Tolerated	3.38	18	benign	0.011	0
16	NP_478102.2,72,P L	Q8N726	72	P	L	-4.7	Deleterious	30	8	0.021	Damaging	3.38	18	possibly damaging	0.824	1
17	NP_478104.2,68,T A	Q8N726	68	T	A	0.47	Neutral	98	28	0	Damaging	4.32	2	benign	0.00026	0
18	NP_478104.2,98,N D	Q8N726	98	N	D	-0.41	Neutral	98	28	0	Damaging	4.32	2	unknown	?	0
19	NP_478104.2,108,G E	Q8N726	108	G	E	0.35	Neutral	98	28	0	Damaging	4.32	2	unknown	?	0
20	NP_000068.1,81,P L	NP_000068.1	81	P	L	-8.81	Deleterious	166	30	0.009	Damaging	2.8	189	benign	0.00026	0
21	NP_000068.1,51,V M	NP_000068.1	51	V	M	-2.86	Deleterious	166	30	0.001	Damaging	2.77	185	probably damaging	1	1
22	NP_478102.2,72,P L	Q8N726	72	P	L	-4.7	Deleterious	30	8	0.021	Damaging	3.38	18	possibly damaging	0.824	1
23	NP_478102.2,85,Q H	Q8N726	85	Q	H	-2.41	Neutral	30	8	0.005	Damaging	3.36	17	probably damaging	0.999	1
24	NP_000068.1,51,V M	NP_000068.1	51	V	M	-2.86	Deleterious	166	30	0.001	Damaging	2.77	185	probably damaging	1	1
25	NP_478102.2,96,R G	Q8N726	96	R	G	0.43	Neutral	30	8	0.661	Tolerated	3.36	17	benign	0	0
26	NP_000068.1,82,V M	NP_000068.1	82	V	M	-1.46	Neutral	166	30	0.004	Damaging	2.77	190	probably damaging	1	1
27	NP_478102.2,96,R H	Q8N726	96	R	H	-1.7	Neutral	30	8	0.063	Tolerated	3.36	17	benign	0.001	0
28	NP_000068.1,82,V G	NP_000068.1	82	V	G	-4.89	Deleterious	166	30	0	Damaging	2.77	190	probably damaging	0.99	1
29	NP_000068.1,71,N I	NP_000068.1	71	N	I	-8.33	Deleterious	166	30	0	Damaging	2.77	190	probably damaging	0.999	1
30	NP_478102.2,85,Q H	Q8N726	85	Q	H	-2.41	Neutral	30	8	0.005	Damaging	3.36	17	probably damaging	0.999	1
31	NP_000068.1,51,V I	NP_000068.1	51	V	I	-0.95	Neutral	166	30	0.003	Damaging	2.77	185	probably damaging	0.992	1
32	NP_478102.2,65,G D	Q8N726	65	G	D	-6.15	Deleterious	30	8	0	Damaging	3.38	18	probably damaging	1	1
33	NP_000068.1,84,D G	NP_000068.1	84	D	G	-6.55	Deleterious	166	30	0.001	Damaging	2.77	190	probably damaging	0.999	1
34	NP_478102.2,72,P L	Q8N726	72	P	L	-4.7	Deleterious	30	8	0.021	Damaging	3.38	18	possibly damaging	0.824	1
35	NP_000068.1,51,V M	NP_000068.1	51	V	M	-2.86	Deleterious	166	30	0.001	Damaging	2.77	185	probably damaging	1	1
36	NP_478102.2,72,P L	Q8N726	72	P	L	-4.7	Deleterious	30	8	0.021	Damaging	3.38	18	possibly damaging	0.824	1
37	NP_478102.2,72,P L	Q8N726	72	P	L	-4.7	Deleterious	30	8	0.021	Damaging	3.38	18	possibly damaging	0.824	1
38	NP_478102.2,94,P L	Q8N726	94	P	L	-7.89	Deleterious	30	8	0.084	Tolerated	3.36	17	possibly damaging	0.824	1
39	NP_478102.2,94,P S	Q8N726	94	P	S	-5.61	Deleterious	30	8	0.018	Damaging	3.36	17	possibly damaging	0.506	1
40	NP_478102.2,94,P L	Q8N726	94	P	L	-7.89	Deleterious	30	8	0.084	Tolerated	3.36	17	possibly damaging	0.824	1
41	NP_478102.2,94,P S	Q8N726	94	P	S	-5.61	Deleterious	30	8	0.018	Damaging	3.36	17	possibly damaging	0.506	1
42	NP_000068.1,71,N I	NP_000068.1	71	N	I	-8.33	Deleterious	166	30	0	Damaging	2.77	190	probably damaging	0.999	1
43	NP_478102.2,85,Q H	Q8N726	85	Q	H	-2.41	Neutral	30	8	0.005	Damaging	3.36	17	probably damaging	0.999	1
44	NP_000068.1,48,P L	NP_000068.1	48	P	L	-5.38	Deleterious	166	30	0.03	Damaging	2.77	168	probably damaging	0.994	1
45	NP_000068.1,85,A T	NP_000068.1	85	A	T	-3.53	Deleterious	166	30	0.001	Damaging	2.77	189	probably damaging	1	1
46	NP_000068.1,114,P L	NP_000068.1	114	P	L	-9.36	Deleterious	166	30	0.001	Damaging	2.77	189	probably damaging	1	1
47	NP_000068.1,84,D G	NP_000068.1	84	D	G	-6.55	Deleterious	166	30	0.001	Damaging	2.77	190	probably damaging	0.999	1
48	NP_000068.1,84,D N	NP_000068.1	84	D	N	-4.71	Deleterious	166	30	0.001	Damaging	2.77	190	probably damaging	1	1
