# Supplementary material for: Inactivation of TGFβ receptors in stem cells drives cutaneous squamous cell carcinoma
Source: Nat Commun. 2016 Aug 25;7:12493. doi: 10.1038/ncomms12493 (PMC5007296; doi:10.1038/ncomms12493)
Supplement: Supplementary Data 20 — Potential functional consequence of TP53 mutations. PolyPhen-2, SIFT, Provean and Mutation assessor mutational impact analysis of TP53 mutations. [file ncomms12493-s21.xlsx]

## Sheet: Supplementary data table 19
Supplementary Data Table 20. Potential functional consequence of TP53 mutations. PolyPhen-2, SIFT, Provean and Mutation assessor mutational impact analysis of TP53 mutations.
VARIATION		PROTEIN SEQUENCE CHANGE				PROVEAN PREDICTION				SIFT PREDICTION				POLYPHEN-2		MUTATION ASSESSOR		OVERALL
ROW_NO.	INPUT	PROTEIN_ID	POSITION	RESIDUE_REF	RESIDUE_ALT	SCORE	PREDICTION (cutoff=-2.5)	#SEQ	#CLUSTER	SCORE	PREDICTION (cutoff=0.05)	MEDIAN_INFO	#SEQ	PREDICTION	SCORE	Func.Impact	FI SCORE	>2 Damaging
1	NP_000537.3,87,P Q	NP_000537.3	87	P	Q	-0.76	Neutral	422	30	0.04	Damaging	2.99	270	probably damaging	0.96	low	0.805	1
2	NP_000537.3,280,R G	NP_000537.3	280	R	G	-6.7	Deleterious	422	30	0	Damaging	2.79	349	probably damaging	0.999	medium	3.33	1
3	NP_000537.3,179,H R	NP_000537.3	179	H	R	-7.66	Deleterious	422	30	0	Damaging	2.79	351	probably damaging	0.995	medium	3.315	1
4	NP_000537.3,245,G D	NP_000537.3	245	G	D	-6.86	Deleterious	422	30	0	Damaging	2.79	351	probably damaging	1	medium	3.255	1
5	NP_000537.3,165,Q E	NP_000537.3	165	Q	E	-0.23	Neutral	422	30	0.001	Damaging	2.79	350	benign	0.005	neutral	0.55	0
6	NP_000537.3,246,M I	NP_000537.3	246	M	I	-3.65	Deleterious	422	30	0.005	Damaging	2.79	351	probably damaging	0.969	low	1.015	1
7	NP_000537.3,88,A G	NP_000537.3	88	A	G	-0.8	Neutral	422	30	0.032	Damaging	2.99	270	benign	0.301	low	0.805	0
8	NP_000537.3,255,I S	NP_000537.3	255	I	S	-4.93	Deleterious	422	30	0	Damaging	2.79	351	probably damaging	0.999	medium	2.25	1
9	NP_000537.3,248,R W	NP_000537.3	248	R	W	-7.83	Deleterious	422	30	0.003	Damaging	2.79	351	probably damaging	1	medium	3.315	1
10	NP_000537.3,282,R W	NP_000537.3	282	R	W	-7.65	Deleterious	422	30	0.002	Damaging	2.79	347	probably damaging	1	medium	3.075	1
11	NP_000537.3,87,P Q	NP_000537.3	87	P	Q	-0.76	Neutral	422	30	0.04	Damaging	2.99	270	probably damaging	0.96	low	0.805	1
12	NP_000537.3,179,H R	NP_000537.3	179	H	R	-7.66	Deleterious	422	30	0	Damaging	2.79	351	probably damaging	0.995	medium	3.315	1
13	NP_000537.3,87,P Q	NP_000537.3	87	P	Q	-0.76	Neutral	422	30	0.04	Damaging	2.99	270	probably damaging	0.96	low	0.805	1
14	NP_000537.3,255,I F	NP_000537.3	255	I	F	-2.65	Deleterious	422	30	0.133	Tolerated	2.79	351	probably damaging	0.997	neutral	0.255	1
15	NP_000537.3,285,E K	NP_000537.3	285	E	K	-3.5	Deleterious	422	30	0.001	Damaging	2.79	347	probably damaging	1	medium	3.07	1
16	NP_000537.3,248,R W	NP_000537.3	248	R	W	-7.83	Deleterious	422	30	0.003	Damaging	2.79	351	probably damaging	1	medium	3.315	1
17	NP_000537.3,278,P S	NP_000537.3	278	P	S	-7.65	Deleterious	422	30	0.001	Damaging	2.79	349	probably damaging	0.999	medium	3.31	1
18	NP_000537.3,282,R W	NP_000537.3	282	R	W	-7.65	Deleterious	422	30	0.002	Damaging	2.79	347	probably damaging	1	medium	3.075	1
19	NP_000537.3,224,E D	NP_000537.3	224	E	D	-2.06	Neutral	422	30	0.003	Damaging	2.79	350	benign	0.001	low	1.845	0
20	NP_000537.3,175,R H	NP_000537.3	175	R	H	-4.87	Deleterious	422	30	0	Damaging	2.79	351	possibly damaging	0.632	medium	3.345	1
21	NP_000537.3,182,C Y	NP_000537.3	182	C	Y	-2.31	Neutral	422	30	0.03	Damaging	2.89	342	benign	0.12	medium	2.255	1
22	NP_000537.3,248,R W	NP_000537.3	248	R	W	-7.83	Deleterious	422	30	0.003	Damaging	2.79	351	probably damaging	1	medium	3.315	1
23	NP_000537.3,248,R W	NP_000537.3	248	R	W	-7.83	Deleterious	422	30	0.003	Damaging	2.79	351	probably damaging	1	medium	3.315	1
24	NP_000537.3,273,R C	NP_000537.3	273	R	C	-7.65	Deleterious	422	30	0.002	Damaging	2.79	349	probably damaging	1	medium	3.145	1
25	NP_000537.3,237,M K	NP_000537.3	237	M	K	-5.85	Deleterious	422	30	0	Damaging	2.79	351	probably damaging	1	medium	3.195	1
26	NP_000537.3,165,Q R	NP_000537.3	165	Q	R	0.9	Neutral	422	30	0.041	Damaging	2.79	350	benign	0	neutral	-0.345	0
27	NP_000537.3,172,V A	NP_000537.3	172	V	A	-3.5	Deleterious	422	30	0.032	Damaging	2.79	351	probably damaging	0.978	medium	2.14	1
28	NP_000537.3,286,E K	NP_000537.3	286	E	K	-3.83	Deleterious	422	30	0.004	Damaging	2.79	347	probably damaging	0.999	medium	3.27	1
29	NP_000537.3,317,Q R	NP_000537.3	317	Q	R	-0.32	Neutral	422	30	0.516	Tolerated	2.83	303	benign	0.105	low	1.775	0
30	NP_000537.3,247,N I	NP_000537.3	247	N	I	-8.82	Deleterious	422	30	0	Damaging	2.79	351	probably damaging	1	medium	3.255	1
31	NP_000537.3,288,N S	NP_000537.3	288	N	S	-2.35	Neutral	422	30	0.3	Tolerated	2.88	336	benign	0.213	low	1.68	0
32	NP_000537.3,216,V E	NP_000537.3	216	V	E	-5.72	Deleterious	422	30	0	Damaging	2.8	349	probably damaging	1	medium	3.28	1
33	NP_000537.3,274,V A	NP_000537.3	274	V	A	-3.82	Deleterious	422	30	0	Damaging	2.79	349	possibly damaging	0.829	medium	2.885	1
34	NP_000537.3,87,P Q	NP_000537.3	87	P	Q	-0.76	Neutral	422	30	0.04	Damaging	2.99	270	probably damaging	0.96	low	0.805	1
35	NP_000537.3,282,R P	NP_000537.3	282	R	P	-6.7	Deleterious	422	30	0	Damaging	2.79	347	probably damaging	1	medium	3.075	1
36	NP_000537.3,266,G R	NP_000537.3	266	G	R	-7.58	Deleterious	422	30	0	Damaging	2.79	346	probably damaging	0.986	medium	3.3	1
37	NP_000537.3,278,P S	NP_000537.3	278	P	S	-7.65	Deleterious	422	30	0.001	Damaging	2.79	349	probably damaging	0.999	medium	3.31	1
38	NP_000537.3,229,C Y	NP_000537.3	229	C	Y	0.52	Neutral	422	30	0.886	Tolerated	2.79	351	benign	0.015	neutral	-0.035	0
39	NP_000537.3,278,P S	NP_000537.3	278	P	S	-7.65	Deleterious	422	30	0.001	Damaging	2.79	349	probably damaging	0.999	medium	3.31	1
40	NP_000537.3,248,R Q	NP_000537.3	248	R	Q	-3.92	Deleterious	422	30	0.006	Damaging	2.79	351	probably damaging	1	medium	2.97	1
41	NP_000537.3,286,E K	NP_000537.3	286	E	K	-3.83	Deleterious	422	30	0.004	Damaging	2.79	347	probably damaging	0.999	medium	3.27	1
42	NP_000537.3,286,E K	NP_000537.3	286	E	K	-3.83	Deleterious	422	30	0.004	Damaging	2.79	347	probably damaging	0.999	medium	3.27	1
43	NP_000537.3,330,L F	NP_000537.3	330	L	F	-2.82	Deleterious	422	30	0.046	Damaging	2.8	303	possibly damaging	0.848	medium	2.39	1
44	NP_000537.3,278,P L	NP_000537.3	278	P	L	-9.57	Deleterious	422	30	0	Damaging	2.79	349	probably damaging	1	medium	3.31	1
45	NP_000537.3,256,T P	NP_000537.3	256	T	P	-5.66	Deleterious	422	30	0	Damaging	2.79	351	probably damaging	1	medium	3.14	1
46	NP_000537.3,241,S F	NP_000537.3	241	S	F	-5.86	Deleterious	422	30	0	Damaging	2.79	351	probably damaging	1	medium	3.345	1
47	NP_000537.3,248,R Q	NP_000537.3	248	R	Q	-3.92	Deleterious	422	30	0.006	Damaging	2.79	351	probably damaging	1	medium	2.97	1
48	NP_000537.3,241,S F	NP_000537.3	241	S	F	-5.86	Deleterious	422	30	0	Damaging	2.79	351	probably damaging	1	medium	3.345	1
49	NP_000537.3,236,Y C	NP_000537.3	236	Y	C	-6.16	Deleterious	422	30	0	Damaging	2.79	351	probably damaging	0.998	medium	2.255	1
50	NP_000537.3,242,C G	NP_000537.3	242	C	G	-11.71	Deleterious	422	30	0.001	Damaging	2.79	351	probably damaging	1	medium	3.345	1
51	NP_000537.3,234,Y C	NP_000537.3	234	Y	C	-6.18	Deleterious	422	30	0	Damaging	2.79	351	probably damaging	0.999	medium	2.93	1
52	NP_000537.3,256,T A	NP_000537.3	256	T	A	-4.7	Deleterious	422	30	0.001	Damaging	2.79	351	probably damaging	0.999	medium	2.59	1
53	NP_000537.3,236,Y H	NP_000537.3	236	Y	H	-4.23	Deleterious	422	30	0	Damaging	2.79	351	probably damaging	0.97	low	1.91	1
54	NP_000537.3,371,S P	NP_000537.3	371	S	P	0.77	Neutral	422	30	0.222	Tolerated	3.23	100	benign	0.001	low	0.915	0
55	NP_000537.3,278,P S	NP_000537.3	278	P	S	-7.65	Deleterious	422	30	0.001	Damaging	2.79	349	probably damaging	0.999	medium	3.31	1
56	NP_000537.3,278,P L	NP_000537.3	278	P	L	-9.57	Deleterious	422	30	0	Damaging	2.79	349	probably damaging	1	medium	3.31	1
57	NP_000537.3,87,P Q	NP_000537.3	87	P	Q	-0.76	Neutral	422	30	0.04	Damaging	2.99	270	probably damaging	0.96	low	0.805	1
58	NP_000537.3,245,G D	NP_000537.3	245	G	D	-6.86	Deleterious	422	30	0	Damaging	2.79	351	probably damaging	1	medium	3.255	1
59	NP_000537.3,245,G D	NP_000537.3	245	G	D	-6.86	Deleterious	422	30	0	Damaging	2.79	351	probably damaging	1	medium	3.255	1
60	NP_000537.3,390,P L	NP_000537.3	390	P	L	-1.09	Neutral	422	30	0.063	Tolerated	3.3	92	benign	0.003	medium	2.3	0
61	NP_000537.3,119,A V	NP_000537.3	119	A	V	-3.44	Deleterious	422	30	0.001	Damaging	2.79	335	probably damaging	0.999	medium	2.755	1
62	NP_000537.3,223,P L	NP_000537.3	223	P	L	-9.55	Deleterious	422	30	0	Damaging	2.79	350	possibly damaging	0.939	medium	2.16	1
63	NP_000537.3,273,R H	NP_000537.3	273	R	H	-4.78	Deleterious	422	30	0.007	Damaging	2.79	349	possibly damaging	0.831	medium	2.455	1
64	NP_000537.3,241,S F	NP_000537.3	241	S	F	-5.86	Deleterious	422	30	0	Damaging	2.79	351	probably damaging	1	medium	3.345	1
65	NP_000537.3,267,R W	NP_000537.3	267	R	W	-7.66	Deleterious	422	30	0	Damaging	2.79	349	probably damaging	0.979	medium	3.145	1
66	NP_000537.3,87,P Q	NP_000537.3	87	P	Q	-0.76	Neutral	422	30	0.04	Damaging	2.99	270	probably damaging	0.96	low	0.805	1
67	NP_000537.3,189,A P	NP_000537.3	189	A	P	-2.28	Neutral	422	30	0.061	Tolerated	2.82	348	probably damaging	1	low	1.04	0
68	NP_000537.3,197,V A	NP_000537.3	197	V	A	-3.46	Deleterious	422	30	0.001	Damaging	2.8	350	probably damaging	0.996	low	1.905	1
69	NP_000537.3,286,E K	NP_000537.3	286	E	K	-3.83	Deleterious	422	30	0.004	Damaging	2.79	347	probably damaging	0.999	medium	3.27	1
70	NP_000537.3,40,M I	NP_000537.3	40	M	I	-0.26	Neutral	422	30	0.4	Tolerated	2.97	126	benign	0	neutral	0	0
71	NP_000537.3,248,R W	NP_000537.3	248	R	W	-7.83	Deleterious	422	30	0.003	Damaging	2.79	351	probably damaging	1	medium	3.315	1
72	NP_000537.3,179,H N	NP_000537.3	179	H	N	-6.75	Deleterious	422	30	0	Damaging	2.79	351	probably damaging	0.994	medium	3.315	1
73	NP_000537.3,355,A T	NP_000537.3	355	A	T	-0.31	Neutral	422	30	0.154	Tolerated	3.1	116	benign	0.003	low	1.5	0
74	NP_000537.3,179,H Y	NP_000537.3	179	H	Y	-5.81	Deleterious	422	30	0	Damaging	2.79	351	probably damaging	0.999	medium	2.97	1
75	NP_000537.3,209,R G	NP_000537.3	209	R	G	-0.38	Neutral	422	30	0.248	Tolerated	2.8	349	benign	0	low	1.065	0
76	NP_000537.3,187,G D	NP_000537.3	187	G	D	-0.43	Neutral	422	30	0.162	Tolerated	2.8	350	benign	0.017	low	1.385	0
77	NP_000537.3,193,H L	NP_000537.3	193	H	L	-10.42	Deleterious	422	30	0	Damaging	2.8	350	probably damaging	1	medium	3.34	1
78	NP_000537.3,248,R Q	NP_000537.3	248	R	Q	-3.92	Deleterious	422	30	0.006	Damaging	2.79	351	probably damaging	1	medium	2.97	1
79	NP_000537.3,64,P L	NP_000537.3	64	P	L	0.4	Neutral	422	30	0.973	Tolerated	2.95	150	benign	0	low	0.805	0
80	NP_000537.3,173,V L	NP_000537.3	173	V	L	-2.92	Deleterious	422	30	0	Damaging	2.79	351	probably damaging	0.979	medium	3.31	1
81	NP_000537.3,179,H Y	NP_000537.3	179	H	Y	-5.81	Deleterious	422	30	0	Damaging	2.79	351	probably damaging	0.999	medium	2.97	1
82	NP_000537.3,199,G E	NP_000537.3	199	G	E	-7.13	Deleterious	422	30	0	Damaging	2.85	348	probably damaging	0.989	medium	3.005	1
83	NP_000537.3,216,V M	NP_000537.3	216	V	M	-2.86	Deleterious	422	30	0	Damaging	2.8	349	probably damaging	1	medium	3.28	1
84	NP_000537.3,234,Y S	NP_000537.3	234	Y	S	-6.47	Deleterious	422	30	0	Damaging	2.79	351	probably damaging	0.968	medium	2.93	1
85	NP_000537.3,241,S F	NP_000537.3	241	S	F	-5.86	Deleterious	422	30	0	Damaging	2.79	351	probably damaging	1	medium	3.345	1
86	NP_000537.3,248,R W	NP_000537.3	248	R	W	-7.83	Deleterious	422	30	0.003	Damaging	2.79	351	probably damaging	1	medium	3.315	1
87	NP_000537.3,258,E K	NP_000537.3	258	E	K	-3.83	Deleterious	422	30	0	Damaging	2.79	351	probably damaging	1	medium	3.3	1
88	NP_000537.3,267,R P	NP_000537.3	267	R	P	-6.71	Deleterious	422	30	0.001	Damaging	2.79	349	probably damaging	1	medium	3.145	1
89	NP_000537.3,273,R H	NP_000537.3	273	R	H	-4.78	Deleterious	422	30	0.007	Damaging	2.79	349	possibly damaging	0.831	medium	2.455	1
90	NP_000537.3,278,P S	NP_000537.3	278	P	S	-7.65	Deleterious	422	30	0.001	Damaging	2.79	349	probably damaging	0.999	medium	3.31	1
91	NP_000537.3,278,P L	NP_000537.3	278	P	L	-9.57	Deleterious	422	30	0	Damaging	2.79	349	probably damaging	1	medium	3.31	1
92	NP_000537.3,278,P L	NP_000537.3	278	P	L	-9.57	Deleterious	422	30	0	Damaging	2.79	349	probably damaging	1	medium	3.31	1
93	NP_000537.3,177,P L	NP_000537.3	177	P	L	-9.44	Deleterious	422	30	0.001	Damaging	2.79	351	probably damaging	0.998	medium	2.28	1
94	NP_000537.3,199,G V	NP_000537.3	199	G	V	-8	Deleterious	422	30	0.003	Damaging	2.85	348	probably damaging	1	medium	3.005	1
95	NP_000537.3,241,S F	NP_000537.3	241	S	F	-5.86	Deleterious	422	30	0	Damaging	2.79	351	probably damaging	1	medium	3.345	1
96	NP_000537.3,266,G R	NP_000537.3	266	G	R	-7.58	Deleterious	422	30	0	Damaging	2.79	346	probably damaging	0.986	medium	3.3	1
97	NP_000537.3,278,P L	NP_000537.3	278	P	L	-9.57	Deleterious	422	30	0	Damaging	2.79	349	probably damaging	1	medium	3.31	1
98	NP_000537.3,278,P S	NP_000537.3	278	P	S	-7.65	Deleterious	422	30	0.001	Damaging	2.79	349	probably damaging	0.999	medium	3.31	1
99	NP_000537.3,286,E K	NP_000537.3	286	E	K	-3.83	Deleterious	422	30	0.004	Damaging	2.79	347	probably damaging	0.999	medium	3.27	1
100	NP_000537.3,208,D V	NP_000537.3	208	D	V	-8.2	Deleterious	422	30	0	Damaging	2.8	349	probably damaging	1	medium	3.12	1
101	NP_000537.3,161,A T	NP_000537.3	161	A	T	-2.4	Neutral	422	30	0.008	Damaging	2.79	350	probably damaging	1	medium	2.815	1
102	NP_000537.3,160,M I	NP_000537.3	160	M	I	-1.91	Neutral	422	30	0.01	Damaging	2.79	350	possibly damaging	0.553	low	1.835	1
103	NP_000537.3,279,G E	NP_000537.3	279	G	E	-7.65	Deleterious	422	30	0	Damaging	2.79	349	probably damaging	1	medium	3.115	1
104	NP_000537.3,248,R W	NP_000537.3	248	R	W	-7.83	Deleterious	422	30	0.003	Damaging	2.79	351	probably damaging	1	medium	3.315	1
105	NP_000537.3,176,C F	NP_000537.3	176	C	F	-10.71	Deleterious	422	30	0.001	Damaging	2.79	351	probably damaging	1	medium	3.36	1
106	NP_000537.3,248,R W	NP_000537.3	248	R	W	-7.83	Deleterious	422	30	0.003	Damaging	2.79	351	probably damaging	1	medium	3.315	1
107	NP_000537.3,177,P S	NP_000537.3	177	P	S	-7.49	Deleterious	422	30	0	Damaging	2.79	351	probably damaging	0.995	medium	3.085	1
108	NP_000537.3,297,H D	NP_000537.3	297	H	D	0.17	Neutral	422	30	0.363	Tolerated	2.91	315	benign	0	neutral	0	0
109	NP_000537.3,151,P H	NP_000537.3	151	P	H	-8.1	Deleterious	422	30	0.003	Damaging	2.79	350	possibly damaging	0.948	medium	3.205	1
110	NP_000537.3,341,F S	NP_000537.3	341	F	S	-2.62	Deleterious	422	30	0	Damaging	2.79	295	possibly damaging	0.6	medium	2.24	1
111	NP_000537.3,238,C W	NP_000537.3	238	C	W	-10.73	Deleterious	422	30	0	Damaging	2.79	351	probably damaging	1	medium	3.365	1
112	NP_000537.3,234,Y C	NP_000537.3	234	Y	C	-6.18	Deleterious	422	30	0	Damaging	2.79	351	probably damaging	0.999	medium	2.93	1
113	NP_000537.3,95,S F	NP_000537.3	95	S	F	-2.96	Deleterious	422	30	0.001	Damaging	2.93	269	probably damaging	1	medium	2.51	1
114	NP_000537.3,278,P L	NP_000537.3	278	P	L	-9.57	Deleterious	422	30	0	Damaging	2.79	349	probably damaging	1	medium	3.31	1
115	NP_000537.3,245,G D	NP_000537.3	245	G	D	-6.86	Deleterious	422	30	0	Damaging	2.79	351	probably damaging	1	medium	3.255	1
116	NP_000537.3,194,L F	NP_000537.3	194	L	F	-3.83	Deleterious	422	30	0.026	Damaging	2.8	350	probably damaging	1	medium	2.015	1
