# Supplementary material for: Inactivation of TGFβ receptors in stem cells drives cutaneous squamous cell carcinoma
Source: Nat Commun. 2016 Aug 25;7:12493. doi: 10.1038/ncomms12493 (PMC5007296; doi:10.1038/ncomms12493)
Supplement: Supplementary Data 21 — Potential functional consequence of HRAS mutations. PolyPhen-2, SIFT, Provean and Mutation assessor mutational impact analysis of HRAS mutations. [file ncomms12493-s22.xlsx]

## Sheet: Supplementary Data table 20
Supplementary Data Table 21. Potential functional consequence of HRAS mutations. PolyPhen-2, SIFT, Provean and Mutation assessor mutational impact analysis of HRAS mutations.
VARIATION		PROTEIN SEQUENCE CHANGE				PROVEAN PREDICTION				SIFT PREDICTION				POLYPHEN-2		MUTATION ASSESSOR		OVERALL
ROW_NO.	INPUT	PROTEIN_ID	POSITION	RESIDUE_REF	RESIDUE_ALT	SCORE	PREDICTION (cutoff=-2.5)	#SEQ	#CLUSTER	SCORE	PREDICTION (cutoff=0.05)	MEDIAN_INFO	#SEQ	PREDICTION	SCORE	Func.Impact	FI SCORE	>2 Damaging
1	NP_789765.1,61,Q L	NP_789765.1	61	Q	L	-6.52	Deleterious	413	30	0.003	Damaging	3.6	381	possibly damaging	0.552	high	3.945	1
2	NP_789765.1,61,Q L	NP_789765.1	61	Q	L	-6.52	Deleterious	413	30	0.003	Damaging	3.6	381	possibly damaging	0.552	high	3.945	1
3	NP_789765.1,61,Q L	NP_789765.1	61	Q	L	-6.52	Deleterious	413	30	0.003	Damaging	3.6	381	possibly damaging	0.552	high	3.945	1
4	NP_789765.1,13,G V	NP_789765.1	13	G	V	-7.61	Deleterious	413	30	0	Damaging	3.59	369	probably damaging	0.996	high	3.515	1
5	NP_789765.1,12,G D	NP_789765.1	12	G	D	-5.42	Deleterious	413	30	0.011	Damaging	3.59	368	possibly damaging	0.513	medium	3.305	1
6	NP_789765.1,61,Q L	NP_789765.1	61	Q	L	-6.52	Deleterious	413	30	0.003	Damaging	3.6	381	possibly damaging	0.552	high	3.945	1
7	NP_789765.1,61,Q L	NP_789765.1	61	Q	L	-6.52	Deleterious	413	30	0.003	Damaging	3.6	381	possibly damaging	0.552	high	3.945	1
8	NP_789765.1,13,G R	NP_789765.1	13	G	R	-6.68	Deleterious	413	30	0	Damaging	3.59	369	probably damaging	0.997	medium	2.275	1
9	NP_789765.1,13,G V	NP_789765.1	13	G	V	-7.61	Deleterious	413	30	0	Damaging	3.59	369	probably damaging	0.996	high	3.515	1
10	NP_789765.1,61,Q L	NP_789765.1	61	Q	L	-6.52	Deleterious	413	30	0.003	Damaging	3.6	381	possibly damaging	0.552	high	3.945	1
11	NP_789765.1,13,G V	NP_789765.1	13	G	V	-7.61	Deleterious	413	30	0	Damaging	3.59	369	probably damaging	0.996	high	3.515	1
12	NP_789765.1,61,Q L	NP_789765.1	61	Q	L	-6.52	Deleterious	413	30	0.003	Damaging	3.6	381	possibly damaging	0.552	high	3.945	1
13	NP_789765.1,61,Q L	NP_789765.1	61	Q	L	-6.52	Deleterious	413	30	0.003	Damaging	3.6	381	possibly damaging	0.552	high	3.945	1
14	NP_789765.1,12,G S	NP_789765.1	12	G	S	-4.49	Deleterious	413	30	0.028	Damaging	3.59	368	possibly damaging	0.831	low	1.535	1
15	NP_789765.1,12,G D	NP_789765.1	12	G	D	-5.42	Deleterious	413	30	0.011	Damaging	3.59	368	possibly damaging	0.513	medium	3.305	1
16	NP_789765.1,36,I V	NP_789765.1	36	I	V	-0.72	Neutral	413	30	0.003	Damaging	3.6	375	benign	0.116	low	1.585	0
17	NP_789765.1,124,T I	NP_789765.1	124	T	I	-3.07	Deleterious	413	30	0.031	Damaging	3.6	377	benign	0	neutral	0.18	1
18	NP_789765.1,148,T A	NP_789765.1	148	T	A	-3.13	Deleterious	413	30	0.114	Tolerated	3.6	371	benign	0.003	medium	2.795	1
19	NP_789765.1,16,K A	NP_789765.1	16	K	A	-4.82	Deleterious	413	30	0	Damaging	3.59	372	probably damaging	1			1
20	NP_789765.1,69,D H	NP_789765.1	69	D	H	-5.43	Deleterious	413	30	0	Damaging	3.6	381	probably damaging	0.991	medium	2.56	1
21	NP_789765.1,61,Q L	NP_789765.1	61	Q	L	-6.52	Deleterious	413	30	0.003	Damaging	3.6	381	possibly damaging	0.552	high	3.945	1
22	NP_789765.1,137,Y D	NP_789765.1	137	Y	D	-6.69	Deleterious	413	30	0.002	Damaging	3.62	374	probably damaging	0.958	medium	2.715	1
23	NP_789765.1,4,Y H	NP_789765.1	4	Y	H	-3.84	Deleterious	413	30	0.065	Tolerated	3.6	364	probably damaging	1	medium	2.575	1
24	NP_789765.1,13,G V	NP_789765.1	13	G	V	-7.61	Deleterious	413	30	0	Damaging	3.59	369	probably damaging	0.996	high	3.515	1
25	NP_789765.1,32,Y C	NP_789765.1	32	Y	C	-6.79	Deleterious	413	30	0.024	Damaging	3.59	373	probably damaging	0.974	medium	3.46	1
26	NP_789765.1,88,K E	NP_789765.1	88	K	E	-2.53	Deleterious	413	30	0.101	Tolerated	3.6	379	benign	0.01	neutral	0.735	0
27	NP_789765.1,13,G V	NP_789765.1	13	G	V	-7.61	Deleterious	413	30	0	Damaging	3.59	369	probably damaging	0.996	high	3.515	1
28	NP_789765.1,13,G D	NP_789765.1	13	G	D	-5.45	Deleterious	413	30	0.031	Damaging	3.59	369	benign	0.286	medium	3.31	1
29	NP_789765.1,13,G D	NP_789765.1	13	G	D	-5.45	Deleterious	413	30	0.031	Damaging	3.59	369	benign	0.286	medium	3.31	1
30	NP_789765.1,26,N D	NP_789765.1	26	N	D	-3.14	Deleterious	413	30	0.096	Tolerated	3.59	372	benign	0.362	low	0.905	0
31	NP_789765.1,166,P L	NP_789765.1	166	P	L	1.4	Neutral	413	30	0	Damaging	4.32	15	possibly damaging	0.853			1
32	NP_789765.1,106,S P	NP_789765.1	106	S	P	-3.01	Deleterious	413	30	0.013	Damaging	3.6	377	benign	0.003	neutral	0.28	1
33	NP_789765.1,86,N S	NP_789765.1	86	N	S	-1.34	Neutral	413	30	0.789	Tolerated	3.6	379	benign	0	neutral	-0.245	0
34	NP_789765.1,170,L R	NP_789765.1	170	K	R		Neutral	413	30		Tolerated			benign	0.002	neutral	0.345	0
35	NP_789765.1,132,D V	NP_789765.1	132	D	V	-3.78	Deleterious	413	30	0.016	Damaging	3.6	376	benign	0.009	low	1.415	1
36	NP_789765.1,107,D G	NP_789765.1	107	D	G	-5.43	Deleterious	413	30	0.032	Damaging	3.6	377	benign	0.286	medium	1.96	1
37	NP_789765.1,13,G D	NP_789765.1	13	G	D	-5.45	Deleterious	413	30	0.031	Damaging	3.59	369	benign	0.286	medium	3.31	1
38	NP_789765.1,13,G D	NP_789765.1	13	G	D	-5.45	Deleterious	413	30	0.031	Damaging	3.59	369	probably damaging	0.996	medium	3.31	1
39	NP_789765.1,13,G V	NP_789765.1	13	G	V	-7.61	Deleterious	413	30	0	Damaging	3.59	369	possibly damaging	0.552	high	3.515	1
40	NP_789765.1,61,Q L	NP_789765.1	61	Q	L	-6.52	Deleterious	413	30	0.003	Damaging	3.6	381	probably damaging	1	high	3.945	1
41	NP_789765.1,75,G E	NP_789765.1	75	G	E	-7.89	Deleterious	413	30	0	Damaging	3.6	381	benign	0.286	high	3.65	1
42	NP_789765.1,13,G D	NP_789765.1	13	G	D	-5.45	Deleterious	413	30	0.031	Damaging	3.59	369			medium	3.31	1
