# Supplementary material for: Inactivation of TGFβ receptors in stem cells drives cutaneous squamous cell carcinoma
Source: Nat Commun. 2016 Aug 25;7:12493. doi: 10.1038/ncomms12493 (PMC5007296; doi:10.1038/ncomms12493)
Supplement: Supplementary Data 22 — Potential functional consequence of NRAS mutations. PolyPhen-2, SIFT, Provean and Mutation assessor mutational impact analysis of NRAS mutations.. [file ncomms12493-s23.xlsx]

## Sheet: Supplementary data table 21
Supplementary Data Table 22. Potential functional consequence of NRAS mutations. PolyPhen-2, SIFT, Provean and Mutation assessor mutational impact analysis of NRAS mutations.
VARIATION		PROTEIN SEQUENCE CHANGE				PROVEAN PREDICTION				SIFT PREDICTION				POLYPHEN-2		MUTATION ASSESSOR		OVERALL
ROW_NO.	INPUT	PROTEIN_ID	POSITION	RESIDUE_REF	RESIDUE_ALT	SCORE	PREDICTION (cutoff=-2.5)	#SEQ	#CLUSTER	SCORE	PREDICTION (cutoff=0.05)	MEDIAN_INFO	#SEQ	PREDICTION	SCORE	Func.Impact	FI SCORE	>2 Damaging
1	NP_002515.1,17,S G	NP_002515.1	17	S	G	-3.53	Deleterious	364	30	0	Damaging	3.23	383	probably damaging	1	high	4.43	1
2	NP_002515.1,111,M K	NP_002515.1	111	M	K	-5.19	Deleterious	364	30	0	Damaging	3.24	393	possibly damaging	0.761	low	1.075	1
3	NP_002515.1,24,I F	NP_002515.1	24	I	F	-3.19	Deleterious	364	30	0	Damaging	3.23	382	probably damaging	0.996	medium	2.26	1
4	NP_002515.1,132,E G	NP_002515.1	132	E	G	-4.12	Deleterious	364	30	0.088	Tolerated	3.24	391	benign	0.001	low	1.845	0
5	NP_002515.1,148,T I	NP_002515.1	148	T	I	-4.74	Deleterious	364	30	0.027	Damaging	3.24	388	benign	0.248	medium	3.49	1
6	NP_002515.1,177,G E	NP_002515.1	177	G	E	-0.89	Neutral	364	30	0.178	Tolerated	3.32	166	benign	0.005	neutral	0.55	0
7	NP_002515.1,102,R Q	NP_002515.1	102	R	Q	-3.1	Deleterious	364	30	0.038	Damaging	3.24	392	benign	0.119	low	0.99	1
