# Supplementary material for: Inactivation of TGFβ receptors in stem cells drives cutaneous squamous cell carcinoma
Source: Nat Commun. 2016 Aug 25;7:12493. doi: 10.1038/ncomms12493 (PMC5007296; doi:10.1038/ncomms12493)
Supplement: Supplementary Data 23 — Potential functional consequence of KRAS mutations. PolyPhen-2, SIFT, Provean and Mutation assessor mutational impact analysis of HRAS KRAS mutations. [file ncomms12493-s24.xlsx]

## Sheet: Supplementary data table 22
Supplementary Data Table 23. Potential functional consequence of KRAS mutations. PolyPhen-2, SIFT, Provean and Mutation assessor mutational impact analysis of HRAS KRAS mutations.
VARIATION		PROTEIN SEQUENCE CHANGE				PROVEAN PREDICTION				SIFT PREDICTION				POLYPHEN-2		MUTATION ASSESSOR		OVERALL
ROW_NO.	INPUT	PROTEIN_ID	POSITION	RESIDUE_REF	RESIDUE_ALT	SCORE	PREDICTION (cutoff=-2.5)	#SEQ	#CLUSTER	SCORE	PREDICTION (cutoff=0.05)	MEDIAN_INFO	#SEQ	PREDICTION	SCORE	Func.Impact	FI SCORE	>2 Damaging
1	NP_203524.1,100,I F	NP_203524.1	100	I	F	-3.6	Deleterious	392	30	0	Damaging	3.36	398	probably damaging	0.999	medium	2.7	1
2	NP_203524.1,12,G D	NP_203524.1	12	G	D	-5.37	Deleterious	392	30	0.01	Damaging	3.38	385	possibly damaging	0.517	medium	3.245	1
3	NP_203524.1,95,H R	NP_203524.1	95	H	R	-0.44	Neutral	392	30	0.602	Tolerated	3.38	396	benign	0	neutral	-1.15	0
4	NP_203524.1,91,E G	NP_203524.1	91	E	G	-4.3	Deleterious	392	30	0.036	Damaging	3.38	396	benign	0.01	medium	3.18	1
5	NP_203524.1,2,T I	NP_203524.1	2	T	I	-3.84	Deleterious	392	30	0.017	Damaging	3.42	363	possibly damaging	0.52	low	0.815	1
6	NP_203524.1,31,E K	NP_203524.1	31	E	K	-3.25	Deleterious	392	30	0.116	Tolerated	3.38	389	benign	0.048	neutral	0.48	0
7	NP_203524.1,73,R M	NP_203524.1	73	R	M	-5.93	Deleterious	392	30	0	Damaging	3.36	399	probably damaging	1	medium	3.43	1
8	NP_203524.1,182,K E	NP_203524.1	182	K	E	-1.12	Neutral	392	30	0.499	Tolerated	3.51	146	benign	0.017	low	1.355	0
9	NP_203524.1,12,G V	NP_203524.1	12	G	V	-7.11	Deleterious	392	30	0.008	Damaging	3.38	385	probably damaging	0.999	medium	3.135	1
10	NP_203524.1,12,G D	NP_203524.1	12	G	D	-5.37	Deleterious	392	30	0.01	Damaging	3.38	385	possibly damaging	0.517	medium	3.245	1
11	NP_203524.1,51,C R	NP_203524.1	51	C	R	-9.72	Deleterious	392	30	0	Damaging	3.36	396	possibly damaging	0.92	medium	2.305	1
12	NP_203524.1,77,G S	NP_203524.1	77	G	S	-5.94	Deleterious	392	30	0.001	Damaging	3.36	399	probably damaging	0.998	high	3.795	1
13	NP_203524.1,26,N S	NP_203524.1	26	N	S	-2.79	Deleterious	392	30	0.273	Tolerated	3.38	388	benign	0.005	low	1.155	0
14	NP_203524.1,176,K T	NP_203524.1	176	K	T	-1.1	Neutral	392	30	0.177	Tolerated	3.45	193	benign	0.005	low	1.79	0
15	NP_203524.1,12,G D	NP_203524.1	12	G	D	-5.37	Deleterious	392	30	0.01	Damaging	3.38	385	possibly damaging	0.517	medium	3.245	1
16	NP_203524.1,176,K R	NP_203524.1	176	K	R	-0.65	Neutral	392	30	0.263	Tolerated	3.45	193	benign	0.112	low	1.095	0
17	NP_203524.1,154,D N	NP_203524.1	154	D	N	-2.49	Neutral	392	30	0.118	Tolerated	3.36	385	benign	0.012	low	0.87	0
18	NP_203524.1,143,E G	NP_203524.1	143	E	G	-6.07	Deleterious	392	30	0	Damaging	3.36	397	probably damaging	1	high	4.93	1
19	NP_203524.1,12,G D	NP_203524.1	12	G	D	-5.37	Deleterious	392	30	0.01	Damaging	3.38	385	possibly damaging	0.517	medium	3.245	1
