# Supplementary material for: Inactivation of TGFβ receptors in stem cells drives cutaneous squamous cell carcinoma
Source: Nat Commun. 2016 Aug 25;7:12493. doi: 10.1038/ncomms12493 (PMC5007296; doi:10.1038/ncomms12493)
Supplement: Supplementary Data 24 — UV versus damaging analysis. [file ncomms12493-s25.xlsx]

## Sheet: Sheet1
Supplementary Data Table 24. UV versus damaging analysis
		Figure 3d	Damaging Vs UV Crosstabs
			NOTCH2		TGFBR2		TP53		TGFBR1		HRAS		KRAS		NOTCH1		NRAS		CDKN2A
			Non-UV	UV	Non-UV	UV	Non-UV	UV	Non-UV	UV	Non-UV	UV	Non-UV	UV	Non-UV	UV	Non-UV	UV	Non-UV	UV
		Damaging	0.437	0.706	0.5	0.899	0.787	0.913	0.444	0.667	0.839	1	0.545	0.75	0.66	0.697	0.75	0.667	0.75	0.75
		Non-damaging	0.563	0.294	0.5	0.111	0.213	0.087	0.556	0.333	0.161	0	0.455	0.25	0.33	0.303	0.25	0.333	0.25	0.25
SPSS Output
Crosstabs
