# Supplementary material for: Inactivation of TGFβ receptors in stem cells drives cutaneous squamous cell carcinoma
Source: Nat Commun. 2016 Aug 25;7:12493. doi: 10.1038/ncomms12493 (PMC5007296; doi:10.1038/ncomms12493)
Supplement: Supplementary Data 25 — Damaging and Non Damaging. [file ncomms12493-s26.xlsx]

## Sheet: Sheet1
Supplementary Data Table 25
								p-values
	VAF% Vs Dam/Non-Dam			Damaging	Non-Damaging	STDDMA	STDNONDAM	Chi Sq FE
			NOTCH2	32.8	16.9	20.8	10.4	0
			CDKN2A	53.2	27.2	32	13.3	0.009
			TGFBR2	35.8	17.1	26.7	11.4	0.02
			NOTCH1	34.3	27.3	23.5	22.3	0.023
			HRAS	35.7	18.1	19.8	11	0.06
			TP53	40	30.7	25.7	24.5	0.169
			KRAS	24.4	34.2	13.6	28.3	0.256
			NRAS	20.8	30	18.3	28.2	0.559
			TGFBR1	21	18.9	15.1	10.7	0.592
