# Supplementary material for: Inactivation of TGFβ receptors in stem cells drives cutaneous squamous cell carcinoma
Source: Nat Commun. 2016 Aug 25;7:12493. doi: 10.1038/ncomms12493 (PMC5007296; doi:10.1038/ncomms12493)
Supplement: Supplementary Data 26 — PO4-SMAD3 Histoscores of human SCC tumour panel: Wild-type (WT) Vs Mutant (MT) [file ncomms12493-s27.xlsx]

## Sheet: Sheet1
Supplementary Data Table 26:
PO4-SMAD3 Histoscores of human SCC tumour panel: Wild-type (WT) Vs Mutant (MT)
	Tumour	PO4-Smad3 Histoscore	TGFbR1 status	% VAF	TGFbR2 status	% VAF
	TGM13	102.25	WT	-	WT			WT
	TGP4	125.8	WT	-	WT
	TGM5	127.9	WT	-	WT
	TGW10	92.4	WT	-	WT
	TGM24	84.35	WT	-	WT
	TGW2	169.55	WT	-	WT
	TGP4	135.5	WT	-	WT
	TGW29	91.3	WT	-	WT
	TGM22	49.45	MT - K108R	33.3	WT			MT
	TGM4	43.95	WT		MT - E308X	24.5
	TGW12	50.9	WT		MT - W369X	46.2
	TGM1	53.35	MT - V445I	33.3	WT
	TGM9	59.7	WT		MT - C96R + C109R	24.2 + 24.2
	TGM11	63.7	MT - L207S	15.2	MT - E565G	13.2
	TGM17	50.65	MT - R237K	24.4	WT
	TGW14	78.2	MT - N150D	12.2	MT - R232W	11.9
