# Supplementary material for: Inactivation of TGFβ receptors in stem cells drives cutaneous squamous cell carcinoma
Source: Nat Commun. 2016 Aug 25;7:12493. doi: 10.1038/ncomms12493 (PMC5007296; doi:10.1038/ncomms12493)
Supplement: Supplementary Data 27 — 454 pyrosequencing primers. [file ncomms12493-s28.xlsx]

## Sheet: All_results
Supplementary Data Table 27. 454 pyrosequencing primers
Gene	Assay_Name	Forward Primer	Reverse Primer	F-sp	R-sp	Length	GC	Amplicon	Chr (hg19)	From	To	Flag
CDKN2A	CDKN2A_11	ACACTGACGACATGGTTCTACATCCAACACAGTGAAAAGGCAGAA	TACGGTAGCAGAGACTTGGTCTAGTATTTCAATGCCGGTAGGGAC	TCCAACACAGTGAAAAGGCAGAA	AGTATTTCAATGCCGGTAGGGAC	381	44	TCCAACACAGTGAAAAGGCAGAAGCGGTGTTTTTCttttttacatttttataagaatatataaaaaatgatataaatGGACATTTACGGTAGTGGGGGAAGGCATATATCTACGTTAAAAGGCAGGACATTTTTAAAAGCTCTATTTTCTAAATGAAAACTACGAAAGCGGGGTGGGTTGTGGCGGGGGSAGTTGTRGCCCTGTAGGACCTTCGGTGACTGATGATCTAAGTTTCCSGAGGTTTCTCAGAGCCTCTCTGGTYCTTTCAATCGGGGATGTCTGCAGAGGGCAGAAAGAAAACAGGCGTTAGAAACCTGAGGTCAAAGATGTGTGGCACATCCCGCCCTCCTCTCTTGCCGTCCCTACCGGCATTGAAATACT	chr9	21967963	21968343
CDKN2A	CDKN2A_14	ACACTGACGACATGGTTCTACACCAGCTTGCGATAACCAAAGG	TACGGTAGCAGAGACTTGGTCTATGAAGTGTGAATAGGAGGAGAAG	CCAGCTTGCGATAACCAAAGG	ATGAAGTGTGAATAGGAGGAGAAG	390	48	CCAGCTTGCGATAACCAAAGGGCGCCTCAGGCTCTGGCGCTCCTCGGCGGAATMCCGTAGCTTCCCTACGCATGCCTGCTTCTACAAACCCACAAATGGTTTCCGATCATTTCTGAAACAAAATGGATGCTCATTTATTCATGTGCTCTGGCTTCTGCCTTCCTCTCTAATCTCGTTGCGTATGGGCTCCAGCTCGCCGTTCGGTTCTCCCGAGGCAGCATTTACACTTGAGAGTCTCAAGATTATTTTATTCCTGAGGGAGCATTTGCACTTGAAAGTCTCTTTTTACGTTTATTCCTGAGGCAGCATTTGCACTTGAGTTTCTTTCTCCCGTAGCTTGCATTAGAttctccgaccactctttagcttctcctcctattcacacttcat	chr9	21968659	21969048	One primer sits in the repeat region
CDKN2A	CDKN2A_23	ACACTGACGACATGGTTCTACAGGCCGTCCCACCGATTG	TACGGTAGCAGAGACTTGGTCTACCCCGCCACTCTCACC	GGCCGTCCCACCGATTG	ACCCCGCCACTCTCACC	375	63	GGCCGTCCCACCGATTGGCGCGTGAGCTGAGGCAAGACCGGAGACTGGTCTCCCGGGCTGAACYTTCTGTGCTGGAAAATGAATGCTCTGAGCTTTGGAAGCTCTCAGGGTACAAATTCTCAGATCATCAGTCCTCACYTGAGGGACCTTCCGYGGCATCTATGCGGGCATGGTTACTGCCTCTGGTGCCCCCCGCAGCCGCGCGCAGGTACCGTGMGACATCGCRWTGGCCCAGCTCCTCAGCCAGGTCCACGGGCAGACGGCCCCAGGCATCGCGCACGTCCAGCCGCGYCCCGGCCCRGTGCAGCACCACCAGCGTGTCYAGGAAGCCCTCCCGGGCAGCGTMKTGCACGRGTCGGGTGAGAGTGGCGGGGT	chr9	21970763	21971137
CDKN2A	CDKN2A_24	ACACTGACGACATGGTTCTACAAGCACCACCAGCGTGTC	TACGGTAGCAGAGACTTGGTCTCGTGCCTCACAGTGCTCTC	AGCACCACCAGCGTGTC	CGTGCCTCACAGTGCTCTC	392	58	AGCACCACCAGCGTGTCYAGGAAGCCCTCCCGGGCAGCGTMKTGCACGRGTCGGGTGAGAGTGGCGGGGTCGGCGCAGTTGGGCTCCGCGCCGTGGAGCAGCAGCAGCTCCRCCACTCGGGCGCTGCCCATCATCATGACCTGCCAGAGAGAACAGAATGGTCAGAGCCAGGGTGGGGGCCGGCATGACGGAAAGGAAGCTTGTGTAGAGCCCCCTCACCGCCAAGCAGACCCCCACACAAGCCCCAGGTGTCTAATTACCCCTACATTTGCTTCCAGTTTCCARTTTCCTTCTTGAGTTCTCTATCCATTCTTCAGTACACAATGAATTCCATTATATCCTCCGAACTTYTGCGGAGCTGTCGTCACAGGCAGAGAGCACTGTGAGGCACG	chr9	21971068	21971459
CDKN2A	CDKN2A_41	ACACTGACGACATGGTTCTACACAGGTATCTGTGAATTGGAGGCTA	TACGGTAGCAGAGACTTGGTCTGATCCAGGTGGGTAGAGGGTC	CAGGTATCTGTGAATTGGAGGCTA	GATCCAGGTGGGTAGAGGGTC	390	51	CAGGTATCTGTGAATTGGAGGCTAAGTAGTCCCAGCACATCTTACATTTCTTTAAGACTCCCTTTTTATCCCAAACGTTCGTAAATTTTGTATCTGATAAAGAGCATACTTCCATCTAATACAAATATGTTCCCCCCTTCAGATCTTCTCAGCATTCGAGAGATCTGTACGCGCGTGGCTCCTCATTCCTCTTCCTTGGCTTCCCAAGCCCCCAGGGCGTCGCCAGGAGGARGTCTGTGATTACAAACCCCTTCTGAAAACTCCCCAGGAAGCCTCCCCTTTTTCCGGAGAATCGAAGCGCTACCTGATTCCAATTCCCCTGCAAACTTCGTCCTCCAGAGTCGCCSGCCATCCCCTGCTCCCGCTGCAGACCCTCTACCCACCTGGATC	chr9	21974294	21974683
CDKN2A	CDKN2A_42	ACACTGACGACATGGTTCTACACTGATTCCAATTCCCCTGCAAAC	TACGGTAGCAGAGACTTGGTCTCAGAGGATTTGAGGGACAGGGT	CTGATTCCAATTCCCCTGCAAAC	CAGAGGATTTGAGGGACAGGGT	384	70	CTGATTCCAATTCCCCTGCAAACTTCGTCCTCCAGAGTCGCCSGCCATCCCCTGCTCCCGCTGCAGACCCTCTACCCACCTGGATCGGCCTCCGACCGTAACTATTCGGTGCGTTGGGCAGCGCCCCCGCCTCCAGCAGCGCCCGCACCTCCTCTACCCGACCCCGGGCCGCGGCCGTGGCCAGCCAGTCAGCCGAAGGCTCCATGCTGCTCCCCGCCGCCGGCTCCATGCTGCTCCCCGCCGCCCGCTGCCTGCTCTCCCCMTCTCCGCAGCCGCCGAGCGCACGCGGTCCGCCCCACCCTCTGGTGACCAGCCAGCCCCTCCTCTTTCTTCCTCCGGTGCTGGCGGAAGAGCCCCCTCCGACCCTGTCCCTCAAATCCTCTG	chr9	21974598	21974981
CDKN2A	CDKN2A_43	ACACTGACGACATGGTTCTACAAGCCAGCCCCTCCTCTTT	TACGGTAGCAGAGACTTGGTCTGCGGATTTCTTTTTAACAGAGTGAAC	AGCCAGCCCCTCCTCTTT	GCGGATTTCTTTTTAACAGAGTGAAC	373	65	AGCCAGCCCCTCCTCTTTCTTCCTCCGGTGCTGGCGGAAGAGCCCCCTCCGACCCTGTCCCTCAAATCCTCTGGAGGGACCGCGGTATCTTTCCAGGCAAGGGGACGCNGTGAGCGAGTGCTCGGAGGAGGTGCTATTAACTCCGAGCACTTAGCGAATGTGGCACCCCTGAAGTCGCCCCAGGTTGGGTCTCCCCCGGGGGCACCAGCCGGAAGCAGCCCTCGCCAGAGCCWGCGTTGGCAAGGAAGGAGGACTGGGCTCCTCCCCACCTGCCCCCCACACCGCCCTCCGGCCTCCCTGCTCCCAGCCGCGCTCCCCCGCCTGCCAGCAAAGGCGTGTTTGAGTGCGTTCACTCTGTTAAAAAGAAATCCGC	chr9	21974909	21975281
CDKN2A	CDKN2A_1	ACACTGACGACATGGTTCTACAAGTCCCAGCACATCTTACATTTC	TACGGTAGCAGAGACTTGGTCTACCGAATAGTTACGGTCGGAGG	AGTCCCAGCACATCTTACATTTC	ACCGAATAGTTACGGTCGGAGG	387	51	AGTCCCAGCACATCTTACATTTCTTTAAGACTCCCTTTTTATCCCAAACGTTCGTAAATTTTGTATCTGATAAAGAGCATACTTCCATCTAATACAAATATGTTCCCCCCTTCAGATCTTCTCAGCATTCGAGAGATCTGTACGCGCGTGGCTCCTCATTCCTCTTCCTTGGCTTCCCAAGCCCCCAGGGCGTCGCCAGGAGGARGTCTGTGATTACAAACCCCTTCTGAAAACTCCCCAGGAAGCCTCCCCTTTTTCCGGAGAATCGAAGCGCTACCTGATTCCAATTCCCCTGCAAACTTCGTCCTCCAGAGTCGCCSGCCATCCCCTGCTCCCGCTGCAGACCCTCTACCCACCTGGATCGGCCTCCGACCGTAACTATTCGGT	chr9	21974321	21974707
CDKN2A	CDKN2A_2	ACACTGACGACATGGTTCTACACTGATTCCAATTCCCCTGCAAAC	TACGGTAGCAGAGACTTGGTCTCAGAGGATTTGAGGGACAGGGT	CTGATTCCAATTCCCCTGCAAAC	CAGAGGATTTGAGGGACAGGGT	384	70	CTGATTCCAATTCCCCTGCAAACTTCGTCCTCCAGAGTCGCCSGCCATCCCCTGCTCCCGCTGCAGACCCTCTACCCACCTGGATCGGCCTCCGACCGTAACTATTCGGTGCGTTGGGCAGCGCCCCCGCCTCCAGCAGCGCCCGCACCTCCTCTACCCGACCCCGGGCCGCGGCCGTGGCCAGCCAGTCAGCCGAAGGCTCCATGCTGCTCCCCGCCGCCGGCTCCATGCTGCTCCCCGCCGCCCGCTGCCTGCTCTCCCCMTCTCCGCAGCCGCCGAGCGCACGCGGTCCGCCCCACCCTCTGGTGACCAGCCAGCCCCTCCTCTTTCTTCCTCCGGTGCTGGCGGAAGAGCCCCCTCCGACCCTGTCCCTCAAATCCTCTG	chr9	21974598	21974981
CDKN2A	CDKN2A_3	ACACTGACGACATGGTTCTACACAAACAAAACAAGTGCCGAATGC	TACGGTAGCAGAGACTTGGTCTCTGCGGGGCGGAGATG	CAAACAAAACAAGTGCCGAATGC	CTGCGGGGCGGAGATG	381	68	CAAACAAAACAAGTGCCGAATGCGCCCCGGACTTTTCGAGGGCCTTTCCTACCTGGTCTTCTAGGAAGCGGCTGCTGCCCTAGACGCTGGCTCCTCAGTAGCATCAGCACGAGGGCCACAGCGGCGGGCGCCCCTGGCGCTGCCCACTCCCCCGTGAGCCGCGGGATGTGAACCACGAAAACCCTCACTCGCGGCGRGCCGCACGCGCGCCGAATCCGGAGGGTCACCAAGAACCTGCGCACCATGTTCTCGCCGCCTCCARGGCCGAGCTCGGCAGCCGCTGCGCCGCCCTTTGGCACCAGAGGTGAGCAGCGCCACTCCTGCCCCCTTAACTGCAGACTGGGACCCACGCACCGSCCCCTGCCCATCTCCGCCCCGCAG	chr9	21994086	21994466
CDKN2A	CDKN2A_4	ACACTGACGACATGGTTCTACAGAATCCGGAGGGTCACCAAGAA	TACGGTAGCAGAGACTTGGTCTACACAGGGCGGGAAAGTG	GAATCCGGAGGGTCACCAAGAA	ACACAGGGCGGGAAAGTG	388	73	GAATCCGGAGGGTCACCAAGAACCTGCGCACCATGTTCTCGCCGCCTCCARGGCCGAGCTCGGCAGCCGCTGCGCCGCCCTTTGGCACCAGAGGTGAGCAGCGCCACTCCTGCCCCCTTAACTGCAGACTGGGACCCACGCACCGSCCCCTGCCCATCTCCGCCCCGCAGGCGCGCACCCGCCTTCCCTGAGCGCGCCCGCcccccaccttcacccccacccccaccccacccccactcccacccGGACCTCCAAGATCTCGGAACGGCTCTGAGCCCTGCGCACGCGGGAAGGGCTGCCGGAGGCGCCCGTAGGGAGGCGCGCGCGCGGGCGGCTCAGGGCCCGCGTTCCTCTCCCTCCCGCCTACCGCCACTTTCCCGCCCTGTGT	chr9	21994297	21994684
CDKN2A	CDKN2A_11	ACACTGACGACATGGTTCTACATCCAACACAGTGAAAAGGCAGAA	TACGGTAGCAGAGACTTGGTCTAGTATTTCAATGCCGGTAGGGAC	TCCAACACAGTGAAAAGGCAGAA	AGTATTTCAATGCCGGTAGGGAC	381	44	TCCAACACAGTGAAAAGGCAGAAGCGGTGTTTTTCttttttacatttttataagaatatataaaaaatgatataaatGGACATTTACGGTAGTGGGGGAAGGCATATATCTACGTTAAAAGGCAGGACATTTTTAAAAGCTCTATTTTCTAAATGAAAACTACGAAAGCGGGGTGGGTTGTGGCGGGGGSAGTTGTRGCCCTGTAGGACCTTCGGTGACTGATGATCTAAGTTTCCSGAGGTTTCTCAGAGCCTCTCTGGTYCTTTCAATCGGGGATGTCTGCAGAGGGCAGAAAGAAAACAGGCGTTAGAAACCTGAGGTCAAAGATGTGTGGCACATCCCGCCCTCCTCTCTTGCCGTCCCTACCGGCATTGAAATACT	chr9	21967963	21968343
CDKN2A	CDKN2A_14	ACACTGACGACATGGTTCTACACCAGCTTGCGATAACCAAAGG	TACGGTAGCAGAGACTTGGTCTATGAAGTGTGAATAGGAGGAGAAG	CCAGCTTGCGATAACCAAAGG	ATGAAGTGTGAATAGGAGGAGAAG	390	48	CCAGCTTGCGATAACCAAAGGGCGCCTCAGGCTCTGGCGCTCCTCGGCGGAATMCCGTAGCTTCCCTACGCATGCCTGCTTCTACAAACCCACAAATGGTTTCCGATCATTTCTGAAACAAAATGGATGCTCATTTATTCATGTGCTCTGGCTTCTGCCTTCCTCTCTAATCTCGTTGCGTATGGGCTCCAGCTCGCCGTTCGGTTCTCCCGAGGCAGCATTTACACTTGAGAGTCTCAAGATTATTTTATTCCTGAGGGAGCATTTGCACTTGAAAGTCTCTTTTTACGTTTATTCCTGAGGCAGCATTTGCACTTGAGTTTCTTTCTCCCGTAGCTTGCATTAGAttctccgaccactctttagcttctcctcctattcacacttcat	chr9	21968659	21969048	One primer sits in the repeat region
CDKN2A	CDKN2A_23	ACACTGACGACATGGTTCTACAGGCCGTCCCACCGATTG	TACGGTAGCAGAGACTTGGTCTACCCCGCCACTCTCACC	GGCCGTCCCACCGATTG	ACCCCGCCACTCTCACC	375	63	GGCCGTCCCACCGATTGGCGCGTGAGCTGAGGCAAGACCGGAGACTGGTCTCCCGGGCTGAACYTTCTGTGCTGGAAAATGAATGCTCTGAGCTTTGGAAGCTCTCAGGGTACAAATTCTCAGATCATCAGTCCTCACYTGAGGGACCTTCCGYGGCATCTATGCGGGCATGGTTACTGCCTCTGGTGCCCCCCGCAGCCGCGCGCAGGTACCGTGMGACATCGCRWTGGCCCAGCTCCTCAGCCAGGTCCACGGGCAGACGGCCCCAGGCATCGCGCACGTCCAGCCGCGYCCCGGCCCRGTGCAGCACCACCAGCGTGTCYAGGAAGCCCTCCCGGGCAGCGTMKTGCACGRGTCGGGTGAGAGTGGCGGGGT	chr9	21970763	21971137
CDKN2A	CDKN2A_24	ACACTGACGACATGGTTCTACAAGCACCACCAGCGTGTC	TACGGTAGCAGAGACTTGGTCTCGTGCCTCACAGTGCTCTC	AGCACCACCAGCGTGTC	CGTGCCTCACAGTGCTCTC	392	58	AGCACCACCAGCGTGTCYAGGAAGCCCTCCCGGGCAGCGTMKTGCACGRGTCGGGTGAGAGTGGCGGGGTCGGCGCAGTTGGGCTCCGCGCCGTGGAGCAGCAGCAGCTCCRCCACTCGGGCGCTGCCCATCATCATGACCTGCCAGAGAGAACAGAATGGTCAGAGCCAGGGTGGGGGCCGGCATGACGGAAAGGAAGCTTGTGTAGAGCCCCCTCACCGCCAAGCAGACCCCCACACAAGCCCCAGGTGTCTAATTACCCCTACATTTGCTTCCAGTTTCCARTTTCCTTCTTGAGTTCTCTATCCATTCTTCAGTACACAATGAATTCCATTATATCCTCCGAACTTYTGCGGAGCTGTCGTCACAGGCAGAGAGCACTGTGAGGCACG	chr9	21971068	21971459
CDKN2A	CDKN2A_41	ACACTGACGACATGGTTCTACACAGGTATCTGTGAATTGGAGGCTA	TACGGTAGCAGAGACTTGGTCTGATCCAGGTGGGTAGAGGGTC	CAGGTATCTGTGAATTGGAGGCTA	GATCCAGGTGGGTAGAGGGTC	390	51	CAGGTATCTGTGAATTGGAGGCTAAGTAGTCCCAGCACATCTTACATTTCTTTAAGACTCCCTTTTTATCCCAAACGTTCGTAAATTTTGTATCTGATAAAGAGCATACTTCCATCTAATACAAATATGTTCCCCCCTTCAGATCTTCTCAGCATTCGAGAGATCTGTACGCGCGTGGCTCCTCATTCCTCTTCCTTGGCTTCCCAAGCCCCCAGGGCGTCGCCAGGAGGARGTCTGTGATTACAAACCCCTTCTGAAAACTCCCCAGGAAGCCTCCCCTTTTTCCGGAGAATCGAAGCGCTACCTGATTCCAATTCCCCTGCAAACTTCGTCCTCCAGAGTCGCCSGCCATCCCCTGCTCCCGCTGCAGACCCTCTACCCACCTGGATC	chr9	21974294	21974683
CDKN2A	CDKN2A_42	ACACTGACGACATGGTTCTACACTGATTCCAATTCCCCTGCAAAC	TACGGTAGCAGAGACTTGGTCTCAGAGGATTTGAGGGACAGGGT	CTGATTCCAATTCCCCTGCAAAC	CAGAGGATTTGAGGGACAGGGT	384	70	CTGATTCCAATTCCCCTGCAAACTTCGTCCTCCAGAGTCGCCSGCCATCCCCTGCTCCCGCTGCAGACCCTCTACCCACCTGGATCGGCCTCCGACCGTAACTATTCGGTGCGTTGGGCAGCGCCCCCGCCTCCAGCAGCGCCCGCACCTCCTCTACCCGACCCCGGGCCGCGGCCGTGGCCAGCCAGTCAGCCGAAGGCTCCATGCTGCTCCCCGCCGCCGGCTCCATGCTGCTCCCCGCCGCCCGCTGCCTGCTCTCCCCMTCTCCGCAGCCGCCGAGCGCACGCGGTCCGCCCCACCCTCTGGTGACCAGCCAGCCCCTCCTCTTTCTTCCTCCGGTGCTGGCGGAAGAGCCCCCTCCGACCCTGTCCCTCAAATCCTCTG	chr9	21974598	21974981
CDKN2A	CDKN2A_43	ACACTGACGACATGGTTCTACAAGCCAGCCCCTCCTCTTT	TACGGTAGCAGAGACTTGGTCTGCGGATTTCTTTTTAACAGAGTGAAC	AGCCAGCCCCTCCTCTTT	GCGGATTTCTTTTTAACAGAGTGAAC	373	65	AGCCAGCCCCTCCTCTTTCTTCCTCCGGTGCTGGCGGAAGAGCCCCCTCCGACCCTGTCCCTCAAATCCTCTGGAGGGACCGCGGTATCTTTCCAGGCAAGGGGACGCNGTGAGCGAGTGCTCGGAGGAGGTGCTATTAACTCCGAGCACTTAGCGAATGTGGCACCCCTGAAGTCGCCCCAGGTTGGGTCTCCCCCGGGGGCACCAGCCGGAAGCAGCCCTCGCCAGAGCCWGCGTTGGCAAGGAAGGAGGACTGGGCTCCTCCCCACCTGCCCCCCACACCGCCCTCCGGCCTCCCTGCTCCCAGCCGCGCTCCCCCGCCTGCCAGCAAAGGCGTGTTTGAGTGCGTTCACTCTGTTAAAAAGAAATCCGC	chr9	21974909	21975281
HRAS	HRAS_t1_1	ACACTGACGACATGGTTCTACAGACGCCCGCTCACCTG	TACGGTAGCAGAGACTTGGTCTCCAAGCCCAACCCCGAGA	GACGCCCGCTCACCTG	CCAAGCCCAACCCCGAGA	521	83	GACGCCCGCTCACCTGTgcccgcgggccccgcccggccccACCCACccgccgccgccgccgccgccgccgcTTAcgcccgccggccccgcgcccccggcccgcgccgcgcgTATTGCTGCCGCCTGGGGGCGAGGAGGGCGCGCGGCCCGGCCGATCCCTGCCCGCACTCACCGTTCACAGGCGCGACTGCCCccggggccagggccggggccgaggccggggcggggcgggggcgggggcgCGCGGTTCGCCCCGCGCATGGGCTCCGTCCGCGGCGGGTGCGGCTCGGGTTGCGGGCGCAGGGCACGGGCGGCGGAGACTCGGGCGGGCCTGCGCACGCCCCGCCCCGCGcCCGTCCgTCTGCCAGGCGCGGCCTACCATTGGCTGCGCGCCATCGG…	chr11	535244	535764
HRAS	HRAS_t1_2	ACACTGACGACATGGTTCTACAGCCCGTCTGTCAGGAGC	TACGGTAGCAGAGACTTGGTCTCAAGCGTCCTCGGGGTG	GCCCGTCTGTCAGGAGC	CAAGCGTCCTCGGGGTG	483	76	GCCCGTCTGTCAGGAGCCGCGGTCGGGCGGGGCTTCCGGGAGCAACGCGGGAGGCGGAGCCAGTAGGGCCGCGGCCTCTCGGGGTTGGGCTTGGCTGGAGACCGGAgCCGAGcTCGGGGTTGCTCGAgGAAGGCCAGGGAGCCGGTGTCTGGGGGCCCGGGGCGGCATCTCCGAGCAGGGCCCCGGGCTCTCCCGGGAACAGGCCGGCGAGAGAACCCGACTCAGCGGTGCCGGTGCACCAGAGGCCCTCCCTGCGCCGGCAGCGCGGCGCCGCCCACCGCGGAGGTCCCGGGGCTACGGGCTGGGgAAAGGCTGGGATCCGCCGGGACCAAGGCGGGATGCTCGGAGCTGGGGGCCCCCGGGTGGCCGCGGGGTCCGGTTgCCCGGCTGCCCTTCCGC…	chr11	535671	536153
HRAS	HRAS_t2_1	ACACTGACGACATGGTTCTACACCCTATCCTGGCTGTGTCCT	TACGGTAGCAGAGACTTGGTCTCCTTTTCCCATCACTGGGTCATT	CCCTATCCTGGCTGTGTCCT	CCTTTTCCCATCACTGGGTCATT	456	67	CCCTATCCTGGCTGTGTCCTGGGCTCGCCCGCAGCAGCTGCTGGCACCTGGACGGcGGCGCCAGGCTCACCTCtaTAGTGGGGTCGTATTCGTCCACAAAaTGGTTCTGGATCAGCTGGATGGTCAGCGCACTCTTGCCCACACCGCCGGCGCCCACCACCACCAGCTTATATTCCGTCATCGCTCCTCAgGGGCCTGCGGCCCGGGGTCCTCCTACAGGGTCTCCTGCCCCACCTGCCAAGGAGGGCCCTGCTCAGCCAGGccCAGGCCCAGcCCCAGGCCCCACAGGGCAGCTGCTGGCAGGGCCATCTGAAGGGCAAACCCACAGCGGTCCCTGGGCCCCAACGCCAGGCAGCAAGGACTGCAGCGTGCCTACCTGTGCAGCTGCAACCCAGCGTG…	chr11	534142	534597
HRAS	HRAS_t3_1	ACACTGACGACATGGTTCTACATGGGACACTCTGGGGACAA	TACGGTAGCAGAGACTTGGTCTGCTCTCGCTTTCCACCTCTC	TGGGACACTCTGGGGACAA	GCTCTCGCTTTCCACCTCTC	537	69	TGGGACACTCTGGGGACAAGAGGGGCCGGGCCCCAGGGTCACCGCTCCGGCCTGGCTCAGGGCAGCTCTCCCCAAGGACCTCCGCCTTCCCCGGAGCTGTGTCGGCCCAGGACTGCAGGGCGTGAGCCCAGACCCCGGCCCTCGCCTCCCTCACTGCCCTGCCGTCCCGGGAGACTTACAGCGCGAGgGGCCGCTGGGTCACATGGGTCCcgGGGGGTCCCAGAGGGTCCCGGAGCTGGAGCTAGAGCCAGAGCGGCTGCCCTGTGTCAAGGGAGAGGGTCAGTGAGTGCTGCTCCCTGGCTGGGGCGGGGCGGGGCGGGTCCCTGGCTAGCTGTGGGGTGGAGAGCTGCCTCACCTGCCGGGTCTTGGCCGAGGTCTCGATGTAGGGGATGCCGTAGC…	chr11	533098	533634
HRAS	HRAS_t3_2	ACACTGACGACATGGTTCTACAGCAGCCAGGTCACACTTGTTC	TACGGTAGCAGAGACTTGGTCTCATGAGAGGTACCAGGGAGAGG	GCAGCCAGGTCACACTTGTTC	CATGAGAGGTACCAGGGAGAGG	493	64	GCAGCCAGGTCACACTTGTTCCCCACCAGCACCATGGGCACGTCATCCGAGTCCTTCACCCGTTTGATCTGCTCCCTGAGAGGTGGAAAGCGAGAGCTGGCTACGGGGgCTGCAGGCGCaGCGGCATCCAGGACATGCGCAGAGAGGACAGGAGGCCCCTGCCTGGACGCAGCCGGCCTGGCCCCACCTGTGCGGCGTGGGCTCCCGGGCCAGCCTCACGGGGTTCACCTGTACTGGTGGATGTCCTCAAAAGACTTGGTGTTGTTGATGGCAAACACACACAGGAAGCCCTCCCCGGTGCGCATGTACTGGTCCCGCATGGCGCTGTACTCCTCCTgGCCGGCGGTATCCAGGATGTCCAACAGGCACGTCTCCCCATCAATGACCACCTGCTTCCGG…	chr11	533538	534030
HRAS	HRAS_t4_1	ACACTGACGACATGGTTCTACACCCTCAGCCGAAAACCAAGAT	TACGGTAGCAGAGACTTGGTCTCCTGATCCCATCCCTCCTTTC	CCCTCAGCCGAAAACCAAGAT	CTCCTGATCCCATCCCTCCTTTC	561	64	CCCTCAGCCGAAAACCAAGATCAAGACCATCCAATAATTTACTGTGATCCCATCTGTGCCCGACAAGGGCCCACAGAGGCCTGGGAGGgGAGCTAAGGGCTGGGGTTCCGGTGGCATTTGGGATGTTCAAGACAGTCTGTGCACAGCCTCCCTGGgAGGGTCTGCAGTCAcCTCGGCCCACGGTCCCgGGGTGACTGGGCTCCAGCAGCccttccttccttccttgcttccgtccttccttcctcctccttccGTCTGCACCTCCTTCCTGCATCCGGCACCTCCATGTCCTGAGCTTGTGCTGGGCGGGGCACAAGGGAGGCTGCTGACCGCAGGCCAGGAGACCGGCAGgGGCGGGGAGCCGGGGTCATCCGgTGGGCGTGGCGGCCGCCCTGGGAG…	chr11	532222	532782
HRAS	HRAS_t1_1	ACACTGACGACATGGTTCTACAGACGCCCGCTCACCTG	TACGGTAGCAGAGACTTGGTCTCGCGCAGCCAATGGTAGG	GACGCCCGCTCACCTG	CGCGCAGCCAATGGTAGG	392	84	GACGCCCGCTCACCTGTgcccgcgggccccgcccggccccACCCACccgccgccgccgccgccgccgccgcTTAcgcccgccggccccgcgcccccggcccgcgccgcgcgTATTGCTGCCGCCTGGGGGCGAGGAGGGCGCGCGGCCCGGCCGATCCCTGCCCGCACTCACCGTTCACAGGCGCGACTGCCCccggggccagggccrgggccgaggccrgggcggggcgggggcgggggcgCGCGGTTCGCCCCGCGCATGGGCTCCGTCCGCGGCGGGTGCGGCTCGGGTTGCGGGCGCAGGGCACGGGCGGCGGAGACTCGGGCGGGCCTGCGCACGCCCCGCCCCGCGYCCGTCCRTCTGCCAGGCGCGGCCTACCATTGGCTGCGCG	chr11	535244	535635
HRAS	HRAS_t1_2	ACACTGACGACATGGTTCTACAATCCCTGCCCGCACTCA	TACGGTAGCAGAGACTTGGTCTCAAGCCCAACCCCGAGAG	ATCCCTGCCCGCACTCA	CAAGCCCAACCCCGAGAG	366	80	ATCCCTGCCCGCACTCACCGTTCACAGGCGCGACTGCCCccggggccagggccrgggccgaggccrgggcggggcgggggcgggggcgCGCGGTTCGCCCCGCGCATGGGCTCCGTCCGCGGCGGGTGCGGCTCGGGTTGCGGGCGCAGGGCACGGGCGGCGGAGACTCGGGCGGGCCTGCGCACGCCCCGCCCCGCGYCCGTCCRTCTGCCAGGCGCGGCCTACCATTGGCTGCGCGCCATCGGGCCCCGYCCCACCCCGGTTGGCTGAGCGGCCCGTCTGTCAGGAGCCGCGGTCGGGCGGGGCTTCCGGGAGCAACGCGGGAGGCGGAGCCAGTAGGGCCGCGGCCTCTCGGGGTTGGGCTTG	chr11	535398	535763
HRAS	HRAS_t1_3	ACACTGACGACATGGTTCTACAGGCGGAGCCAGTAGGG	TACGGTAGCAGAGACTTGGTCTGGTGCGTGGTGGTAGGT	GGCGGAGCCAGTAGGG	GGTGCGTGGTGGTAGGT	388	76	GGCGGAGCCAGTAGGGCCGCGGCCTCTCGGGGTTGGGCTTGGCTGGAGACCGGAKCCGAGMTCGGGGTTGCTCGARGAAGGCCAGGGAGCCGGTGTCTGGGGGCCCGGGGCGGCATCTCCGAGCAGGGCCCCGGGCTCTCCCGGGAACAGGCCGGCGAGAGAACCCGACTCAGCGGTGCCGGTGCACCAGAGGCCCTCCCTGCGCCGGCAGCGCGGCGCCGCCCACCGCGGAGGTCCCGGGGCTACGGGCTGGGRAAAGGCTGGGATCCGCCGGGACCAAGGCGGGATGCTCGGAGCTGGGGGCCCCCGGGTGGCCGCGGGGTCCGGTTSCCCGGCTGCCCTTCCGCGCAGGTGGAGCGGCCGCGCACCCCACCTACCACCACGCACC	chr11	535723	536110
KRAS	KRAS_t1_1	ACACTGACGACATGGTTCTACAcGGGGACCCCTAATTCATTCAC	TACGGTAGCAGAGACTTGGTCTCCGGCAGTCCCTCCTC	cGGGGACCCCTAATTCATTCAC	TCCGGCAGTCCCTCCTC	596	75	cGGGGACCCCTAATTCATTCACTcgccgccggccccgcccggcgccggcAAAGAGGGTCGGGACCCGGGCAGGGGCCCAGGAGRGGTGGTCCGCTCCGTACCTCTCTCCCGCACCTGGGAGCCGCTGAGCCTCTGGCCCCGCCGCCGCCTTCAGTGCCTGCGCCGCGCTCGCTCCCAGTCCGAAATGGCGGGGGCCGGGAGTACTGGCCGARccgccgccaccttcgccgccgccactgccgccgccgctgctgcctccgccgccgcggccgccgccTAGGAAAATCGAGCTCCGAGCACACCGATGAGTTCGGGGCCGGGCGGCCGCAGAGGGCAGAGCTATCGATGCGTTCCGCGCTCGATTCTTCTTCAgacgggcgtacgagagggagcggctga…	chr12	25403584	25404179
KRAS	KRAS_t1_2	ACACTGACGACATGGTTCTACAGTTCCGCGCTCGATTCTTCTT	TACGGTAGCAGAGACTTGGTCTCCACTTTTGGTGACTGCTTGTTT	GTTCCGCGCTCGATTCTTCTT	CCACTTTTGGTGACTGCTTGTTT	507	72	GTTCCGCGCTCGATTCTTCTTCAgacgggcgtacgagagggagcggctgagggcggtgtgggaagagggaagasggggaggcagcgagcgccggcggggagaaggagggggccgggccgggccggcgggggaggagcgggggccgggccggcggaggaaggggtggctggggcggtctagggtggcgagccgggccggctggagagcgggtctgggcggcgcCTTGGCGGGAGGAGGGACTGCCGGACCCACGCGGCGGCCCGCCCCCTGCCTAGCCGCAAGGCTGTCCCCGCAGCSGCCAATTCTGACCCGGAGCGGGACCGGACCGCGGCGGGCTGTGCGGATGCCACCAGGGAGACGCCGCGAGCGGCCACGCCGCCCCGCTGACCGGTCTCCACA…	chr12	25403933	25404439
KRAS	KRAS_t2_1	ACACTGACGACATGGTTCTACAGCACAGAGAGTGAACATCATGGA	TACGGTAGCAGAGACTTGGTCTACGATACACGTCTGCAGTCAAC	GCACAGAGAGTGAACATCATGGA	TACGATACACGTCTGCAGTCAAC	524	34	GCACAGAGAGTGAACATCATGGACCCTGACAWACTCCCAAGGAAAGTAAAGTTCCCATATTAATGGTTACATATAACTTGAAACCCAAGGTACATTTCAGNNNNNNTAACTTTCAGCATAATTATCTTGTAATAAGTACTCATGAAAATGGTCAGAGAAACCTTTATCTGTATCAAAGAATGGTCCTGCACCAGTAATATGCATATTAAAACAAGATTTACCTCTATTGTTGGATCATATTCGTCCACAAAATGATTCTGAATTAGCTGTATCGTCAAGGCACTCTTGCCTACGCCACCAGCTCCAACTACCACAAGTTTATATTCAGTCATTTTCAGCAGGCCTTATAATAAAAATAATGAAAATGTGACTATATTAGAACATGTCACACATAAGGTT…	chr12	25397987	25398510
KRAS	KRAS_t3_1	ACACTGACGACATGGTTCTACAGTGACACCATCTCAAATCATCTTT	TACGGTAGCAGAGACTTGGTCTAGGTGCACTGTAATAATCCAGAC	AGTGACACCATCTCAAATCATCTTT	AGGTGCACTGTAATAATCCAGAC	580	36	AGTGACACCATCTCAAATCATCTTTTCATATTCTTTTTTATGGKTTTCTTTTTTAATGATGTATCTAAAAAGTTTAAAGTCTTGCTTTTGTAGAATAGTCaagagtacagaaggctgtggagtcaaacaggcctaggtttcaatcccagcaccaccactaccsatgcagtctggagcaagttactccactgctctaatcccccaagaacttcatttataaaacagggatattacctacctcataaacattatttaaaaatttdtattaaatattatatgcatggcattagcaaagACTCAAAAAMTAAAAACTATAATTACTCCTTAATGTCAGCTTATTATATTCAATTTAAACCCACCTATAATGGTGAATATCTTCAAATGATTTAGTATTATTTA…	chr12	25379809	25380388
KRAS	KRAS_t4_1	ACACTGACGACATGGTTCTACAAACCAAAGCCAAAAGCAGTACC	TACGGTAGCAGAGACTTGGTCTAGTAGAAGAAGGAAGGAAAATTTGGTG	AAACCAAAGCCAAAAGCAGTACC	AGTAGAAGAAGGAAGGAAAATTTGGTG	499	33	AAACCAAAGCCAAAAGCAGTACCATGGACACTGGATTAAGAAGCAATGCCCTCTCAAGAGACAAAAACATTTACTAAATATTGTTTTATTTCCTAGTAYAGCATAATTGAGAGAAAAACTGATATATTAAATGACATAACAGTTATGATTTTGCAGAAAACAGATCTGTATTTATTTCAGTGTTACTTACCTGTCTTGTCTTTGCTGATGTTTCAATAAAAGGAATTCCATAACTTCTTGCTAAGTCCTGAGCCTGTTTTGTGTCTACTGTTCTAGAAGGCAAATCACATTTATTTCCTACTAGGACCATAGGTACATCTTCAGAGTCCTTAACTCTTTTAATTTGTTCTCTGGGAAAGAAAAAAAAGTTATAGCACAGTCATTAGTAACACAAATATC…	chr12	25378358	25378856
KRAS	KRAS_t5_1	ACACTGACGACATGGTTCTACATGGTTGCCACCTTGTTACCTTTA	TACGGTAGCAGAGACTTGGTCTAGGCTTTAATTCCAGGACTAGCA	TGGTTGCCACCTTGTTACCTTTA	AGGCTTTAATTCCAGGACTAGCA	532	32	TGGTTGCCACCTTGTTACCTTTAAAAGACATCTGCTTTCTGCCAAAATTAATGTGCTGAACTTAAACTTACCAGATTACATTATAATGCATTTTTTnnTTTTCACACAGCCAGGAGTCTTTTCTTCTTTGCTGATTTTTTTCAATCTGTATTGTCGGATCTCYCTCACCAATGTATnnAAAGCATCCTCCACTCTCTGCATTGTAAAACACAACTTCTTTAAAGTCTGTTGCATTGGTAAGAGTAATTTACTGGGAAAGCCATGTGCAAGAAGTTTGAGATTATGAGCTTGAGATTTTTTTTTTTTTAAACAGACATCAGACTGTTTGAATAAAACTGAGGATGCAGTTTTAAAATATGGGCTAGAATCCTGGTTTGTTCTTAAAAGTCAGTTTTGTTT…	chr12	25368300	25368831
KRAS	KRAS_t1_1_1	ACACTGACGACATGGTTCTACACGCCGGCAAAGAGGGTC	TACGGTAGCAGAGACTTGGTCTTCTTCCCTCTTCCCACACC	CGCCGGCAAAGAGGGTC	TCTTCCCTCTTCCCACACC	380	72	cgccggcAAAGAGGGTCGGGACCCGGGCAGGGGCCCAGGAGRGGTGGTCCGCTCCGTACCTCTCTCCCGCACCTGGGAGCCGCTGAGCCTCTGGCCCCGCCGCCGCCTTCAGTGCCTGCGCCGCGCTCGCTCCCAGTCCGAAATGGCGGGGGCCGGGAGTACTGGCCGArccgccgccaccttcgccgccgccactgccgccgccgctgctgcctccgccgccgcggccgccgccTAGGAAAATCGAGCTCCGAGCACACCGATGAGTTCGGGGCCGGGCGGCCGCAGAGGGCAGAGCTATCGATGCGTTCCGCGCTCGATTCTTCTTCAgacgggcgtacgagagggagcggctgagggcggtgtgggaagagggaaga	chr12	25403626	25404005
KRAS	KRAS_t1_1_2	ACACTGACGACATGGTTCTACAAGAGCTATCGATGCGTTCCG	TACGGTAGCAGAGACTTGGTCTTGGTGGCATCCGCACAG	AGAGCTATCGATGCGTTCCG	TGGTGGCATCCGCACAG	366	76	AGAGCTATCGATGCGTTCCGCGCTCGATTCTTCTTCAgacgggcgtacgagagggagcggctgagggcggtgtgggaagagggaagasggggaggcagcgagcgccggcggggagaaggagggggccgggccgggccggcgggggaggagcgggggccgggccggcggaggaaggggtggctggggcggtctagggtggcgagccgggccggctggagagcgggtctgggcggcgcCTTGGCGGGAGGAGGGACTGCCGGACCCACGCGGCGGCCCGCCCCCTGCCTAGCCGCAAGGCTGTCCCCGCAGCSGCCAATTCTGACCCGGAGCGGGACCGGACCGCGGCGGGCTGTGCGGATGCCACCA	chr12	25403919	25404284
KRAS	KRAS_t3_1_1	ACACTGACGACATGGTTCTACACACTGCTCTAATCCCCCAAGAAC	TACGGTAGCAGAGACTTGGTCTAGGTGCACTGTAATAATCCAGAC	CACTGCTCTAATCCCCCAAGAAC	AGGTGCACTGTAATAATCCAGAC	394	35	cactgctctaatcccccaagaacttcatttataaaacagggatattacctacctcataaacattatttaaaaatttdtattaaatattatatgcatggcattagcaaagACTCAAAAAMTAAAAACTATAATTACTCCTTAATGTCAGCTTATTATATTCAATTTAAACCCACCTATAATGGTGAATATCTTCAAATGATTTAGTATTATTTATGGCAAATACACAAAGAAAGCCCTCCCCAGTCCTCATGTACTGGTCCCTCATTGCACTGTACTCCTCWTGACCTGCTGTGTCGAGAATATCCAAGAGACAGGTTTCTCCATCAATTACTACTTGCTTCCTGTAGGAATCCTGAGAAGGGAGAAACACAGTCTGGATTATTACAGTGCACCT	chr12	25379995	25380388
NOTCH1	NOTCH1_t10_1	ACACTGACGACATGGTTCTACAGAGTGGCTGACCTTGACC	TACGGTAGCAGAGACTTGGTCTGCCAGTCCTAAGTCTTCCTGTG	CAGAGTGGCTGACCTTGACC	GCCAGTCCTAAGTCTTCCTGTG	533	68	CAGAGTGGCTGACCTTGACCTCTGAGCACAGTGCAGTCAGCCCCCACGTGCAGGGCCGCTCACCTGTGTAGCCCGGCTCACAGGCACACTCGTAGCCATCGATCTTGTCCAGACAgGTGCCCGAGTCGCAGGGGCTGCTGGCACAGTCATCCAGGTTGATCTCGCAGTTGGGTCCTGAAGGGGTGGCACGTGTCGGTCAGTCCTCAGGCCCGCCCTGCCCACTGGCCCCCCGCCGGCCACCCGCCTGGCCGGCCACCTGTGGTCCCCTTCAGGCAGAAGCAGAGGTAGGCGTTgtCGCGGTCCTGGCAGGTGCCCCCGTGGCGGCAGGGCTGGCTGGAGCACTCGTTGATGTTGGTCTCGCAGTGGTGGCCCgTGTAGCCTGGGCGGCAGAGGCAGGTG…	chr9	139409679	139410211
NOTCH1	NOTCH1_t11_1	ACACTGACGACATGGTTCTACAGTGGACTGTAGTCTGACTGAGGA	TACGGTAGCAGAGACTTGGTCTCAGACAGGGAAATCgAGGTTGAC	GTGGACTGTAGTCTGACTGAGGA	CAGACAGGGAAATCgAGGTTGAC	455	65	GTGGACTGTAGTCTGACTGAGGACCCAGAgGCATGTGCGTCCCCGAGGGGAGCTCCCTGCCACCCAGCCCcGTCCGAGGCCCGTTTCTGGCCCATCTCAAGCTCTGTGCAGGTGcCACCCTCCTGGCAGCAGAGCTCCCAGGGTTTAGGACTGATGTGTCCCCATGATCGGCCCCGCCGCATACCCgTTGAGGCTGTCCCGGCAGGCCCCGTGGACGCAGGGgTTGCTGTTGCACTCATTGACCTCAGACAGGCAGgTGGGGTCGTGGTAGCCCTCGGGGCAGCGGCAGGTGAAGCCATTGATGCCGTCCTcGCAGGTGCCCCCGTTGTGGCAGGGGTTGCCcGCACACTCATCGATGTTGATGTTACACATGCTCCCTAAGGGCAGGGCGGGTCAGAC…	chr9	139408778	139409232
NOTCH1	NOTCH1_t12_1	ACACTGACGACATGGTTCTACACCCACCCCTCACCTGT	TACGGTAGCAGAGACTTGGTCTGTGTGGTCCCCCTTGCAG	CACCCACCCCTCACCTGT	GTGTGGTCCCCCTTGCAG	549	62	CACCCACCCCTCACCTGTGTAGGGCAGCAGGCAGTTGCACTTGTacCCgGCAACGTCGTCAATACACGTGCCCTGGTTCAGACATGGGTTGGACGCACACTCGTTGATGTTGGTCTGGCAGTTGGGACCTGGAGGGAAGGGGACAGCACTCGGCAtGTCCAGCACTCCCAGGCACCTTGGCAGGGCCCCACAACAGCAGCCCTGGGCCTGCTCCCCACCCCAGGCCCCTCCTCATCTCCAAGAGCCAGAGGCCTGGAGCTAAGGCTTTGCCACGGGAGGGAGACACCATGCATGgTGCTGGCTGGACCTGGGTCCCGATCCTGTGTCTCCAGCTCCCCAGACTCGAGGGCGGCCCTCTGCACTGAGAAACGCGCAGCCCACTCACCGCTGAAGCCCTCC…	chr9	139407459	139408007
NOTCH1	NOTCH1_t13_1	ACACTGACGACATGGTTCTACACTCCCAGGTCAATTCCTGATTCC	TACGGTAGCAGAGACTTGGTCTGTGACATTTGTGCAGCTTGTCTT	CTCCCAGGTCAATTCCTGATTCC	GTGACATTTGTGCAGCTTGTCTT	508	65	CTCCCAGGTCAATTCCTGATTCCAGAACTTCTCcGACCAGGGCCTCCTCAGCACCCACCaGCTCCTCTTCAAAGACTCATCTAGCCTGcCTGGGAGCTGCCTGTGTCCCGCAGACATCCTGACCTCCCATCCCAGCCCTCACCGGGCCCTGGCCAGCCTCACCTTGCCAGCCCGTGGGGCAGACACAGGAGAAGCTCTCATAGTCCTcGGATTGCCTGCACTCCCCGCCGTTTCTGCAGGGGCTGGGGGCACAcGGGGCCAGCACCACCTCACACGTGGCACCTGCGGGAAGGAGACACACGTGACCCCGGGAGCCTCACCCAGAGGGATCTCCCAAATCGGCCACCGCCTGCTGGTCTTTCCGCCATCAGAGTGCCGTCTGCTGGTCCCGCCGGGAGG…	chr9	139405442	139405949
NOTCH1	NOTCH1_t14_1	ACACTGACGACATGGTTCTACAGACTCTTCCGcGAAGTGCAG	TACGGTAGCAGAGACTTGGTCTCAGTTCCTGTGACCTTCTTAGGC	GACTCTTCCGcGAAGTGCAG	CAGTTCCTGTGACCTTCTTAGGC	542	68	GACTCTTCCGcGAAGTGCAGGGAGGAGCAAGCCgGCTCTGGGGcCCTCCTGAACCACCCTGGCCATCCCTCAGCACATCCCCCACACCTGACCCAACCCTCCCcGGCCACACTCCGGCCTCCCTGGGTGCTTATGGCCAGCACCATGCGCACCAACCCTGCCCGGGGGAACTGAGGCCTGAGAGCTTCCTGGAGGAGGCCAGAGCCGCgGGGCTACTCACTGGGCCGGCAGTCGTCgATGTCGGTCTCGCAGTTGCGCCCACTGTAGCCgGCCTGGCAGTGGCAGCGGTAGCCGCCgTGgGTGTTCTGGCAGGAtGCGCCGTGCCGGCACGGGCTCAGAACGCACTCGTTGATGTCGACCTCACAGGTCTGCCCTGcGGGGCAGGAGGAGGCCGGTTGG…	chr9	139404885	139405426
NOTCH1	NOTCH1_t15_1	ACACTGACGACATGGTTCTACAATGCAGCCAGCGCTAAGT	TACGGTAGCAGAGACTTGGTCTCAAGCACAGGAGACGGGTG	AATGCAGCCAGCGCTAAGT	CAAGCACAGGAGACGGGTG	549	66	AATGCAGCCAGCGCTAAGTGCCCAGCCGGCCTAGGCGGACGCCTGCATGGTGTGCCAGGCTGCCAGCTACTGCGTGTGGCCCGCACCGCCCGTTCCCTTCCACGGCCTCACTCgAGCCCCGCACACCTCTCTGTGCAGTCAGGCGTGTTGTTCTCACAGTGGATCCCGCTGAAGCCTGCGGGGCAGGTGCACGTGTAGCTGTCCACGCAGTCCGTGCAGTTGGCCCCGTTGCGGCAGGGGTCACTGGCACACTCGTTGATGTCCTCCTCACAGAAAGTGCCCcGGAAGCCGGGCAGGCAGTCGCAGAAGGCCGTGTTGATGCCGTCTGTGCAGGAGCCCCCGTTGTGACACGGGTCTGGGAGAGGACGGAAGGGTGAGTGTGAGGGGCAGGCACAAACC…	chr9	139404059	139404607
NOTCH1	NOTCH1_t16_1	ACACTGACGACATGGTTCTACACCAGAAACCTGGGATTGAAACGA	TACGGTAGCAGAGACTTGGTCTCCTAGGGTTGAGCAGAAGGG	CCAGAAACCTGGGATTGAAACGA	CCTAGGGTTGAGCAGAAGGG	515	66	CCAGAAACCTGGGATTGAAACGAAGGTGCCTGCTGCTTCCGCATCAGGTTCCTTCACCGGCTGCTCAGATCCCCAGAAACCCTCTGCCCGGGGGTGTGGGGGTGACCCCGAGCCGACACAGTGGGACCtggggtgACCGTTCCCACCTCCCGCAGGtAGGCACCCACCcAGGGCCCCTCCTTCGGGCACCTCTGTGGCCGGCGCACTCACCTGGCAGTTGGGGCCAGTGTAGCCCTGGGGGCAGGTGCACCTGTAGGAGCCGCAGCCGTCCTGACAGGTGCCGCCATGCAGGCAGGGCTGTGAGTCGCACTCATTGACATCGTGCTGGCAGTAGCTGCCCGTGAAGCCGGGTGGACACAGGCAGGTGAACGAGTTGATGCCGTCCACGCAGGTGCCACC…	chr9	139403112	139403626
NOTCH1	NOTCH1_t17_1	ACACTGACGACATGGTTCTACAGGGCCTGGTGTGTGG	TACGGTAGCAGAGACTTGGTCTCACCCAGCTGACCCCAATC	CAGGGCCTGGTGTGTGG	CACCCAGCTGACCCCAATC	522	66	CAGGGCCTGGTGTGTGGCAACACTCGTGCCGGCCACAACCCTTACCCTAGGAGGGACCCCCACCTTGCAGGAGTAGCCGCCCAGGTAGTCCGTGCAGGTGGCCCCGTTCTGGCAGGGGCTGGGTGAGCACTCGTCCACCAGGTCCTCACAGTAGCTGCCTGTGTAGCCCGCCTGGCAGCGGCAGTGGTGCGTGTTGCCCGCGTCCACACAGAGCCCTCCATGCTGGCACAGGCGGGCAACgTCAACACCTGCGGGGGATGGGGTGGTAGACAGGTGAGGCCCAGGCCCACAGAGGACCTTGATGGGCTGGGACCCGAGCtGGGTGGGCACAGCAGGTTACCTTGTCgCTGcGCAGCCACCTCACAGGACACgCTGGGCACGTCGCAGTAAAGGCCGGTC…	chr9	139402344	139402865
NOTCH1	NOTCH1_t18_1	ACACTGACGACATGGTTCTACAAAAtGGGAGTTTCTGGCTGGTT	TACGGTAGCAGAGACTTGGTCTGAGGCCCTCACCTCTATCCTATG	AAAAtGGGAGTTTCTGGCTGGTT	GAGGCCCTCACCTCTATCCTATG	498	67	AAAAtGGGAGTTTCTGGCTGGTTCCTGGATGCCTCTGGCCGGTCCCGGGGTGCCTGCCCtGCCCCTGCCCTGGCCATGGATGGCCAACACCAGCCCTCCGTGCAGCGGCCCTTACCCTGAGTGCCCCGTGGGCAGGAGCACTTGTAGGTGTTGGGGAGGTCGAGGCAGGTGCCCCCGTTcTGGCAGGGGTGGGAGAGGCACTCGTCGATCTCCTCAGAGCAGTTCACCCCGTGGTAGCCGGCCACGCACTGTGCAGGCGACAGAACGAGGGGCCCTTCGGCTCAGCcGGCGCCAGGATGCAGTGCTCCCACACCCCACTGTGAGGGCTGACAGGGCCACATGAGCTGCCCTCAGGTCCAGCGAAGCCACGGGCCCCTCGCTCCTGTCAGACCTGGAGAG…	chr9	139401642	139402139
NOTCH1	NOTCH1_t19_1	ACACTGACGACATGGTTCTACACGTGGACCTCTCCAGGTGT	TACGGTAGCAGAGACTTGGTCTGTGTGGCGGGCTTGGG	CGTGGACCTCTCCAGGTGT	GTGTGGCGGGCTTGGG	549	68	CGTGGACCTCTCCAGGTGTCTCCCCTGGCGGGCCCCTGCCTCCCTGCACCCCTGCACCTACCGCAGGGCACTTGCAGATGAACCCGCGGGCGGTGTTGGAGGCCACGGCGCAGGTGCCCCCATTCTTGCAGGGCTTGCCTTTGCAGCCATTGATGACGGACTCGCAGCGGCGCCCTAGGGGTAAGAGCAGGGCAGTGAGAGGCTCACCCTGCTGCCCCACACGCCCCACCCGCCTGGGCGCGGCACCCACCGGTGTGACCAGCACGGCACTCGCAGTGGAAGTCATTGACGCGCTGCACGCAGTTCTGGGTGCCAcGGGCGTCGCAGGGATTGGACAGGCACTCGTTGACATCCCCCTCACAGCGCTCACCcACGAAGCCCGGCgGGCAGGTGCAGCTG…	chr9	139400918	139401466
NOTCH1	NOTCH1_t1_1	ACACTGACGACATGGTTCTACACGCTTTTCCCTCTCCATGCT	TACGGTAGCAGAGACTTGGTCTgagcgCACCTCGACTCTG	CGCTTTTCCCTCTCCATGCT	gagcgCACCTCGACTCTG	472	79	CGCTTTTCCCTCTCCATGCTGGCCTccccgccgcccgctcccagccgtggggcgcgcgcgccgggcgccgccAAAGTTTCCAAAGGGCGCGGAAAGTGGGGGCTCGCGGGTGGGTGGGCGCCTACCTCGTGCGGCGAGCGCGGGCAGCAGCGCCAGGCAGAGCAGGGGCGCCAGGAGCGGCGGCATGCCTCCCCACCGGCTGCCCTCTGCGCCCGGGCGGCGGCCTCCTGCGCTGGCCGGCGGGGCTGGGACGCACACGCGCGGCGTACGGTCCCGGGGCGGCGGCGGACGGTCCCGCCCTCTCTTCCCCGGCTGGCTGGCGGCGCTGTGCTCTCGCaGgcccccgggcccggctccgcgcccggctcgttccttcgctgcgctcgcgcccgcgcccgc…	chr9	139440053	139440524
NOTCH1	NOTCH1_t1_2	ACACTGACGACATGGTTCTACATCCCGCCCTCTCTTCCC	TACGGTAGCAGAGACTTGGTCTCATGCAAATTTCAGTCGCCAGTT	TCCCGCCCTCTCTTCCC	CATGCAAATTTCAGTCGCCAGTT	480	76	TCCCGCCCTCTCTTCCCCGGCTGGCTGGCGGCGCTGTGCTCTCGCaGgcccccgggcccggctccgcgcccggctcgttccttcgctgcgctcgcgcccgcgcccgcgccccgcgccccgcgcccttgcgctccctcccgcGGCCGAGGCACTAGTGAGGCTCAGAGTCGAGGTGcgctccgcccccgccggccccgccccgcccggccccaccccCGCCGGTCCCCCCGCCCCCTCCGCGGCCACCTCCTCCCGCACGCCCCGTCCGCCTTTGCGCCTCCCCGAGCTGAGCCGCGCGTCCCGAGCCCAGCCTCTCCGGGGAGGAGGGACCCGGCGGCGCGGCGTGGGTCGGGAGCGGGCGCCTGGGACTACTTCTCGTTTGAAAGTTTTCAGAGGCCA…	chr9	139440345	139440824
NOTCH1	NOTCH1_t20_1	ACACTGACGACATGGTTCTACAGGAGGGCCCAGGAGAGTT	TACGGTAGCAGAGACTTGGTCTGCCCCCTGTACGACCAGTA	GGAGGGCCCAGGAGAGTT	GCCCCCTGTACGACCAGTA	486	69	GGAGGGCCCAGGAGAGTTGCGGGGATTGACCGTGGGCGCCGGGTCTCACTCACCCGCGGACGTCCATGGGGTCCAGCTCCCTCCGCCGCCGCCCACCCTCGCTGCCACCAGGGAGCAGCGAGGCCTTCACCTGGCCCAGCAGGGCGTCAGGTGCGGCCCAGCCCTCGGCGGCACGCTTGATGGGgTGCTTGCGCAGCTCCTCCTCGCGGCCGTAGTAGGGGAAGATCATCTGCTGGCCGTGTGCGTCAcGCTTGAAGACCACGTTGGTGTGCAGCACGCGGCTGAGCTCCCGCAGGAAGTGGAAGGAGCTGTTGCGCAGCTGCTCCGGCGGCATCAGCACCACCACCACCAGCGTGCCGGCCGCCAGCCTCTCGGGTACATGCTCCGCACAGTCCAGCC…	chr9	139399072	139399557
NOTCH1	NOTCH1_t20_2	ACACTGACGACATGGTTCTACAGGTACATGCTCCGCACAGTC	TACGGTAGCAGAGACTTGGTCTCAGCCTGCAGTGCAACAAC	GGTACATGCTCCGCACAGTC	CAGCCTGCAGTGCAACAAC	514	66	GGTACATGCTCCGCACAGTCCAGCCCGTCCCACTCGCACTCCGCGCTGTTGCAGCCCTGGTCGCAGTGCCCGTCGCTGAAGTGGTCCTTGCAGTACTGGTCGTACAGGGGGCTGTGGGGGGCGGGACACGCTCAGGCCGCCTTCCTCGGGGGGCCTCGCACCCGCCGTCCGGTGCCTCCAGCCCACTGGCCAGCCgCGGGGGACGTCCCTGCACCCCCTGAGCAGAGCCTTAGAACTGCATGCTGGCCTCCGGGCCCAAGCCAGGCCACATCCAAGTTCAGGTCCTCCCTCAGCCCCATGAGCCCCGCAGCCTTACTTGCACTGGCCTTCCGCACGCTGGCAGTCAAAGCCGTCGAAGAGGCAGCCgGCTGAGTTGCACTGGCTGTCACagTGGCCGTC…	chr9	139399446	139399959
NOTCH1	NOTCH1_t20_3	ACACTGACGACATGGTTCTACATCTTCCAGGGGTCATTGAAGTTG	TACGGTAGCAGAGACTTGGTCTACCGTCCTGTCTTCCCTCTC	TCTTCCAGGGGTCATTGAAGTTG	ACCGTCCTGTCTTCCCTCTC	477	68	TCTTCCAGGGGTCATTGAAGTTGAGGGAGCAGTCACCGCCGTCCCAGCCGCACGCGTGGTTGTTGCACTGCAGGCTGCAGACCTTGTTGCCCGCGTCCTCCTGGCACTCGGGCAGCTCGCACGCCTCCTCGATcAGCGGCGGGGGGATGTCGcGCCCGGCCCCACCCCCGAAGCTgTAGTCCAGGATGTGGCACAAGAGCCCGtTGAATTTGGCGGGGCACAGGCAACGGTAGAAGGGGCTCTCGGATGTGGGCTCACAGGTCCCCTGGTTGTAGCAGGGGTTGCCGCCCAGGCAGGGGCTGCTGGCCGGGAACTGGCATTCGGGGCCCGTGAAGGgGCCCAGGCACAGGCAGGTGGGGCTGCGCGGGCCGGAGATGCATGTGCCGCCGTTGAGGCAGC…	chr9	139399883	139400359
NOTCH1	NOTCH1_t21_1	ACACTGACGACATGGTTCTACACTTCACATGACACCGATCAA	TACGGTAGCAGAGACTTGGTCTCAGCCCCTCTCTGATTGTCC	ACACTTCACATGACACCGATCAA	CAGCCCCTCTCTGATTGTCC	535	58	ACACTTCACATGACACCGATCAATTCTTCTCTCTCTCTCTtTTTTTTtCTTTAAAAAAAGCCGTAATGATTTTGAAATAATACCCAACAAAGAAAATTCAGGAGGAAAGGGTGGGGAGAGAAGCAGGCACCCACTTTCCCGTGGCTGGACTCgTTCCCAGGTGGCTCCACCGGCAGCTGTGACCGCCGCAGGTGGGGGCGGAGTGCCATTCAGAAAATTCCAGAAAAGCCCTACCCCAACTCGGACGGCAACGCTCACACCCGTGGGTAGCAACTGGCACAAAcAGCCAGCGTGTCTGGGGCACGGGGGGATGGCACCCCCTGCAGGCAGAGCCTGTTCCCGGGATGGGGCCACACTTACTCTGCACGGCCTCGATCTTGTAGGGGATGTTGAGGCTGC…	chr9	139397274	139397808
NOTCH1	NOTCH1_t22_1	ACACTGACGACATGGTTCTACATCACCCCCAATTCTAAGTTTCCA	TACGGTAGCAGAGACTTGGTCTCAGGGCCCACCTCCCA	TCACCCCCAATTCTAAGTTTCCA	CAGGGCCCACCTCCCA	549	66	TCACCCCCAATTCTAAGTTTCCAGAGtATCAACTGTACCCCAGCCTCGGGGCTTAGGGGAGAGAGGCAGGTGGGCCACGGGGCTAGGGAAGCCCTGGCTGCTGGCACCCTTACCAGGCCCgCGGACATTGACGTCCATGCAGTCGGCGTCAACCTCACCCTGGGGCGGTGTGGGGGCCATGGCAGACATGCGCAGGTCAGCGGCATCCAgGTGCTGCTGAGTCCACTGCCGGTGGTCTGTCTGGTCGTCCAgGTCAGGCAGAACCACGGGCTCCTCGAACTACATAGAGGGAGTGAGCAGAGCCTGTCAGGGCAGCCCGGCaGCAGGTGCCCGGGAGCCCAGGAGCCCGGGAGCCTCGCGACTCACCCGGAACTTCTTGGTCTCCAGGTCCTCgTCCCC…	chr9	139396087	139396635
NOTCH1	NOTCH1_t22_2	ACACTGACGACATGGTTCTACATCATTCTGGTTGTCGTCCATGAG	TACGGTAGCAGAGACTTGGTCTGTAGCCGCtGCCTGATGTC	TCATTCTGGTTGTCGTCCATGAG	GTAGCCGCtGCCTGATGTC	502	70	TCATTCTGGTTGTCGTCCATGAGGGCACCGTCTGAAGCGTTCTTCAGGGGCCTGGGGGGTGAGGGGTCGAGAAGTGAGGCTGAGCGAGCTCCCTAGGAAGCCCCCAGAGACCCCTGGCCCGGGCCTGGCGTGGGAGGTGGGCCCTGGGTCGGGAGGGGCAGACTCCCGGTGAGGATGCTCGGCCAGGTCCCACCTCCCACcGGGGACCCAGAAGCAGGGGCGGCGTCCGCTCACTTGAGGCCCACGGAGTCCTCGCCGAGGGGCTCCCGCCGCTTCTTCTTGCTGGCCTCAGACACTTTGAAGCCCTCAGGGAACCAGAGCTGGCCATGCTGCCGCCGGCGCTTGCGGGACAGCAGCACCCCGCAGCCCACGAAGAACAGAAGCACAAAGGCGGCCGCC…	chr9	139396490	139396991
NOTCH1	NOTCH1_t23_1	ACACTGACGACATGGTTCTACATGACTTCCCTGGAGAACACAGAT	TACGGTAGCAGAGACTTGGTCTCCCTCCAGACTGAGCACCC	TGACTTCCCTGGAGAACACAGAT	CCCTCCAGACTGAGCACCC	536	68	TGACTTCCCTGGAGAACACAGATGGGCCCGACGCCCTCCCCCTCGCACCTCGCTGACTGcGAAGGTCCCAGGTGGAGGCACCAGTTGTCCCGGACTCAGCTGTGCTCGGGGTCAGGCTCCCAGGGCCACGTAAGCCTGGCCACTGCCCCAGACCACCAGGcGGCCCTGAGGAGGGCAGGTGGGCACACAGGCAGCCACTGCCTACCTGGAAGACACCTTGTGCGTCGGCAGACACAGCCGCATGCAGCGGGGTGCGGCCCATGTTGTCCTGGATGTTGGCATCTGCGCTGGCCTCCAGCAGGCGCTTGGCGGCATCAGAGCGTGAGTAGCGGGCGGCCAGGTGCAAGGCGGTCTCGCCCGTGCGGTCTGTCTGGTTGTGCAGGCTGGCGCCCTGGTAGA…	chr9	139394799	139395334
NOTCH1	NOTCH1_t24_1	ACACTGACGACATGGTTCTACACTTCTCTGTGGaTTCAGCCCTC	TACGGTAGCAGAGACTTGGTCTGTGTCCGGAAGACAGTGG	CTTCTCTGTGGaTTCAGCCCTC	TGTGTCCGGAAGACAGTGG	521	64	CTTCTCTGTGGaTTCAGCCCTCACGTCTCCCCTGGCATCCCAGCCTCGCGCTCACCCTGTTGTTCTGCATATCTTTGTTAGCCCCGTTCTTCAGGAGCACAACTGCGGCATCCACATTGTTCACGGCGGCGGCCCAGTGCAGGGCGGACTTGCCTGCGTGAAAGAAGCAGATGGGGTAGGTTGGAGACCAGCTGGAGGCAACCCAGTCCCACCCGTCCCTGTGGCGGTCCCGCCCCACGACAGAGCAGCCGTGCCCCCGTGGGCTCACCCAGGTCATCTACGGCGTTGACGTCGGcGTGTGAGTTGATGAGGTCCTCCAGCATGCCCTCCACGGCCAGGCGGGCAGCCAGGATCAGTGGCGTCGTGCCATCATGCATGCGGGCaTCCAGGTCTGTGGCT…	chr9	139393296	139393816
NOTCH1	NOTCH1_t25_4	ACACTGACGACATGGTTCTACACTCGTTCAACTTCCCTTCTCCAA	TACGGTAGCAGAGACTTGGTCTCCCAGCCACCAGCTACAG	CTCGTTCAACTTCCCTTCTCCAA	CCCAGCCACCAGCTACAG	590	46	CTCGTTCAACTTCCCTTCTCCAACATCATTTCTTTTTGGATTTTGAAAAAAGGAATCAATAAATAAATGGCATTTATAAATCATGAATCTTTGTTTATAtTTTATAAACACAGAAGAATCTTTTCATCCTACGTAGGAAAACCCTGGCTCTCAGAACTTGCTTGTTTTCTCAGAATAGATAAAAGTTTCTACCTGGGGCCAGATAAAACAGTACATATAAATAAAAAGGCAGTGTTTCTGTGTAAAATAAAAGTACataaataaatactaaaaaaaattaaaatCCTcGTTCTTATTTTGTATAAAAACATGTGTTTTAAAAAGGCTCCTCTGGTCGGCCCTGGCATCCACAGAGCGCACACAGACGCCCGAAGGCTTGGGAAAGGAAGCCGGGGTCTC…	chr9	139390110	139390699
NOTCH1	NOTCH1_t25_5	ACACTGACGACATGGTTCTACACCACTGGTCAGGGGACTCA	TACGGTAGCAGAGACTTGGTCTCGCTGCACAGTAGCCTTGC	CCACTGGTCAGGGGACTCA	CGCTGCACAGTAGCCTTGC	515	67	CCACTGGTCAGGGGACTCAGGGGACGGGGTGAGGAAGGGGTGCTCaGGCACCTGTAGCTGGTGGCTGGGGGTGTTGTCCACAGGCGAGGAGTAGCTGTGCTGCGAGGGGGGCGTCAGGAACTGGGCTGCGGTCACGGGTGGGACCAGCGAGGATGGCAGCGACGTGGGCAGGGCGGGGCTCTCCTGGGGcAgAATAGTGTGCACCGCCAGGCTGCTGGGGCCcAGTGGCTGCACGTCTGCCTGGCTCGGCTCTCCACTCAGGAAGCTCCGGcCCAGGTGGCCGCTGGCTGCTGAGCTCACGCCAAGGTGCGGCTGTGGTGGTGGTGGtGGCGGCTGCAGGCTTTGCTGCTGcTGGATGTTTGCTGGCTGCAGGTTCTGCTGCTGCATCTGTAAGTTTTG…	chr9	139390631	139391145
NOTCH1	NOTCH1_t25_6	ACACTGACGACATGGTTCTACACCAGGTGAGGCTGGG	TACGGTAGCAGAGACTTGGTCTCGCCCGTGGACTCCCT	CACCAGGTGAGGCTGGG	CGCCCGTGGACTCCCT	548	68	CACCAGGTGAGGCTGGGTGGCCAGCCGGGTGCTGGGCAGGCCCTGGTAGCTCATCATCTGGGACAGGGCgCTGGCAGCAAGGCTACTGTGCAGCGGGCCTACCATGCCATGCTGCAGGGAGGGGGCCTGTGTGCTCAGGGGGCCTGGTGCCACACTCCCCCGCAGAGGGTTGTATTGGTTCGGCACCATGCCGCTCTGCAGCCGGGACAGCCACTCGCATTGACCATTCAAACTGGTGGACCCGCCCACAGTGAAATTCAGGGCCCCTCCgCTGCTGGAGCCCAGGAcGGTGCTGGTGCCAGAGGCCACAGGCAGGTGGGAGAGACGAGGTGGGCCAGTCTCAAAGGCCAGCCGGCCGCCCCCaCCCAGCGCCGCCATCTCGGGCTTGGCCGCCACGTT…	chr9	139391051	139391598
NOTCH1	NOTCH1_t25_7	ACACTGACGACATGGTTCTACATGGTTGAGGGGCACGGA	TACGGTAGCAGAGACTTGGTCTTCCTCTGGTGATGGAACCTTG	TGGTTGAGGGGCACGGA	CTTCCTCTGGTGATGGAACCTTG	599	68	TGGTTGAGGGGCACGGAcGGAGACTGCTGGAACGGGGAGGGCAGCAGTGGcGGCGAGGCCACGTCTGACAGGTAGCCATGGGGTGACTCCAGGGAGTCCACGGGCGAGAGCATGCCGGAGCTGTCCAGCAGGCAGCCCTTGCCgTCCTGGGACTTCTTCCTCCGTGCCTTGAGGTCCTTGGCCTCCTTGCTTCCACAGGCCAGGCCTTTGcTGCTGGGCTTGCGGACCTTCTTGCCCTGCACGCCGGGCTTGAGGCTGCCCAGGTAGCCGTTGGGCGAGCAGAGCGGGGGCGACAGGGTGGgCGTGCCCCCCAGCGGGGCTCCGTGCAGCTGCGGgCTGCGCACCAGGTTGTACTCGTCCAGCAGCCTCACGATGTCGTGATGCATGCGCTCCTGTGCG…	chr9	139391493	139392091
NOTCH1	NOTCH1_t2_1	ACACTGACGACATGGTTCTACAGCCTCTCAGTAAATGGTCCAGAG	TACGGTAGCAGAGACTTGGTCTGTGAGACTGACCTCTCTTCTCCT	GCCTCTCAGTAAATGGTCCAGAG	GTGAGACTGACCTCTCTTCTCCT	459	59	GCCTCTCAGTAAATGGTCCAGAGCTTCCCCTGGCAGATCAACTGTTTCTTGGGGACTTAAAGAAGAATTGGGGTACTGGGACTCCCACtTAGTGACCCCGGAGCCTGAGGTGGCCCACGGAGGAGTGCCCAAGCCCTCAGCAGCCAGACCAGCTCCACACGCAGCATAATTGCTGGTGATTAAGTAATTGCCAGACTTTGTCCAATAAAAGTCAGCACGTGACCGTGCCCAGACTCTGGGCCATCTCCAGAAGACAATGGCCTAGTGTTCTGTCCCCTGCGCGGCTGCAGAAGGCAGGGGCTCTGCCCTCGACAAAGCAACAGGTCCCGCAGGGGTGGTACTCACACGCAGGCCTCCGTGCCATTGGCCGCTTCACACTTCCCGCCATTCAGGCAGGTC…	chr9	139438131	139438589
NOTCH1	NOTCH1_t3_1	ACACTGACGACATGGTTCTACAGAGCAAGCAGCTGAAAACGAG	TACGGTAGCAGAGACTTGGTCTGAACTAACTGCCCTGGCACATC	GAGCAAGCAGCTGAAAACGAG	GAACTAACTGCCCTGGCACATC	479	68	GAGCAAGCAGCTGAAAACGAGGCGATTCCAGGTCTGGGAGGGGGGCAGGGACCCTGGGGCAGGGGCTCCCAATTACTTCCGGGTCAGAGACCCGGGCCTGGATCCCGCCAAGTACCTCAAGTTGCCTGGGCAGCTGGCGGCGGGCCTGGGTCTGCCCACCCCTCAGGCTGTGGGTCCTCCCTCACCTGACCAGCCGGGcGGGCAGCGGCACTTGTACTCCGTCAGCGTGAGCAGGTCGCAGGTGCCCCCGTTGCGGCAGGGGTTGGTGAGGCAGGCaTTGTCCAGGGGTGTCAGGCAGAGGGGCCCAGAGAAGCCCAGGGCACAGCTGCAGGCATAGTCTGCCACGCCTCTGCGGTCCACCACGTGGCATGTCCCGGCGTTCTTGCAGGGGGTGCTGAG…	chr9	139417984	139418462
NOTCH1	NOTCH1_t4_1	ACACTGACGACATGGTTCTACAGTCTGGGGAACTCGCCATC	TACGGTAGCAGAGACTTGGTCTGACCCTCTTGTCCCCTTGTC	GTCTGGGGAACTCGCCATC	GACCCTCTTGTCCCCTTGTC	508	71	GTCTGGGGAACTCGCCATCCCGCCTTCCCAACTCCCCGCCATGGGCCCTCCCAGGGCTGCCCCTACACCAGGCGCCCCGTTCCCACCCCCTGGGCCTGGCAGCCGGGGAGGGGCTCGTGCACCCCGGCCAGCGGGCAGCACTACCTGGCAGGCAGGCACACTCgTGGGTGACGTCgCCCGTGGGGCGGCAGGTGCCCCCGTTCTGGCAGGGCGAGGGGcTGCAgGGCACGTAGGGCCGCTCGCAGTTGGGGCCAGTGTGGGTGGCGCGGCAGACGCAGCGGTAGGAGCCGACCTCGTTGTGGCAGGTGCCTCCGTGGCGGCAAAGCCCGGGCTTCTGGCCACACTCGTTGACATCCTGCCGGCAGGTGGGGCCATGGAAGCTGGGTGGGCAGTGGCAGA…	chr9	139417158	139417665
NOTCH1	NOTCH1_t5_1	ACACTGACGACATGGTTCTACATATGCCTGTGAGTGCAGTTTAGT	TACGGTAGCAGAGACTTGGTCTAAGAGACCCAAGGGTTTTTGTGA	TATGCCTGTGAGTGCAGTTTAGT	AAGAGACCCAAGGGTTTTTGTGA	469	62	TATGCCTGTGAGTGCAGTTTAGTAAGTGGGTAGCAGCCCCGCCCCGGCTACCCCGCCCTGCgGCGACCCGTATACGCGCCTGTCCACTCTGGcGGGCAGCGGCAGTTGTAGGTGTTCACgCCGTCCACACAGGCACCCCCGTTCTTGCAGTTGTTTCCTGGACAATCGTCGATATTTTCCTCACAGTTCTGGCCGGTGAAGCCTGCCGCAAGAGGGGCCGGGTCAGCCTCTTCCCTGAGGTCCAGTCCGGCTCCTGCCTGGACCCCCGACACACTGCTCTGGACACAAGAGCCTGGCCTCCACGGCCCTGCCCTGGGGCCCCCGGGGTCTGTGCCCGTCCCCTGCCTCACTCCAGTGCCCAGAGGGACACGCCCTGCTTGAAAGAATCATTTTGGACAG…	chr9	139413816	139414284
NOTCH1	NOTCH1_t6_1	ACACTGACGACATGGTTCTACAGTGAGGTCACACAGCTCAGG	TACGGTAGCAGAGACTTGGTCTGCAGAGGAAGGAGTGATTTAGGC	GTGAGGTCACACAGCTCAGG	GCAGAGGAAGGAGTGATTTAGGC	455	64	GTGAGGTCACACAGCTCAGGCCTGGCCCATGTGAGCCCCCTGCGCCCACCTGGGCCTCAAGGCACTCACCTGTGCGGCCATGGGGACACTCGCAGTAGAAGGAGGCCACACGGTCATGGCAGGTGGCGCCGTGGAAGCAGGCGGCGCTGGCACAGTCATCAATGTTCTCGCTGCAGTCCTCACCAGTCCAGCCGTTGACACACACGCAGTTGTAGCCACCGTGGGTGTTGTGGCAGGTCCCGCCGTTCTGGCAGGCATTTGGCATCAGCtGGCACTCGTCCACATCCTCGGTACAGTACTGACCTGCAGGGAACAGGAGCTGTCGGCCCCGGGCAGCTGCCACTCCCTGAGCTCCCTGTCCCcTAAGACGCAGGGTGGCAATGCCGCCCCCTCCAGGAA…	chr9	139412974	139413428
NOTCH1	NOTCH1_t7_1	ACACTGACGACATGGTTCTACACCCTCATCTGCCTAGCAC	TACGGTAGCAGAGACTTGGTCTCCCAGAACCGATGAGAAGTCGAT	CACCCTCATCTGCCTAGCAC	CCCAGAACCGATGAGAAGTCGAT	539	66	CACCCTCATCTGCCTAGCACTGCCCCCGTGCTCTGCTGGCCCTGTGGCCTGGCCTCAGTTTCCCCATGCCCtGTGCAGGCTGTGGGCCCAGAAGGCATGGAGGCTGGGGAAAGCGGAAGCAACCCACAGATGTTCCCGGGGCTGCCCCTCCAAGGCTGCCCAGCCTCGACTCGGTTTCCCGCCCTGGCCCCGGCCgACGCACCgGGCATGCAGATGCACTGGAACTCCCCAATCTGGTCCAGGCAGGTGGCGTCgTTCTGGCACGGGTTCGAGACGCACTCGTTGACGTCGATCTCGCATCGGGGGCCCGTGTAGCCCTGCAGACACTGGCACTCGAAGGAGCCCAGCGTGTTGATGCACTTGCCCGCATGCTCGCAGGGGTTGGCACCTGGCGAGGGC…	chr9	139412002	139412540
NOTCH1	NOTCH1_t7_2	ACACTGACGACATGGTTCTACACCAGCGTGTTGATGCACTTG	TACGGTAGCAGAGACTTGGTCTGGTGTCAGTGGGGTTGGAC	CCAGCGTGTTGATGCACTTG	GGTGTCAGTGGGGTTGGAC	487	67	CCAGCGTGTTGATGCACTTGCCCGCATGCTCGCAGGGGTTGGCACCTGGCGAGGGCACACGGGTGAGAGGCTGCTCCAGGCACCCTGGCCCCTGCAACACCTCACTGCACACCACCCCCATCGGACTGGCagGGTCCCATCCCCCATCTAACTGGGCACCCCCTGAAGCCAGAATCGACTTCTCATCGGTTCTGGGGCCAGGCTGCCACCCCCACCTGGCCGCACCCCCTGTGCTGGCACCTACCCAGCGAGCACTCATCCACGTCCTGGCTGCAGGCCGGGCCCGTGTACCCCGAGGGGCAGGTGCAGATGGCCTTGCCATTGACAGGGTTGGTGTCGCAGTTGGAGCCCTCGTTACAGGGGTTGCTGATGCATGCGTCGTTGAGGTGGCACAGCAGA…	chr9	139412345	139412831
NOTCH1	NOTCH1_t8_1	ACACTGACGACATGGTTCTACAGCAGGGGACACAACCTACG	TACGGTAGCAGAGACTTGGTCTTCGTTTCTGTCCCAAGTCCAC	GCAGGGGACACAACCTACG	TTCGTTTCTGTCCCAAGTCCAC	522	72	GCAGGGGACACAACCTACGGCCAGGCACCCCTCAGGAGGCCGGGGTGCAGACgGCCCAGGGGCAGGGGACACAATCCACgGCCAGGCCCCCCTCAGGAGGCCGGGGTGCAGACGGCCCAGGAGCAGGGGACACAACCCACGGCCCTCACCCCTCAGGAGGCCGGGGTGCGGACGgcCCGAGGGCAGGGGGTGGGGGCGGCCCTCACCCCTCAGGAGGCCgGGgTGCAGATGGCCcGGGGGCAGGGGACACAACCCACGCCCAGGcACCCCTCAGGAGGCCAGGGTGCAGACGACCCGGGGGCAGGGGGCGGGGGtGGCCCTCACCCGTGGGGCACTCGCACTGGAACTCATTGATCTTGTCCAGGCAGCGGCCATTGTGCAGGCAGGGGCTGCTGGCAC…	chr9	139411400	139411921
NOTCH1	NOTCH1_t9_1	ACACTGACGACATGGTTCTACAGGTGTCCATGACCTTGTCAGTTT	TACGGTAGCAGAGACTTGGTCTACATAGATTACCCGTCCCAGACA	GGTGTCCATGACCTTGTCAGTTT	ACATAGATTACCCGTCCCAGACA	513	65	GGTGTCCATGACCTTGTCAGTTTCACTGCCCTGAGTGCCCTGTCCCGTCCCCAGTCCCTCCCCGCTGGTGGGCGCCaGCCCGCACCTTCCGTGCACACACAGGTGTAAGTGTTGGGTCCgTCCAGGCACTTGGCACCATTCTTGCAGGGGGTGCTGGCACACTCGTCCACATCGTACTGGCACAGATGCCCAGTGAAGCCTGGgGCCGGGGAGGGGAGGGGAgGGAGTCATGTGCAACAGCaCTATGGCCCTTCAGGGACCCCTGGCCAGACCCCAGCAGTGAGCGCCTGGCTGGGCTCCCCAGGGCACACTCAGCCTGAGCTCAGCCAGCtCCAGCTCTCCCTGCCTCCCGCTGCCCGCTCCCCGGATCAAAGCCCCTCCCCCAGCACCACACGCCCT…	chr9	139410348	139410860
NOTCH1	NOTCH1_t12r_1	ACACTGACGACATGGTTCTACAAGAAAGCCACCACTTTACCCTC	TACGGTAGCAGAGACTTGGTCTGGAGACACAGGATCGGGAC	AAGAAAGCCACCACTTTACCCTC	TGGAGACACAGGATCGGGAC	474	65	AAGAAAGCCACCACTTTACCCTCCAGTCAcGGCTTCCCAGGCCGCCCCCACCCCTGGCCCCACCCTCTCCAGCACAGGCTCCGCCCTCTCCAGCACAGGTCCCGCCCCTCCCACATAGGCCCCGCCCCCTCCAGCAcAGGCCCCACCCACCCCTCACCTGTGTAGGGCAGCAGGCAGTTGCACTTGTacCCgGCAACGTCGTCAATACACGTGCCCTGGTTCAGACATGGGTTGGACGCACACTCGTTGATGTTGGTCTGGCAGTTGGGACCTGGAGGGAAGGGGACAGCACTCGGCAtGTCCAGCACTCCCAGGCACCTTGGCAGGGCCCCACAACAGCAGCCCTGGGCCTGCTCCCCACCCCAGGCCCCTCCTCATCTCCAAGAGCCAGAGGCCTGG…	chr9	139407316	139407789
NOTCH1	NOTCH1_t12r_2	ACACTGACGACATGGTTCTACATGTTGGTCTGGCAGTTGGG	TACGGTAGCAGAGACTTGGTCTACTCTGCGAGTCTGAGTGGAT	TGTTGGTCTGGCAGTTGGG	ACTCTGCGAGTCTGAGTGGAT	548	64	TGTTGGTCTGGCAGTTGGGACCTGGAGGGAAGGGGACAGCACTCGGCAtGTCCAGCACTCCCAGGCACCTTGGCAGGGCCCCACAACAGCAGCCCTGGGCCTGCTCCCCACCCCAGGCCCCTCCTCATCTCCAAGAGCCAGAGGCCTGGAGCTAAGGCTTTGCCACGGGAGGGAGACACCATGCATGgTGCTGGCTGGACCTGGGTCCCGATCCTGTGTCTCCAGCTCCCCAGACTCGAGGGCGGCCCTCTGCACTGAGAAACGCGCAGCCCACTCACCGCTGAAGCCCTCCCGGCAGGTGCACACGTAGCCACTGGTCATGTCTTTGCAGGTGCCGCCGTTGACACAAGGGTTGGATTCACACTCaTTGTTGTTGATGTCACAGTTGGTCCCACTCCA…	chr9	139407566	139408113
NOTCH1	NOTCH1_t1_1	ACACTGACGACATGGTTCTACATTTCCAAAGGGCGCGGAAAG	TACGGTAGCAGAGACTTGGTCTgagcgCACCTCGACTCTG	TTTCCAAAGGGCGCGGAAAG	gagcgCACCTCGACTCTG	396	80	TTTCCAAAGGGCGCGGAAAGTGGGGGCTCGCGGGTGGGTGGGCGCCTACCTCGTGCGGCGAGCGCGGGCAGCAGCGCCAGGCAGAGCAGGGGCGCCAGGAGCGGCGGCATGCCTCCCCACCGGCTGCCCTCTGCGCCCGGGCGGCGGCCTCCTGCGCTGGCCGGCGGGGCTGGGACGCACACGCGCGGCGTACGGTCCCGGGGCGGCGGCGGACGGTCCCGCCCTCTCTTCCCCGGCTGGCTGGCGGCGCTGTGCTCTCGCRGgcccccgggcccggctccgcgcccggctcgttccttcgctgcgctcgcgcccgcgcccgcgccccgcgccccgcgcccttgcgctccctcccgcGGCCGAGGCACTAGTGAGGCTCAGAGTCGAGGTGcgctc	chr9	139440129	139440524
NOTCH1	NOTCH1_t1_2	ACACTGACGACATGGTTCTACACCCGGCTCGTTCCTTCG	TACGGTAGCAGAGACTTGGTCTGCGGCAACCGCCAGAG	CCCGGCTCGTTCCTTCG	GCGGCAACCGCCAGAG	379	77	cccggctcgttccttcgctgcgctcgcgcccgcgcccgcgccccgcgccccgcgcccttgcgctccctcccgcGGCCGAGGCACTAGTGAGGCTCAGAGTCGAGGTGcgctccgcccccgccggccccgccccgcccggccccaccccCGCCGGTCCCCCCGCCCCCTCCGCGGCCACCTCCTCCCGCACGCCCCGTCCGCCTTTGCGCCTCCCCGAGCTGAGCCGCGCGTCCCGAGCCCAGCCTCTCCGGGGAGGAGGGACCCGGCGGCGCGGCGTGGGTCGGGAGCGGGCGCCTGGGACTACTTCTCGTTTGAAAGTTTTCAGAGGCCAAAAGTTTGAGCCGGGGCTGCGGAAGGATCCGGCTCTGGCGGTTGCCGC	chr9	139440413	139440791
Notch1	Notch1_t3_1_1	ACACTGACGACATGGTTCTACACGCCAAGTACCTCAAGTTGCC	TACGGTAGCAGAGACTTGGTCTGAACTAACTGCCCTGGCACATC	CGCCAAGTACCTCAAGTTGCC	GAACTAACTGCCCTGGCACATC	374	68	CGCCAAGTACCTCAAGTTGCCTGGGCAGCTGGCGGCGGGCCTGGGTCTGCCCACCCCTCAGGCTGTGGGTCCTCCCTCACCTGACCAGCCGGGYGGGCAGCGGCACTTGTACTCCGTCAGCGTGAGCAGGTCGCAGGTGCCCCCGTTGCGGCAGGGGTTGGTGAGGCAGGCRTTGTCCAGGGGTGTCAGGCAGAGGGGCCCAGAGAAGCCCAGGGCACAGCTGCAGGCATAGTCTGCCACGCCTCTGCGGTCCACCACGTGGCATGTCCCGGCGTTCTTGCAGGGGGTGCTGAGGCACGGGTTGGGGTCCTGGCATCGCGGGCCCACGAAGGCCCCGCCACAGCTGTTGGCAGATGTGCCAGGGCAGTTAGTTC	chr9	139418089	139418462
Notch1	Notch1_t3_1_2	ACACTGACGACATGGTTCTACAGGCACTTGTACTCCGTCAGC	TACGGTAGCAGAGACTTGGTCTcGCTAAGCAGCCGTTGTG	GGCACTTGTACTCCGTCAGC	cGCTAAGCAGCCGTTGTG	376	69	GGCACTTGTACTCCGTCAGCGTGAGCAGGTCGCAGGTGCCCCCGTTGCGGCAGGGGTTGGTGAGGCAGGCRTTGTCCAGGGGTGTCAGGCAGAGGGGCCCAGAGAAGCCCAGGGCACAGCTGCAGGCATAGTCTGCCACGCCTCTGCGGTCCACCACGTGGCATGTCCCGGCGTTCTTGCAGGGGGTGCTGAGGCACGGGTTGGGGTCCTGGCATCGCGGGCCCACGAAGGCCCCGCCACAGCTGTTGGCAGATGTGCCAGGGCAGTTAGTTCCCACCTGCTYCCCCAGCGCCCCCGCCACTCAGCACCGGGAACCTGTCATGGGCACAGCCGCCTCCCCCCACACCCCGGGCACGGGCACAACGGCTGCTTAGCg	chr9	139418190	139418565
NOTCH1	NOTCH1_t4_1_1	ACACTGACGACATGGTTCTACAGTCTGGGGAACTCGCCATC	TACGGTAGCAGAGACTTGGTCTCGGCAGGATGTCAACGAGTG	GTCTGGGGAACTCGCCATC	CGGCAGGATGTCAACGAGTG	361	72	GTCTGGGGAACTCGCCATCCCGCCTTCCCAACTCCCCGCCATGGGCCCTCCCAGGGCTGCCCCTACACCAGGCGCCCCGTTCCCACCCCCTGGGCCTGGCAGCCGGGGAGGGGCTCGTGCACCCCGGCCAGCGGGCAGCACTACCTGGCAGGCAGGCACACTCRTGGGTGACGTCRCCCGTGGGGCGGCAGGTGCCCCCGTTCTGGCAGGGCGAGGGGMTGCARGGCACGTAGGGCCGCTCGCAGTTGGGGCCAGTGTGGGTGGCGCGGCAGACGCAGCGGTAGGAGCCGACCTCGTTGTGGCAGGTGCCTCCGTGGCGGCAAAGCCCGGGCTTCTGGCCACACTCGTTGACATCCTGCCG	chr9	139417158	139417518
NOTCH1	NOTCH1_t4_1_3	ACACTGACGACATGGTTCTACATAGGAGCCGACCTCGTTGT	TACGGTAGCAGAGACTTGGTCTCTGTGGTCCTTCATCTGCCAAAG	TAGGAGCCGACCTCGTTGT	CTGTGGTCCTTCATCTGCCAAAG	376	65	TAGGAGCCGACCTCGTTGTGGCAGGTGCCTCCGTGGCGGCAAAGCCCGGGCTTCTGGCCACACTCGTTGACATCCTGCCGGCAGGTGGGGCCATGGAAGCTGGGTGGGCAGTGGCAGATGTAGGAGGCCTCGAAGGGCAGRCACTGGCCACCGTTGGCGCAGGGGTTGGAGGCGCACGGGTCAGCCTGCTGGCACGATTTCCCTGGAGACAAGGGGACAAGAGGGTCGTGCTGGCCTCACTGCTCCCCGAKGCCGGGCCTTCCCTCCCTTCAGGCCACCTGGAGGTGCCAGCCTGGGCTCCACCTTAGGTGCTATCACATTTGATCCTCAGGACCTGCCGTGAGACCGGTCGCCTTTGGCAGATGAAGGACCACAG	chr9	139417439	139417814
Notch1	Notch1_t10_1_1	ACACTGACGACATGGTTCTACAGCAGAGTGGCTGACCTTGAC	TACGGTAGCAGAGACTTGGTCTGAGACCAACATCAACGAGTGCT	GCAGAGTGGCTGACCTTGAC	GAGACCAACATCAACGAGTGCT	360	67	GCAGAGTGGCTGACCTTGACCTCTGAGCACAGTGCAGTCAGCCCCCACGTGCAGGGCCGCTCACCTGTGTAGCCCGGCTCACAGGCACACTCGTAGCCATCGATCTTGTCCAGACARGTGCCCGAGTCGCAGGGGCTGCTGGCACAGTCATCCAGGTTGATCTCGCAGTTGGGTCCTGAAGGGGTGGCACGTGTCGGTCAGTCCTCAGGCCCGCCCTGCCCACTGGCCCCCCGCCGGCCACCCGCCTGGCCGGCCACCTGTGGTCCCCTTCAGGCAGAAGCAGAGGTAGGCGTTGTCGCGGTCCTGGCAGGTGCCCCCGTGGCGGCAGGGCTGGCTGGAGCACTCGTTGATGTTGGTCTC	chr9	139409678	139410037
Notch1	Notch1_t10_1_2	ACACTGACGACATGGTTCTACAGATCTCGCAGTTGGGTCCTGAA	TACGGTAGCAGAGACTTGGTCTGCCAGTCCTAAGTCTTCCTGTG	GATCTCGCAGTTGGGTCCTGAA	GCCAGTCCTAAGTCTTCCTGTG	376	69	GATCTCGCAGTTGGGTCCTGAAGGGGTGGCACGTGTCGGTCAGTCCTCAGGCCCGCCCTGCCCACTGGCCCCCCGCCGGCCACCCGCCTGGCCGGCCACCTGTGGTCCCCTTCAGGCAGAAGCAGAGGTAGGCGTTGTCGCGGTCCTGGCAGGTGCCCCCGTGGCGGCAGGGCTGGCTGGAGCACTCGTTGATGTTGGTCTCGCAGTGGTGGCCCRTGTAGCCTGGGCGGCAGAGGCAGGTGAAGGTGGCGACGCCGTCCTTGCAGGAGCCGTAGTGGCAGGGGTCGGGGTCGCACTCATCGATGTCCACCTCGCAGTGCGTCCCCGTGTACCCTGGACCGYGGGAGGGGCGGGCACAGGAAGACTTAGGACTGGC	chr9	139409836	139410211
NOTCH1	NOTCH1_t19_1_1	ACACTGACGACATGGTTCTACACGTGGACCTCTCCAGGTGT	TACGGTAGCAGAGACTTGGTCTGGTGAGCGCTGTGAGGG	CGTGGACCTCTCCAGGTGT	GGTGAGCGCTGTGAGGG	371	68	CGTGGACCTCTCCAGGTGTCTCCCCTGGCGGGCCCCTGCCTCCCTGCACCCCTGCACCTACCGCAGGGCACTTGCAGATGAACCCGCGGGCGGTGTTGGAGGCCACGGCGCAGGTGCCCCCATTCTTGCAGGGCTTGCCTTTGCAGCCATTGATGACGGACTCGCAGCGGCGCCCTAGGGGTAAGAGCAGGGCAGTGAGAGGCTCACCCTGCTGCCCCACACGCCCCACCCGCCTGGGCGCGGCACCCACCGGTGTGACCAGCACGGCACTCGCAGTGGAAGTCATTGACGCGCTGCACGCAGTTCTGGGTGCCAYGGGCGTCGCAGGGATTGGACAGGCACTCGTTGACATCCCCCTCACAGCGCTCACC	chr9	139400918	139401288
NOTCH1	NOTCH1_t19_1_2	ACACTGACGACATGGTTCTACAGCCTTTGCAGCCATTGATGA	TACGGTAGCAGAGACTTGGTCTGGGCCACTGACGAAACCTG	GCCTTTGCAGCCATTGATGA	GGGCCACTGACGAAACCTG	400	66	GCCTTTGCAGCCATTGATGACGGACTCGCAGCGGCGCCCTAGGGGTAAGAGCAGGGCAGTGAGAGGCTCACCCTGCTGCCCCACACGCCCCACCCGCCTGGGCGCGGCACCCACCGGTGTGACCAGCACGGCACTCGCAGTGGAAGTCATTGACGCGCTGCACGCAGTTCTGGGTGCCAYGGGCGTCGCAGGGATTGGACAGGCACTCGTTGACATCCCCCTCACAGCGCTCACCSACGAAGCCCGGCRGGCAGGTGCAGCTGTAGCCGCCCACCTGGTCCACGCAGGTGCCGTTGTTAAAGCACTTGGGGCTCCGGGACACGGGGTCAACGGGGGGATTGCAGTCGTCCACGTTGATCTCACAGTGCACACCTGCGGGGCCAGGTTTCGTCAGTGGCCC	chr9	139401054	139401453
Notch1	Notch1_t25_7_1	ACACTGACGACATGGTTCTACACCAGGCAGGTGGTTGAGG	TACGGTAGCAGAGACTTGGTCTGCTGCTGGACGAGTACAACC	CCAGGCAGGTGGTTGAGG	GCTGCTGGACGAGTACAACC	375	68	CCAGGCAGGTGGTTGAGGGGCACGGASGGAGACTGCTGGAACGGGGAGGGCAGCAGTGGYGGCGAGGCCACGTCTGACAGGTAGCCATGGGGTGACTCCAGGGAGTCCACGGGCGAGAGCATGCCGGAGCTGTCCAGCAGGCAGCCCTTGCCRTCCTGGGACTTCTTCCTCCGTGCCTTGAGGTCCTTGGCCTCCTTGCTTCCACAGGCCAGGCCTTTGMTGCTGGGCTTGCGGACCTTCTTGCCCTGCACGCCGGGCTTGAGGCTGCCCAGGTAGCCGTTGGGCGAGCAGAGCGGGGGCGACAGGGTGGNCGTGCCCCCCAGCGGGGCTCCGTGCAGCTGCGGRCTGCGCACCAGGTTGTACTCGTCCAGCAGC	chr9	139391484	139391858
Notch1	Notch1_t25_7_2	ACACTGACGACATGGTTCTACAGGGCTTGCGGACCTTCTT	TACGGTAGCAGAGACTTGGTCTCTTCCTCTGGTGATGGAACCTTG	GGGCTTGCGGACCTTCTT	CTTCCTCTGGTGATGGAACCTTG	384	69	GGGCTTGCGGACCTTCTTGCCCTGCACGCCGGGCTTGAGGCTGCCCAGGTAGCCGTTGGGCGAGCAGAGCGGGGGCGACAGGGTGGNCGTGCCCCCCAGCGGGGCTCCGTGCAGCTGCGGRCTGCGCACCAGGTTGTACTCGTCCAGCAGCCTCACGATGTCGTGATGCATGCGCTCCTGTGCGATGTCGCGCGGCAGGCGGTCCATATGATCCGTGATGTCCCGGTTGGCAAAGTGGTCCAGCAGCACCTTGGCGGTCTCGTAGCTGCCCTCCCGGGCGGCCAGAAACAGGGGTGTCTCCTCCTGGGGGATGAGGGCGGGGGCCGGTGAGGGGGGCCAGGCCAGGCGTGGGGACCCTCCCCAAGGTTCCATCACCAGAGGAAG	chr9	139391708	139392091
NOTCH2	NOTCH2_t10_1	ACACTGACGACATGGTTCTACACTTGCTTCAAGAAACACAGAGCC	TACGGTAGCAGAGACTTGGTCTTGACTCATGTTACCACTGTCCC	CTTGCTTCAAGAAACACAGAGCC	TTGACTCATGTTACCACTGTCCC	516	47	CTTGCTTCAAGAAACACAGAGCCAGGCCTCCTGCTGAGAAGCCCCAGTGAAAAATAGCTTTCAACTGGATTTCTTCTCTTTCCTAAATGAGTCAATCTAGCCAGCTGGAAACTTACTGCTGCCAAAATCTGTCCCAGAAAGACATGGATACCAAATGGAAATAtCTGGGCCAGACCACTGTTGTGGTGGAGGAGGCAGGTGCTGCAGAAAAAGAGAGCAGCAAAAAATTTGTTAGAAACAGCTCTTCCTAAACACAGAGGAGCCTCTGGGAGTGGACTGGCCTGGCACAGCAGCTAGCAGAGGACAGGGACAATCACCCTATTTTGTTCAGATGGACCTACCAAGGAGATGAAAAGTGAGAAGAATCTTACCTGTGGCACACTGGCATTCATAGCCATT…	chr1	120507705	120508220
NOTCH2	NOTCH2_t11_1	ACACTGACGACATGGTTCTACAACACACACAAACACACACACAA	TACGGTAGCAGAGACTTGGTCTGCCTTGGTCTTTGAGAATCC	AACACACACAAACACACACACAA	TCTGCCTTGGTCTTTGAGAATCC	514	47	AACACACACAAACACACACACAAAATCATCAGATTgGCAGAGCTATTGTCTCTGACTTCTCCACTGGCTAGgGCCATTTGCCTTGAGACATTTATGTTTGTGGCTTTgGCTGTGCTTCTCAGAATCAGGACTGTTTTTTAGGTATCTgAGCATATGCCAACAGTCTGAAACATCTGTGTAAACAGATTTGAGAAACAGTGAAAACCCCATACCAAACATAAACAGAGTGGGCTTACCTGACGTGCCTGGCTGGCAGTTGCACTGGTAGCCATTGACCAGGTCAATGCAGCGACCATCGTTCAGGCAAGGGCTGCTGTAACATTCATCAATCTGGTCACTGCAGATGGCGCCCATGTACCCGGGATTGCAGATGCAGGTGTAGGAATCAATACCATCCTG…	chr1	120505961	120506474
NOTCH2	NOTCH2_t12_1	ACACTGACGACATGGTTCTACATGTAACTCAAGCAAAGCAAAGGC	TACGGTAGCAGAGACTTGGTCTGGTTGGCTGGAATTCACCTTAGA	TGTAACTCAAGCAAAGCAAAGGC	GGTTGGCTGGAATTCACCTTAGA	502	39	TGTAACTCAAGCAAAGCAAAGGCAATTTAtGGTCTGTCTAGGAATTATTTTCTGGCAGCAAATAAACACATAATCGAAAAACTCTAATTAATGAAAAGTATGTTTCAGTTTAGAAAAGGTCTGTGAACAGAAAACTGATCTAGAGAAGCAGAGAAACAGACTACTAACCCTCCAGAGTGACAAAGAAATAGGAAACACTTGAAAAGCAATATTCCTTTGGATGCTATATTCCCAAAGTGATAGGGCTGAAGGAGGGGCCTTGCAGTAAAAGGAGCTTTACCTGTGAATCCTGGTGAGCAGACACAACTGTAGCGATTAATGCCATCCATACAGATTCCATGGATACAAGGGTTACTTGCACAGTCATCAAAATTAATTTCACAATTAACCCCTGGAAGA…	chr1	120501735	120502236
NOTCH2	NOTCH2_t13_1	ACACTGACGACATGGTTCTACATGTCACCAGTACTACAAGCCAAC	TACGGTAGCAGAGACTTGGTCTCAATGCTCTTTGCTCCTTTGCAT	TGTCACCAGTACTACAAGCCAAC	CAATGCTCTTTGCTCCTTTGCAT	455	48	TGTCACCAGTACTACAAGCCAACTGGCTTaaCACAGGTCAATAAGAAACTATCACATGGGGCAGCTACTCACCCACTGAGACCTCCAGTACAGTTTCCATGGATGCAGGGATTGCTCAGGCATTCGTTCACCTGTGAGTAGCAGCTGGGGTGATGGGGTCCCTCGGGGCATATACAGCGGAAACCATTCACACCGTTGATACATGTTGCACCCTTGCGACAGGGatTGGAGGCACACTCATCAATGTCAaTGTTACATCTCTGCCCTGTGGAGAAGGGGGACAGTGTTAGTCACATCCTAAATGCTTAGGAAATAGACCCAGAACTATAAGACACGTTATGTTGACATCCTTCATCTGCTCAGGCCATAAGGTGCCTTGAGGCACCAAATGTCAAGATG…	chr1	120497591	120498045
NOTCH2	NOTCH2_t14_1	ACACTGACGACATGGTTCTACAATAGGTCACCTCTCTGCTAGGC	TACGGTAGCAGAGACTTGGTCTGCACCAAGAAGGTTTCTTTACTGGA	AATAGGTCACCTCTCTGCTAGGC	GCACCAAGAAGGTTTCTTTACTGGA	549	40	AATAGGTCACCTCTCTGCTAGGCtgaaggtagaaattgtatctattcatgtttttattccccaagtgccttacaagtctaattgctcaatatgtttgttacacgaatgaatGAAAAAGAGAAAAGGAAACTAAGAAGTGAGTCAAGCAGTATGCAACAaCAAGAAGaCAAAGAGCAGACGCAGAAAGATGTACTTTTGTTTTCACCTTTAAAGCCCTTCTTGCAAGTACACCTGTATCCATTCACCAGATTGTCACAAGTTCCTCCATTCTGGCATGGATTCGAAAGGCATTCATTTTTGTCCACTTCACAGTTGATGCCAACCCAGCCTGCATCACAGAGACACTTATATCTGAAAGAAGACAAAACTTTTTACTATAGGAGGTATAAACGTATGATT…	chr1	120495961	120496509
NOTCH2	NOTCH2_t15_1	ACACTGACGACATGGTTCTACACCATCATCTATGTGCCTGGTTC	TACGGTAGCAGAGACTTGGTCTCAGTGGCCTGAAGAAATGAATGC	ACCATCATCTATGTGCCTGGTTC	CAGTGGCCTGAAGAAATGAATGC	523	45	ACCATCATCTATGTGCCTGGTTCCAGCCACATACAATTAAAAAAAAATTTCTTTCAAATACTAAAGTACAATGTAGGCAAATGACTGTCCACCACTTGCATCTTAGGAGGCCACAATGTTTCCTCAAAGCTCAAGATCCAGTCAGTAAAGGCAGGAAGGACAACTGAGGAGTGAGCCCTCGGAGGAGCATTACAGCCCCACAGACCTGGGCACTGAGACTCAGGCACTGACAAAGCAAGGTCAAGTATCCCCTCTGGTCCCTGCTGGTACCTCCAGGACCCACCTGTGTATGGCAGCACACAGTGGCAAGTGTAGCCACTTATGTCATCAaAGCAGGTTCCTTGGTTCAGGCATGGATTTGAGGCACATTCATCAATATTCACCTGGCAGTTATAGCCT…	chr1	120493064	120493586
NOTCH2	NOTCH2_t16_1	ACACTGACGACATGGTTCTACACCCTGAAGAATGAACATCATGGC	TACGGTAGCAGAGACTTGGTCTGGCTTCTCCATTTTCAAAGCCTC	CCCTGAAGAATGAACATCATGGC	GGCTTCTCCATTTTCAAAGCCTC	503	45	CCCTGAAGAATGAACATCATGGCTTgTGAGGCTTAGGTTGCAGCCTTCCAGCCGCTAGGGGGCCCCGAAGACAAGGACAATGGAAAGGCTTTCTAAGCCATTTCAAGTAGCAGCTCCTTTGCAAAACCTGTGTGCTCTTGACAAGATGGACAGGCCTCATAAGACCAGCAGGGCCTTCCATATGATCTGATAACCTGACCACTTTGTTTAAAGTCAGAATGCATGTTCTTGGCTTCTCCACACcCATGTTCTTACCTTGCCAGCCAGGAgCACACAAGCAAGTATAACTCTCAAAATTTGGTGACTCTTTGCAAACAGCAGCATTCTCACAAGGGTTTGGGGAACAGGGAGCCAATACTGTCTGACAATTCTTGCCTAGAAAGTAAATGACAGAGTTTA…	chr1	120491375	120491877
NOTCH2	NOTCH2_t17_1	ACACTGACGACATGGTTCTACATAAATGACCGGTATGCCCAATGT	TACGGTAGCAGAGACTTGGTCTAAGCCTCAcAAGCCATGATGTT	TAAATGACCGGTATGCCCAATGT	TAAGCCTCAcAAGCCATGATGTT	491	52	TAAATGACCGGTATGCCCAATGTCAGGCGTGAAAGGCGGCAGCCTCCACTGGGCTCTCCTCTGCTCCCTGTGTGTTTTCCTCTCCTCTGGGGGCTTAAGAGCTGACTGGCATACTCACTGGCAAGGCAGTCATCAATGTCCTCCTCACAGTCCATACCACTGAAGCCTGGTGGACATTCACACATGTAGCTGCCCTGGGTGTTATGGCAGAGACCATGGTTCATGCAGGGCTTGGAGATACACTCGTCAATGTCAATGGTACACCGCTGACCTAGGAACACAGGGCCAATAAATGACCTAGTCCTTGGAAGCTGATTCCCACAAAAATCTACGCAGGACCTGAGCTTAgTTGGGGTGCAtgGAGCTATTCCACAGACAAACTgGTTGGCCCCCTGCTTT…	chr1	120490919	120491409
NOTCH2	NOTCH2_t18_1	ACACTGACGACATGGTTCTACATCCCTTTCTCCCTTTCTCTCGTA	TACGGTAGCAGAGACTTGGTCTACTGTTGGTGGTGACATAGATGA	TCCCTTTCTCCCTTTCTCTCGTA	ACTGTTGGTGGTGACATAGATGA	513	42	TCCCTTTCTCCCTTTCTCTCGTAAGATGCTGATGCCCGAGGGACTGGTTGCTCACCTCTCAGTGCACTCATTGATGTTGTTCTCACAATGGACTCCATCAAATCCTGCCTGGCACTTGCAAGTGTAACTGTTGACGTAGTCAGAGCAGGTCCCTCCATTCTTACAGGGTTCACTCAGACACTCATTCATGTCTGTCTGGCACTTATCCCCAGTGAAACCCGGAAGGCAGAGGCAGGAGAAAGTATTCACTCCATCCATACAGGAACCTCCATTCTGGCAAGGATCTAAGCCATTACAAAAGAATTAGACCTCTGAAGAGTAGCATCAgTTTAATCTTAGATTCATAAAAGTGAATGACCTGAACTAAGTCATGCTGGGGGCAGCATAATTCTGACTTTT…	chr1	120484094	120484606
NOTCH2	NOTCH2_t19_1	ACACTGACGACATGGTTCTACATGCAGTTCTTGGTTAGCCTCTTT	TACGGTAGCAGAGACTTGGTCTAGTAGTAAGTCACAGGCACCAGA	TGCAGTTCTTGGTTAGCCTCTTT	AGTAGTAAGTCACAGGCACCAGA	489	44	TGCAGTTCTTGGTTAGCCTCTTTTCAAGATCTTATGTTTGTGAATCTATATCATATTGCCAGCACCATTTTGGAATCTGCAAGTTATTAAGAAGTTACCTAGATTATCTCAGGGAATCCCTGAGATCCACAATTTTCTCTTTTAGAAGGAACTTATTCAGACTAGAAAGTGAACAGGTATAATATTCAGCTGCTCTAGGGGAGCTGAGTGAATGGGAAGGAAGTCAATTACCTGACAGTTTTTCCCAGTGTAGCCCAGGGGGCAGCTGCAGCGGTAGGTACCCAGGCCATCAACACAcgTTCCCTCATTCAGGCATGGATGAGAGCTGCATTCATTGATCTCATGGAGGCAGAAGGATCCAGTGAAACCCACAGGGCACAaGCAAGAGAAGGAGTTAAT…	chr1	120482947	120483435
NOTCH2	NOTCH2_t1_1	ACACTGACGACATGGTTCTACAAGGGTCGCCCCAGGT	TACGGTAGCAGAGACTTGGTCTGGGTCCAGTGACTCGTAGTAGAT	AAGGGTCGCCCCAGGT	GGGTCCAGTGACTCGTAGTAGAT	550	73	AAGGGTCGCCCCAGGTGGCAGCCCCGGGCGCCGCGGACAGCGCCCCTCAGCCCGATACTCACCATGCGCGGGGGCCGCgCAGCACAGCCAGAGCGCCAGCAGCGCCCACAGCAGAGCGGGgcGCAGGGCGGGCATCTTCTCGGTCGCCTCCTCCTccgccgccgccgccgccgccTGGGCAGATCCACATGGGGAGGGGGTCCCGATAGAGGAGCCCCACTCTCTCCTCCCCTCCTCCTGCTTCAAAGGCTCAGGCCCTGGCGCTACGcTCCGAAGCcCAGGcGCAAATGCCTCGACTCCCCGCGCCCcGAGTCCGCCGCTCCTCGGCCGCCGCCTCAGCCGCCGCCCGAAGTTTGGCTGAAACTTTCTCGGGTGTGCAACGAAGCAGCCTCGTGTGTC…	chr1	120611886	120612435
NOTCH2	NOTCH2_t1_2	ACACTGACGACATGGTTCTACAAGCAGCCTCGTGTGTCCT	TACGGTAGCAGAGACTTGGTCTCGCTACACGGATGAACAAATGAA	AAGCAGCCTCGTGTGTCCT	CGCTACACGGATGAACAAATGAA	545	63	AAGCAGCCTCGTGTGTCCTTCCGCCTCAGCCGCCTCCTCCCACCGCAAGCCCCGCCCCACTGTCGCCGCGGCCTCGGCCCCGCCGCCTTGGGCACCCAGGGGTTTCCCGCAGGAAGAAGCGCCGGCCCGAGCTCCGCGCGGAGGGATCTACTACGAGTCACTGGACCCGTCCGCATCCTTCTCCAgcggccccgggggccgccgcgccTTAACTCGATCAGGGCTGCAGCGGCTCGCTGGCTTGACCAGTGCAGAAGGGGCGTGGGGGTGAGGGGGGTGGGGTAGGACTCTGAACTTCAAGCACTGGAGTTTGCCGGGATCGTGAACTTGCAGGGAGAGGCGGTCCTCATCCAGTGAGGTCTGTATCGCCACCTACACCCACACATCCACACACTGCTT…	chr1	120612268	120612812
NOTCH2	NOTCH2_t20_1	ACACTGACGACATGGTTCTACAGTTCTTCACAacCCTCAGTACCA	TACGGTAGCAGAGACTTGGTCTGATGTATGTACACCCCTGCCTCT	GTTCTTCACAacCCTCAGTACCA	GATGTATGTACACCCCTGCCTCT	457	46	GTTCTTCACAacCCTCAGTACCAGATGCATATTAAAAATAAACCCTGAAAGTGGAATATACCTTAGTTTCATTTCAAAtACATTCTTCTCCGAATCTCTGAACCTATTCCTCTACCCTTACACCTTCTGTCTTGAGCCCTTTCCCCAGAGCCCTGCCCACCCACTACTATCTGCCCTTCCCTCTTATtCCACAAAAAAATGATACCTTCTCTAAATGCCACTGGACAGTCAATACTGCAGTGAATGACCTGAGCCCAAGGGAGCAAAGCTTACCTCTCCTGGAGGCTGCTATGTCACAAGAGACATTGGGCACGTCACAATAGGCACCAGCCCATCCAGATGGACATAGGCACTGGGACTCTGCTTTTTTCTGAACgCAAGTACCTTTGTTTTTACATG…	chr1	120480207	120480663
NOTCH2	NOTCH2_t21_1	ACACTGACGACATGGTTCTACATTGCACAGAGAGGCTGAAAGAA	TACGGTAGCAGAGACTTGGTCTGGTACTGAGGgtTGTGAAGA	ATTGCACAGAGAGGCTGAAAGAA	TCTGGTACTGAGGgtTGTGAAGA	496	46	ATTGCACAGAGAGGCTGAAAGAAACAGTGGTAAACATTATGACGGGGATTGGTAAAaaTCTATAAACTATCAATATAAGATACAAGCAGCTAAATTCAATATATCAGTGCTCAAACAGTTGTACAATCTCCTGGGAGGTCCATGACCTCTGCTTGCTCAGTGTCCTCACCTCGCATCTGTATCCACCAATGAAGTCACTGCATGTTGCCCCGTGCTGGCAGGGGTTGGACGCACACTCATCGAGTTGCTCCTCACAGTAGCTCCCAGTATAGCCCAGGGGGCACTGACAGTAATGCGTGTTGCCAGCATTGATGCAGACACCTGAGTGCTGGCACAAGTGTTCAACAAGCACACCTGGGAAACCCAGTGAGGGAGAAATGTCATAGAAGAACATGTGAC…	chr1	120479736	120480231
NOTCH2	NOTCH2_t22_1	ACACTGACGACATGGTTCTACAACCACAACATCAGAGCTAGCAA	TACGGTAGCAGAGACTTGGTCTAGAGAGTGTGATGGTTCCAGAGA	AACCACAACATCAGAGCTAGCAA	AGAGAGTGTGATGGTTCCAGAGA	471	42	AACCACAACATCAGAGCTAGCAAGAGATGGGAGAATAAAATGGCTTGAATTACTAGGATGTAGAACTAAATGCTTGGAATGAAGCTAGTCTTcCTATCTTTAATTTTATAAAATCCCCTGAACACTAAgAATGGATTTATAACTTAAGACAATGCCCTGGATGGAAAATGGATAAGGATGATTTCATACCCCGAGTGCCTGGTGGGCAAGAGCACTTGAAATGGTTCACAAGGTCAATACAGGTGCCTCCATTCTGGCAGGGCTGATTCTGGCACTCATCCACTTCATACTCACAGTTGACACCCTGATAGCCTGGGACACACTGCCATGAGGAAACAAAAAGGACAAGAAATATTGGACCATTACTGGAAACAGACCAtGAGAGCTAGTGAGATCTGG…	chr1	120477906	120478376
NOTCH2	NOTCH2_t23_1	ACACTGACGACATGGTTCTACACTTCACTTGGGTCTGGGACAAC	TACGGTAGCAGAGACTTGGTCTGTCCCACTACCAGTTGAGGAGTA	CTTCACTTGGGTCTGGGACAAC	GTCCCACTACCAGTTGAGGAGTA	456	51	CTTCACTTGGGTCTGGGACAACTCACAGGGCCCAATTTGTTCACTAAAACCATCCTCCAAGGCAGAGTGGCCAGGAGGCTAGAGAGCTTCTCACCAGTAAAGGCACTACGGCAAACACACAGGTAGTCATTGGTGAgCTGTATACAGTCCAGGCTGCCCTCAGAGCTGCAGGGGTTGGAGAGGCACTCGTTGATGTCTCCCTCACAAcGCTCCCCAGCAAAGCCAGGCAAGCAGCGACAACTGTAGCCTCCAATCCTATCCATGCACTGACCACCATTAAGGCAATGGGGACCCCGGGCACAGTCATCAATGTTCTCTTCACAGAGTAGGCCTGGAGGAAAGAGAAGAGGTAcAGAATTATGAAAATCCTTTTAACCTGCTTTCCAGCAAGGGATAACC…	chr1	120471505	120471960
NOTCH2	NOTCH2_t24_1	ACACTGACGACATGGTTCTACATGGATTGGGAAGCTCACTGTTT	TACGGTAGCAGAGACTTGGTCTACAGGCCTAGAACTGAACTCTCT	ATGGATTGGGAAGCTCACTGTTT	ACAGGCCTAGAACTGAACTCTCT	482	43	ATGGATTGGGAAGCTCACTGTTTCTGGGAGTGTCTAAACAGCTTTTATTTGTTTTTGTTTTGTTTTGTCACTTGTAAACAGCTTTAAATGGAAAAACCCAAGCACTTTCCTCTGAAAGAGCTAAAATTGAGAAATCTTCCCATTTCGAAGATTGGTAAaaCCAGGTTTAATCTCAGTTCTGTTCACAGATTGTAtGGAAGAGACAATGCCCCTTCTTAGATGAGCAACAGGGCACTTACCGGGGGACAACGGCAAATgaAACCAtCAGGCATGTTACTGGCCACAGCACAAGTCCCTCCATTCAGGCAGGGCATCTGGGGACACACATCGACGAAGGTTTCACAGTGCCGGCCTCAGAAAATAAAAAATAAAAAAGgtTTTAAAAGGCAGAAGTAGTCA…	chr1	120468883	120469364
NOTCH2	NOTCH2_t25_1	ACACTGACGACATGGTTCTACAGAAAACGTGAAGCCCTTACTTGC	TACGGTAGCAGAGACTTGGTCTTTCCTCACTGATTTCCACAGGG	GAAAACGTGAAGCCCTTACTTGC	TTTCCTCACTGATTTCCACAGGG	546	59	GAAAACGTGAAGCCCTTACTTGCATGTCTTGCTGTTCCCCTGGCATTCAAAGTTGTCAAACAGGCACTCGACcGTGTTGCACAGCTCATCACACTGGTTGTTGATATAATCCCAGCAGGGAAGTGGGGAGGAGCAGTTGGCCCAGGGGTTCTCCATGGTGAGAGAACAGTCACCCCCATCCCACTGGCAGGCATGGCTGTTGCAGGCCTCATCACAGACgCCATCcCGAGCTTTGTCGGCACAATACTGGCTCAGACAGGTGGCAGGAGGGGTGCTGGGGGGTGCCGTGTAGaGTTCACAGCGGCTACCCGAGAATGGTGGGGCACACTGGCAGGAGTAATAAGGAGGCTGGCGCTGAGGGTGGCAGCTGCCCCcGTGCTGGCAGGGGCTACTGGCACA…	chr1	120467909	120468454
NOTCH2	NOTCH2_t26_1	ACACTGACGACATGGTTCTACAGTACTGGGGTAACGGGTTTATCT	TACGGTAGCAGAGACTTGGTCTGAGCTCTTTTGCCTGTTCTC	GTACTGGGGTAACGGGTTTATCT	TCTGAGCTCTTTTGCCTGTTCTC	536	49	GTACTGGGGTAACGGGTTTATCTTAAGTGGTGGGCCATTCTATTTTTCTGATCTTTGCATTTCTATAGGTTGAGTTATGACTTGTGCTATATGTCAAAGTGCTAGGCTTCATAAAATTAGCCTTGAAGTTCAGAAACCAAACACCTACCCAGCCACCTCCTGTTCtTGTTCACCAGGAAGGGATCTGCGTGTCATCCTCTGTTTCTTCATAGCAGCTGACTTCTCACCATAATAGGGGTACACCATGAGTTCCCCCTGGGAGTCCCGCTTAATGCGCAGGTTGGTGTGGAGCAGGGTACCCAGTGCCCGCAAGAAGCTGCGAGCATCCTGGAGCAGTTGTTCAGGTGGCATCAATACCACAATAACCAGGGTACCTTCTGCCAGGTTCTCAGGTTGGTC…	chr1	120466112	120466647
NOTCH2	NOTCH2_t27_1	ACACTGACGACATGGTTCTACAGCTTATTGGCAATGCCTCTTACT	TACGGTAGCAGAGACTTGGTCTCCTCCTCCGCTTCTCCCTT	GCTTATTGGCAATGCCTCTTACT	CCTCCTCCGCTTCTCCCTT	596	50	GCTTATTGGCAATGCCTCTTACTTCAGCCCCACAGCATCCTGTCCCACTGGCTCACGACGCTTGTGATTGCTTGCATCTCGGCGAAGAGTGAAACCTTCAGGCAGCCAGAGAGAGCCATGCTTACGCTTTCGTTTTGCCATGATTACCCCCAGCAGAATAATAAACAGAAtGATGACAACAGCAACAGCAAGGAGATAGAGGAGCTGAGTGCGTTCTGGAGTCAGGGATTCACCTGAAAGTCCACAGAGACAGGGAAAGTGCTGAATAAAACATTAACCTCTCAATGTCAGCATTAGATTCATTTAGAGGGCAACTTTGACCTCAACAGTCCTGAAAAAATAGAGGGCTACATAATgaAAATTGTTCCCCCAATTGACACTCTTCCCCCGCCACCTTTC…	chr1	120464837	120465432
NOTCH2	NOTCH2_t28_1	ACACTGACGACATGGTTCTACAcGTCCTAAGGATTCCTGCTGTTT	TACGGTAGCAGAGACTTGGTCTCACGATCAATGGGAAGGGAAAG	cGTCCTAAGGATTCCTGCTGTTT	TCACGATCAATGGGAAGGGAAAG	458	42	cGTCCTAAGGATTCCTGCTGTTTAGGAGAACCTAGGATAGTTATTGTCTGGGTAAGACATCAAGACTATCACTCTTTACTCCCATTCAGGACACTCTGGAGCTAAAGGACAGAAATTTGAAATGTAACCAGATAATGGcTGACAATGGTGGTTCTACCATGGCCACCTCACCTTTACTTTCTTTGGCTGGGGCCCTTCATCATCGACCCAGTGTTCACTTGTTCCAGTACCAATTAGGTTAGCTTCTGAGACTTGCACTGAGAGATTTCTAATATGATTATAAAAAGAAAAAATAAGAATGGCAGTCATAAACTAATACAGTGGTTTTCAACACTTTCCACCATGACACACTCCCGTGGCTATATTACAATTTTgCAGGGTCTTGGCCCAGAGAAGATG…	chr1	120464165	120464622
NOTCH2	NOTCH2_t29_1	ACACTGACGACATGGTTCTACAGAAGGGGTTTATGACTGGACAGG	TACGGTAGCAGAGACTTGGTCTAGGAAAAGTGAGAATTGGGTGCT	GAAGGGGTTTATGACTGGACAGG	AGGAAAAGTGAGAATTGGGTGCT	547	54	GAAGGGGTTTATGACTGGACAGGGCAAACACAGGGACAACAATGTGGAACCATGGGCAGACACAGCCCAGTGAAGAGGGGAAGAGGCCCGGTGCTGACCTGGGCCACGGACATTCACATCTAACACATCCACCTCCTGCTCTGCCTGAGGAGGGGTGAGAGCCAGCGATGGTGTCCTACGGATGTCTGCAGCTTCAAGGTGCTGCTGTGTCCATGGCCGTCGATCAATGGGGTCATCTTCTTCTGAGAGTAAGGCCTCATCTTCAGCCTGAAAGGTGAAAACAATGCTCCcTATCAATCTGGCCACCACCAGAAACTGCTAATCAGAAGGTGTCCAGAGCCtCCACCACCGCTGCTTATCTCCCATTGTTTTCTCTCTTCCTACTCCTCCACCCCTCCA…	chr1	120462754	120463300
NOTCH2	NOTCH2_t2_1	ACACTGACGACATGGTTCTACATTATCTGGCATCCACATCCTTCC	TACGGTAGCAGAGACTTGGTCTACCACAAAcGTGGTTATTGTTGG	TTATCTGGCATCCACATCCTTCC	ACCACAAAcGTGGTTATTGTTGG	451	39	TTATCTGGCATCCACATCCTTCCATCCTCACCCCCAACCAAAATCTGTACCAGGAAAGCTCAAGAACCAGTAACATTCCACAGAAGCATTAAAAATAGAGGAGTAGAATCAAATCTTGTCCAGTGTTCTATCGCAAAAAGAAAATATATGAAGAGAAAAACTTACTTGCAGTATCCTGTGCCATTGTGGTAGGTAACACACATTCCTTCATTTACACAGGGTTCATAGCCATCTCGACACTGCAATGCTAAAAATAAAAACAAATGCACATTAGAAGTAAGTCACTAATCATAACCCTCAGACACCAAAGAAGTGTAATCCAATCCAGATCAGCATTCATTCCCACCTAATCTGGGTTTCTTTTTAGAGTTTTAATCAGTTTTTTATGTTCTGGCTTCT…	chr1	120572364	120572814
NOTCH2	NOTCH2_t30_1	ACACTGACGACATGGTTCTACACgGACCAGCTATCACTCTCATCT	TACGGTAGCAGAGACTTGGTCTGCTAACATCATCACAGACTTGG	CgGACCAGCTATCACTCTCATCT	TGCTAACATCATCACAGACTTGG	524	47	CgGACCAGCTATCACTCTCATCTAATCTACGCATTTGGGAGGCATCTTGGCACAACAAATTATCACTAATaatcagaaagactggtgttgtctgcagttggctctatcactatcttcctatatatagctaggtcaatttgcctgcctcccttttcccactttcccatctaccaagcatgactctaatacctgccctaatctctcaaatgattgaataaattcaatgagatattaattctttaaaaacgataaaacattatagagccataggaattattattCAAGTGACTCTTCTCATGTTCTTTACCTGGAAGACACCTTGGGCATCAGCTGCCACTGCAGCATGGAGTGGACAGCGGCCCATGTTGTCCTGGGCATTGGCATCTGCACCTGCATCCA…	chr1	120461628	120462151
NOTCH2	NOTCH2_t30_2	ACACTGACGACATGGTTCTACACTCTTCTCATGTTCTTTACCTGGA	TACGGTAGCAGAGACTTGGTCTAGAGGAAAAGGTGGCAAATGTGA	ACTCTTCTCATGTTCTTTACCTGGA	AGAGGAAAAGGTGGCAAATGTGA	484	50	ACTCTTCTCATGTTCTTTACCTGGAAGACACCTTGGGCATCAGCTGCCACTGCAGCATGGAGTGGACAGCGGCCCATGTTGTCCTGGGCATTGGCATCTGCACCTGCATCCAGGAGACGCTTGGCAGCATCAGCCCGTGAGTAGCGGGCTGCAAGGTGCAGGGCCATCTCACCAGTCCGGTCTGTCTGGGCCTGGAGGCTGGCACCCTGGTAGACCAAGTCTGTGATGATGTTAGCAGAAGAGTCCTCTGCATCTTCATCTTCATCACTCAAATCTGAGCTGCCTCCTCGGAGAGAAGCCAACATCAATGGGGTGCAGCCATCTGTAGGAATGGAAAATTCCATAAaGTACTCAAGAAGGAGAAGGTAGTTAACCCTATGGTTGAAACAGCTCTATTTG…	chr1	120461915	120462398
NOTCH2	NOTCH2_t31_1	ACACTGACGACATGGTTCTACATCTCAGGCAGTTCTCTAAGGGT	TACGGTAGCAGAGACTTGGTCTTTCCCCACATCCCTCTTCTTTC	ATCTCAGGCAGTTCTCTAAGGGT	TTTCCCCACATCCCTCTTCTTTC	513	44	ATCTCAGGCAGTTCTCTAAGGGTCACGTAACTCTATTCCCCTCGTCAGAGGCATGCTTTGCAGGTAAGAATCCAAATCCCTGCCTTTCATCCCTACCATGGTCATCCACTGCATTCACATCCGCTTGGCAGTTGATCAGTTCTGCCACCATtCCCTCCACAGCCAGGCGGGCAGCCAGGATCAGGGGTGTAGTACCATCATTCATCCTGGCATCTAGATCAGTTACTCGGTTGCGAATCAGAATCTAGAAGAGGAGAAAGTACAGAAAAGAGAGTCACCTGGATGAAGGAAAATAATGAAACTCAGTGAAGAAACAAGGGcATCAGAGCTGAGgctacagtgtagattcctggaggagagggaaagtcttgttatctttgtgcccaagattctatcatg…	chr1	120460933	120461445
NOTCH2	NOTCH2_t32_1	ACACTGACGACATGGTTCTACAGCCCAATATCCTCATCAAGCTC	TACGGTAGCAGAGACTTGGTCTCCTTTCACCTAGAGGTCTTCTGC	AGCCCAATATCCTCATCAAGCTC	CCTTTCACCTAGAGGTCTTCTGC	477	44	AGCCCAATATCCTCATCAAGCTCTCGAAACCCAGTGTCTGCCCAAACTGCTTCCATCTTTGTCTATACATATAACAAGAGAAGCTGTAAGGAGAAACGGGAATGGGCTTATAACTGAGGCACTGCTATGAGCCTCCTCAAGCTCAGAGCCCACAAACTGTACCTTGTTGTCCTGCATGTCTCGGTTGGCCCCATTTTTCAACAACAAAAGAGTTGCCTCCACATTATTGACAGCAGCTGCCCAGTGAAGAGCAGATTTTCCTGCAGGGGAGAAACATTTTTATAAACAGACATATCCTACTCTTAGTATAAGACACTATGACTTGCACAATGAAATCTTAAACTCCCCAGAGATCAGCAGGAAGCAGTTCTCTGTAGGGGTCTATAGGAAAAACCAAAG…	chr1	120460126	120460602
NOTCH2	NOTCH2_t3_1	ACACTGACGACATGGTTCTACAGCCCCCTGAAACTCTTAAAAGGA	TACGGTAGCAGAGACTTGGTCTCGTGCTTTCTTGATTGGACT	GCCCCCTGAAACTCTTAAAAGGA	TCTCGTGCTTTCTTGATTGGACT	541	47	GCCCCCTGAAACTCTTAAAAGGAAGTTAGGGATAGTTGTCTGGAACATCCCAGTTCCTTATCATAATGTTAAATGTGCACCAGAGCTGGGGGACATTTAAGAGCCAGACACCATGATCTAAAAGATGCTAAATAAAGGTATCTGCTGAAGGTAGGAAACCACTGGCTTTGGTCTCATTAGTTACCTGTAAACCCGACTTGACAGGTGCACTCATAGGTATCCCGGCTGAGCATATGGCATGTGCCGCCATTCAGGCAGGGTCGAGACACAAAGCATGGATGAGATGTTGAGTACTGGCAGTCCTCTCCTGTAAACCCTGAGGCACATCGGCACGTGGCTTTCCCCAGCATGGCCTGGGCCACACAAGTCCCACCATTCTGGCAGCGGTTCTTCTCACAG…	chr1	120547768	120548308
NOTCH2	NOTCH2_t4_1	ACACTGACGACATGGTTCTACACCCACACAAAATTCTCACTTCCC	TACGGTAGCAGAGACTTGGTCTGCTCGCTGATGTCAATGAGGTAT	CCCACACAAAATTCTCACTTCCC	GCTCGCTGATGTCAATGAGGTAT	543	53	CCCACACAAAATTCTCACTTCCCTTTTTCCTTGgGCTTCCTAAAAAcaGCAATTGAGCCACACCCACTACCTCCTGTGCTAGGGGTTTGTCCCCTAATCCTGGGACACTAGGGAGCTCCTTACCTGGAAGGCAGTTGCACTCAAAAGTGAAGTCACCAGTCTGCCGACAGGTGCCTCCATTGACACAAGGtGAGgGTGCACAGGGCACATACAGGCTGTCACAGTACTGGCCTGTGAAGCCCTGAgGGCACTGGCACTGGTAGGAACCAGGCAGGTTGAGGCAGgTGCCACCATGCTGGCAGTGTCCTGGAATGTCACACTCATTGACATCAGTCTCACATTTCTGCCCTGTGAAGCCTGTGAGGCATTTGCAGGAGAACTGGTTGGCCACAGTGGTAC…	chr1	120539497	120540039
NOTCH2	NOTCH2_t5_1	ACACTGACGACATGGTTCTACAGTTGCTGCCCAATAATACCTGT	TACGGTAGCAGAGACTTGGTCTATGCTTGAGGCCAGAGAAGAC	AGTTGCTGCCCAATAATACCTGT	CTATGCTTGAGGCCAGAGAAGAC	528	43	AGTTGCTGCCCAATAATACCTGTGAAAATATGTCTTTGAGTGAACATAGGAAAATGTATGAGGTTAGTACAATAAGCAATGATCTAGCATGGAGATCCTGCTCAGTTCACATACTGGTTCCAGAGCAGGCCTAAGATATTTGTTACTGATATTTTAAAAAaaCAGTCTGCCTCTGGTTACCAATCCATATCCCATTCTGGTGGATTCTCCACACTGTACATACCTGTCCATTGTGGGGGACAGCGGCAGTTGTAAGTGTTGACCCCATCCACACAAACCCCTCCATTCTGACACCTGTGGTTAGGGCAGTCATCAATATTCCTCTCACAGGTGCTCCCTTCAAAACCTGGTAAATGAAGAACAAATGAAAATGATGAAATCTCATACAGAaGAAACGAC…	chr1	120529360	120529887
NOTCH2	NOTCH2_t6_1	ACACTGACGACATGGTTCTACATGGCTAGCAGGTTACATTTCTGG	TACGGTAGCAGAGACTTGGTCTGGAGCTCTGCTTGCCTTAATTTC	TGGCTAGCAGGTTACATTTCTGG	GGAGCTCTGCTTGCCTTAATTTC	507	51	TGGCTAGCAGGTTACATTTCTGGAACAGTCCTGAGTGATATGTTCCCATAGATGGTAACTCAAAGAATATGCTGTTTGGGATGAAAGAGAAGGCAGAGTCCTGAATGCCCCCTGCCCCTTCCCtGTTTCTAGATCCGTCCTTCTGCTACCTACCTGCCTTCCCCTCTGGGCACATGCAAGAGAAGGAGGCCACACGGTCGATGCAGGTGGAGCCTGGAGTACAGGAGGCGAAGGCACAATCATCAATGTTCTCACTGCAGTCATCTCCACTCCAGCCGTTGACACATACACAGCCATAGCCTCCATTGCGGTTGGCACAGGTgCCCCCATTTTGACAGGCATTGGGCTGCAGCAGGCATTCATCCACATCCTCTGTGCAGAACTGTCCTTTTAGGGGGA…	chr1	120511981	120512487
NOTCH2	NOTCH2_t7_1	ACACTGACGACATGGTTCTACATGCCCAAACTGTCATTGAGGTAG	TACGGTAGCAGAGACTTGGTCTGGCAAAGCAGAAGTTGCGTATAA	TGCCCAAACTGTCATTGAGGTAG	GGCAAAGCAGAAGTTGCGTATAA	550	44	TGCCCAAACTGTCATTGAGGTAGGGCTTTATATTAAGAATCAAGTACATACGTTTCATACAGTTAATCCCCAGAATGGAATATATGGTTATGGCTATGCTGAAAGGTCACTTGTAAACACTGGCCATGTAGCAAGAGTAATCTGAGGTTTGGGTGTATGTAATTTGCTTCTACAGTAAAATGTGCTTCAGTTTAAACATTTGCTGAGCTcAACAGACACTTCACAGAACAGAAAAAGTTCTGCTTACTCACCCATGGCACATTCATCCACATCTTCTGTGCAGTCAGCCCCTTTGTAGCCTTGTGGGCAGGTGCAAATATATTGCCCATTTAGGGGGTTGGTGTCACACAGTGCCCCCTTGTGGCAAGGATTGCTGATGCATGCATCATCCAGATGACA…	chr1	120510449	120510998
NOTCH2	NOTCH2_t8_1	ACACTGACGACATGGTTCTACAGAAGTTCAGAACAGTCCCTCCT	TACGGTAGCAGAGACTTGGTCTAGCCCTACCTCAATGACAGTTTG	AGAAGTTCAGAACAGTCCCTCCT	AGCCCTACCTCAATGACAGTTTG	476	44	AGAAGTTCAGAACAGTCCCTCCTCTCTAGACCCAACATGCTGATGGGCCCATTTACCTGGCATGCACAGACATGTGAAGCCTCCAATCTTATCCAGACAGGTAGCATCATTCTGGCAGGGGTCTGAATGGCACTCATTGATGTCCATCTCACAACGAGGTCCTGCATAACCCTTCAGACACTCACAGTGGAAGGCGCCATCCGTGTTCACACATTTTCCTGCATGCTCACAAGGATTGCTATTGGCTGAAAGACACAAGTACCAATTACtgGGATCAAAGCAGTTGAGTTTCCACAAATGTGAACAATAGAAGAGCATCTGATGGTTATAGCATCAGGGCCAGGCCTTCAATAATATCATTCCCAATTTTCTATTTTtTTTTCCTTAATTTAAAAAGAA…	chr1	120510000	120510475
NOTCH2	NOTCH2_t9_1	ACACTGACGACATGGTTCTACAGGCTTCTGTGAGGTATGAGCATT	TACGGTAGCAGAGACTTGGTCTGCTTCCTTGTCTGGAATACACC	GGCTTCTGTGAGGTATGAGCATT	TGCTTCCTTGTCTGGAATACACC	455	44	GGCTTCTGTGAGGTATGAGCATTCTGAAATATATACACAGACGAAGAGGTCATGGGCCATTCAAGAATAGACTTGGActTtTGGCCACAAAGGACTTGTAAGATATAGTAGCTAAAACAAATTCTCTATTTCTGTACACACACACTCCTATCACCAAGCACTTACTCTAATGATTTCCTCATGCACAGCCCACACACATTCTCTCCCTGCTCTCTtcCCTGTGGTCAGTTGGCTTTGTGCTTTAAGAGAAAACAGGGCCAGGTCgTGGGCACTTACCAGGAGGACACAGGCACTGGAAACGAtTGACTTTATCCACACACTGCCCAtTGTTCACACAAGGGTTGCTCTGACATTCATTTATTTCTAATTCACAATGCACACCTTTGAAACCTAAAcAAA…	chr1	120508723	120509177
NOTCH2	NOTCH2_t25r_1	ACACTGACGACATGGTTCTACAGCAGGTGAGAAGGCAAAGATA	TACGGTAGCAGAGACTTGGTCTCAGTGTGCCCCACCATTCTC	CAGCAGGTGAGAAGGCAAAGATA	CAGTGTGCCCCACCATTCTC	545	55	CAGCAGGTGAGAAGGCAAAGATAGGCAGAGAGAGAGGGTCATTATGCAATGAGCATTCCTGGCCCATTGTCAGCAAGGGAGAGCACAGGGCAGTGTGCGATGGGACAAGGCTGGCACCATCTGAAAAGCAGAGGCAGCTTAGGCTGAAGCACTGGAGTGGTTAGGAGCAAGAACGAGAAACTgAAGTGTGTTAGTGACAGTCCCCTTCAGTTCTGGAAAACGTGAAGCCCTTACTTGCATGTCTTGCTGTTCCCCTGGCATTCAAAGTTGTCAAACAGGCACTCGACcGTGTTGCACAGCTCATCACACTGGTTGTTGATATAATCCCAGCAGGGAAGTGGGGAGGAGCAGTTGGCCCAGGGGTTCTCCATGGTGAGAGAACAGTCACCCCCATCCCAC…	chr1	120467694	120468238
NOTCH2	NOTCH2_t25r_2	ACACTGACGACATGGTTCTACATTTGTCGGCACAATACTGGCTC	TACGGTAGCAGAGACTTGGTCTGCTCAATTTTAGCTATTTGCTATACCC	TTTGTCGGCACAATACTGGCTC	GCTCAATTTTAGCTATTTGCTATACCC	536	54	TTTGTCGGCACAATACTGGCTCAGACAGGTGGCAGGAGGGGTGCTGGGGGGTGCCGTGTAGaGTTCACAGCGGCTACCCGAGAATGGTGGGGCACACTGGCAGGAGTAATAAGGAGGCTGGCGCTGAGGGTGGCAGCTGCCCCcGTGCTGGCAGGGGCTACTGGCACAGCCTGACTCgCAGTCCCGGGGACTGGGGCAGAAGCAGCGGGGTCCAGAGGCGGtGTGCACACACTGCTCCCCCTTCCTACATTTCACTTGTCCACAGCTGCTCTGGCACCTTGCCCCgGAAAATCCCTGTGGAAATCAGTGAGGAAATAAAAATGGCATTGGTAGGAAAACAGTCATattGGAAGTTTGAGGTTTCTAGAAAACCTCCAcATCTCACTCCCTTCTGTACTT…	chr1	120468140	120468675
NOTCH2	NOTCH2_t27r_1	ACACTGACGACATGGTTCTACATGTGGTTTCAGTCACTCACAAGG	TACGGTAGCAGAGACTTGGTCTCACTGGTGTAAAGGGGAAAGGTG	TGTGGTTTCAGTCACTCACAAGG	CACTGGTGTAAAGGGGAAAGGTG	545	45	TGTGGTTTCAGTCACTCACAAGGCATTTAGAATCATGGTCAATGTGAGTAAATGCCCAGAGCTTAGAATTTAAAATCATGATTCAACAAGATATGCTTTTCTAGTCATCCCTACTTATACTGTGAATAGTGGCTTATTGGCAATGCCTCTTACTTCAGCCCCACAGCATCCTGTCCCACTGGCTCACGACGCTTGTGATTGCTTGCATCTCGGCGAAGAGTGAAACCTTCAGGCAGCCAGAGAGAGCCATGCTTACGCTTTCGTTTTGCCATGATTACCCCCAGCAGAATAATAAACAGAAtGATGACAACAGCAACAGCAAGGAGATAGAGGAGCTGAGTGCGTTCTGGAGTCAGGGATTCACCTGAAAGTCCACAGAGACAGGGAAAGTGCTGAATA…	chr1	120464706	120465250
NOTCH2	NOTCH2_t27r_2	ACACTGACGACATGGTTCTACAACAGCAACAGCAAGGAGATA	TACGGTAGCAGAGACTTGGTCTTAAGGCAGCATCCCAGAGG	ACAACAGCAACAGCAAGGAGATA	CTTAAGGCAGCATCCCAGAGG	538	51	ACAACAGCAACAGCAAGGAGATAGAGGAGCTGAGTGCGTTCTGGAGTCAGGGATTCACCTGAAAGTCCACAGAGACAGGGAAAGTGCTGAATAAAACATTAACCTCTCAATGTCAGCATTAGATTCATTTAGAGGGCAACTTTGACCTCAACAGTCCTGAAAAAATAGAGGGCTACATAATgaAAATTGTTCCCCCAATTGACACTCTTCCCCCGCCACCTTTCCCCTTTACACCAGTGCCACTCACTGAcGACAGACACAAGAGGGTATGACAGGGTCCCCTGTATGGCgTGAGAGGCCAGGAGAGCTGCTGCTGCATCCGTGTTCTTGAAGCAGTGGTCTGAGTCTTGAACACACTGGCGGTTGTCAATTTCCAGAAAGACTTTAGAGCTGTGGGAT…	chr1	120465012	120465549
NOTCH2	NOTCH2_t33r_10	ACACTGACGACATGGTTCTACATCTCTCCCGGATGACCTTCATTT	TACGGTAGCAGAGACTTGGTCTCAGTCCACCTGCCCTC	TCTCTCCCGGATGACCTTCATTT	TCAGTCCACCTGCCCTC	525	57	TCTCTCCCGGATGACCTTCATTTGTTCCTCAGCAGCATTTACAAAAGTCAGTTATGTCTCTACACTGGAGGTGGACTCTCTCACGCATAAACCTGCATGTTGTTGTGTGGTGGCTCAGACATGTGTGTCCCAGGTCCCCGCTGACCTCCTCCAGCaCCCCCAGGGGTAGGGCTGGTGGTCACATCTGACCAGTCAGAAGCAGAGTGGGGTGATGAACTTGACCACTGGTCAGGAGACTCTGGGGATGGTGTCAGGTAGGGATGCTCACCCTGGaGGTGACCACTGTGACTGGGTGTTCGCTCAGCAGCATTTGAGGAAGCATAACTGTGCTGTGAAGGGGGTGtgGGGTActTGCCCACAGAGGCTGGGAAAGGATGATAGGCTGGGAGAATGGTCTGA…	chr1	120457849	120458373
NOTCH2	NOTCH2_t33r_11	ACACTGACGACATGGTTCTACAgCATCATGGCAGTGGGGAAA	TACGGTAGCAGAGACTTGGTCTAGGCCTCACCCAACCCTAT	gCATCATGGCAGTGGGGAAA	AGGCCTCACCCAACCCTAT	546	59	gCATCATGGCAGTGGGGAAAGCCACACTGGGCAaACGGGCCATTTCTGGAATCTGGTACATGGTGGGCAGGGGGCCCGCAACAGCTGGAGGGCAGGTGGACTGAGGCTGGGGAGCCCCCGCTGGTTGGGCAATACTGCCTTTAGGGATGAGCTGGAAAGTCACAATGGGGGGCAAGGGCTCCCGAGGGGTGGTTATGTGCTTCCCTTCAGGTGGCCTGCTCTGGGGAGCTATGCCAGGATGGGTGCCCTCAGCTGGAGCCAGGACCATACCAAACATCTCATTGTACTGGGTCTCATTCACCTCCATGCGGTTCATCCAATCTGCTGGGACTGGGACTGGATGGAGCCTACTCAAGCTTCCAGCACTGCCACTGCCTGGAGACACAATGTGGTGGTGGG…	chr1	120458270	120458815
NOTCH2	NOTCH2_t33r_12	ACACTGACGACATGGTTCTACATGGCCCCATGTGCCAAAG	TACGGTAGCAGAGACTTGGTCTTTGCCAATCGAGACATCACAGA	TGGCCCCATGTGCCAAAG	TTTGCCAATCGAGACATCACAGA	547	53	TGGCCCCATGTGCCAAAGGCTGCATTTCATGAAGGTTAGAAAAAGATAGTGCATGCTGGGCATGGACTGGGGCAGGAGGGGCGGCAGTGGCCAACATAGGGTTGGGTGAGGCCTGTAAGATCCCAGGGGATGTAATCATTGGAGAGGATGTGGTGTCGGAAACAtACGTGTGAGGAGATTCTAGGGAATCAACAGGGGATAAAGTTACTGAACTCTCAGACAgTTGGACCTTCTCACTCAGAGACTTCTTCCTCCTACTACCCTTGGCATCCTTTGCCTCCTTGGCAAGGTTAGGGAGGCtAGTAGGCATGGTACTCTTGGCACTGGGCCGTCTAGACTTCTTGCCCATTGGGGTGTGCTTCAGGCTGAGGAAAGATCTGTTGGGCCCACAGATGACAG…	chr1	120458702	120459248
NOTCH2	NOTCH2_t33r_9	ACACTGACGACATGGTTCTACAGGTCTTGCCCTATAACATGCTG	TACGGTAGCAGAGACTTGGTCTCAGGTTTATGCGTGAGAGAGTCC	AGGTCTTGCCCTATAACATGCTG	CAGGTTTATGCGTGAGAGAGTCC	544	43	AGGTCTTGCCCTATAACATGCTGGTAGGGCTACAATCAcGGAGAGGTGCAAAACCAAAAGCACCAAATGAAGACAAAAGAAtGTCCAAGGAGGAGGAGATGcGTAGGTCAATTCAGGCAGAATTCCAGGGCATAATTCCCAACAGGACGCTAGTGTAGAATCTTCTCATGGATATGGCAGAAGCCTGCAGGGCTTAAAATGCAGTCCAAGCTGCAAGAATGTCTGGGCTTCAATAAGCATCCATCTTATTCTCCAAATAGAAGAGAGTAAACATGGACCCAAGGCTTGTATTCATCTTGCATTTCCACAaACTTGTCTTATTAGATTAGAATAATCAATAAGCCTTGCAGATACCCAGTGAAACTGACGAATTGCTTCTCTTGCATTATCTGAATAAGA…	chr1	120457400	120457943
NOTCH2	NOTCH2_t33q_1	ACACTGACGACATGGTTCTACACAGATGACAGGTGAGAGAGC	TACGGTAGCAGAGACTTGGTCTtatttctaactccttttccttAACCT	CACAGATGACAGGTGAGAGAGC	tcttatttctaactccttttccttAACCT	588	43	CACAGATGACAGGTGAGAGAGCAGAAGTCAACACGGTGCCTGGAGGGCTTGGGGTCACATTGTATTCATCCAGAAGGCGCACAATGTCATGGTGCATGCGATCCCGAGCCACATCCCGGGGAAGACGATCCATATGGTCTGTGATGTCTCGATTGGCAAAATGGTCTAACAGGATCTTGGCTGCTTCATAGCTCCCCTCCCGGGCAGCAAGAAACAGAGGTGTCTCTTCCTACAGAAAAGGCCCATCACAGAACACATGTTAATAACACTCTTGAGAATATAGcagtttttctcaatcttttttattatcacccccttagacatgttttcctaattatctccccgatgaaatattaacaccacagataggctgtgcctctaccaatgtactgaatgtgt…	chr1	120459089	120459676
NOTCH2	NOTCH2_t7_1_1	ACACTGACGACATGGTTCTACACACTGGCCATGTAGCAAGAGTAA	TACGGTAGCAGAGACTTGGTCTACTGATCATGAGGTTTTCCCTCC	CACTGGCCATGTAGCAAGAGTAA	ACTGATCATGAGGTTTTCCCTCC	387	47	CACTGGCCATGTAGCAAGAGTAATCTGAGGTTTGGGTGTATGTAATTTGCTTCTACAGTAAAATGTGCTTCAGTTTAAACATTTGCTGAGCTMAACAGACACTTCACAGAACAGAAAAAGTTCTGCTTACTCACCCATGGCACATTCATCCACATCTTCTGTGCAGTCAGCCCCTTTGTAGCCTTGTGGGCAGGTGCAAATATATTGCCCATTTAGGGGGTTGGTGTCACACAGTGCCCCCTTGTGGCAAGGATTGCTGATGCATGCATCATCCAGATGACACAGGAGACCTGTCACAGGGTGGGGCAAAGGACAACTAAGAGAAAATGTCTCTCACTTGGGGAAGAGCTTTCTCTTTCACCCAGGAGGGAAAACCTCATGATCAGT	chr1	120510566	120510952
NOTCH2	NOTCH2_t8_1_1	ACACTGACGACATGGTTCTACATGTGAACCCTGACTTCCTCTAGT	TACGGTAGCAGAGACTTGGTCTGTGGAAACTCAACTGCTTTGATCC	TGTGAACCCTGACTTCCTCTAGT	GTGGAAACTCAACTGCTTTGATCC	392	48	TGTGAACCCTGACTTCCTCTAGTCCCCAGTCAGCAAAGGAAATCAAATGCTGACAGAGCTCATCAGACTGCAATAGTATACTGAATGCTCTACCAAGAGAAGTTCAGAACAGTCCCTCCTCTCTAGACCCAACATGCTGATGGGCCCATTTACCTGGCATGCACAGACATGTGAAGCCTCCAATCTTATCCAGACAGGTAGCATCATTCTGGCAGGGGTCTGAATGGCACTCATTGATGTCCATCTCACAACGAGGTCCTGCATAACCCTTCAGACACTCACAGTGGAAGGCGCCATCCGTGTTCACACATTTTCCTGCATGCTCACAAGGATTGCTATTGGCTGAAAGACACAAGTACCAATTACTGGGATCAAAGCAGTTGAGTTTCCAC	chr1	120509903	120510294
NRAS	NRAS_t1_1	ACACTGACGACATGGTTCTACACTCCAGCTGATAGATTCTGCTCC	TACGGTAGCAGAGACTTGGTCTATCTTCCCCCTTGTCGTTTGAG	CTCCAGCTGATAGATTCTGCTCC	TATCTTCCCCCTTGTCGTTTGAG	501	53	CTCCAGCTGATAGATTCTGCTCCATTTCTGGCAtCAGTGAAACGCCTGAACATTCCACAGCCCAAAGCCGAACACTATGCATGAGATAAACTTACCTCAAGCTCCACTGCCTCTGCTTTGGACAGATtTAGGACCACAGCCGGGAAAAATGTTGGAGACCCCGGAACCGCCATGAACAGCCCCCACCAAGGAGCGGCACTTCCGGCCCCGCCCGCTACGTAATCAGTCGGCGCCCCAGGCGCCTGAGTCCCCGCCCCGGCCACGTGGGCCTCCGAACCACGAGTCaTGCGGCAGGCCGCACCCAGACCCGCCCCTCCCACACGGGACGTTTCAATAATGAAAGCGCTAGGTGCTAGTGTCTCAAAAaTCAGTAAAACTTTATTCGCTTCCATTCTTtCG…	chr1	115259184	115259684
NRAS	NRAS_t1_2	ACACTGACGACATGGTTCTACATCGCTTCCATTCTTtCGCCATTA	TACGGTAGCAGAGACTTGGTCTGAGGAGTGCCAGCAGTGTGATA	TCGCTTCCATTCTTtCGCCATTA	GAGGAGTGCCAGCAGTGTGATA	508	41	TCGCTTCCATTCTTtCGCCATTAACAGAAAACTggAGAAAGCAAAAATGTTTCGTGTTTACAAAGATAAACGGCCTCTTTACCCAGAGATCAAAACCTCAAACGACAAGGGGGAAGATAAAACCGCCCTCCCCCACATCCCCTGAGCTGACCCTTGTCATCTTAGACAAAGCCTTCAgTCcACTGGCCAGGGACCCTGTATAtGGCCAATTCAAGAAGAGGGCCAAGAAATCAGACCCATCCATTCCCGTGATATAAAGTTGAACAGAAGCTACACCAAGGGTCAAGTGTCTGTATTTTACAGGACACAGTAACCAGGCGGCTACTTAtaAAAAAAAACAAGATTCATTTCAGGCACAACTTTTTTATTTTTTTttGTTTTGTTTTTAAATCAGTAAAA…	chr1	115259566	115260073
NRAS	NRAS_t2_1	ACACTGACGACATGGTTCTACAGCTACTATGGCCTGTGTTTCTCA	TACGGTAGCAGAGACTTGGTCTGGAAGGTCACACTAGGGTTTTCA	GCTACTATGGCCTGTGTTTCTCA	GGAAGGTCACACTAGGGTTTTCA	533	40	GCTACTATGGCCTGTGTTTCTCATGTAATAGAGcTGTTATATATGAAGAAACTCATGAATGAACTCAACACTGAGTTTGCAATAGTTTACAGAACTGTTAAAAACTGGACAGGTTTTAGAAACTTCAGCAGCTAATAAAAATGAACTGTTCTCTATAAACACGTTAAGCTTATTGCATAACTGAATGTAtACCCAAAATAACTTTTTACTTTCTCTCCTCTTATTCCTTTAATACAGAATATGGGTAAAGATGATCCGACAAGTGAGAGACAGGATCAGGTCAGCGGGCTACCACTGGGCCTCACCTCTATgGTGGGATCATATTCATCTACAAAGTGGTTCTGGATTAGCTGGATTGTCAGTGCGCTTTTCCCAACACCACCTGCTCCAACCACCACC…	chr1	115258366	115258898
NRAS	NRAS_t3_1	ACACTGACGACATGGTTCTACAGTTCCAAGTCATTCCCAGTAGCA	TACGGTAGCAGAGACTTGGTCTATAGCATTGcATTCCCTGTGGTT	GTTCCAAGTCATTCCCAGTAGCA	ATAGCATTGcATTCCCTGTGGTT	506	39	GTTCCAAGTCATTCCCAGTAGCAAGCTTCACTTAtGTATTATCAAACTTTATAGTAACAGTATATTATGTAAAATAAATTCCAGTATTAACTTTCAGTAATTACCCTAGATTCTCAATGTCAAACAACCTAAAACCAACTCTTCCCATAATtAAAAAGCTCTATCTTCCCTAGTGTGGTAACCTCATTTCCCCATAAAGATTCAGAACACAAAGATCATCCTTTCAGAGAAaaTAATGCTCCTAGTACCTGTAGAGGTTAATATCCGCAAATGACTTGCTATTATTGATGGCAAATACACAGAGGAAGCCTTCGCCTGTCCTCATGTATTGGTCTCTCATGGCACTGTACTCTTCTtGTCCAGCTGTATCCAGTATGTCCAACAAACAGGTTTCACCAT…	chr1	115256173	115256678
NRAS	NRAS_t4_1	ACACTGACGACATGGTTCTACATGAATATGGATCACATCTCTACCAG	TACGGTAGCAGAGACTTGGTCTcagccTAATCTTGTTTTTCTTATGTTCT	TGAATATGGATCACATCTCTACCAG	cagccTAATCTTGTTTTTCTTATGTTCT	287	41	TGAATATGGATCACATCTCTACCAGAGTTAATCAACTGATGCAAACTCTTGCACAAATGCTGAaaGCTGTACCATACCTGTCTGGTCTTGGCTGAGGTTTCAATGAATGGAATCCCGTAACTCTTGGCCAGTTCGTGGGCTTGTTTTGTATCAACTGTCCTTGTTGGCAAATCACACTTGTTTCCCACTAGCACCATAGGTACATCATCCGAGTCTTTTACTCGCTTAATCTGCTCCCTaaAAACGGGAATATATTATCAGAACATAAGAAAAACAAGATTAggctg	chr1	115252113	115252399
NRAS	NRAS_t5_1	ACACTGACGACATGGTTCTACATGCAGAAGAGGATAGGCAGAAAC	TACGGTAGCAGAGACTTGGTCTGCCTCCTGAATGGAGTCTTTAGT	TGCAGAAGAGGATAGGCAGAAAC	GCCTCCTGAATGGAGTCTTTAGT	549	36	TGCAGAAGAGGATAGGCAGAAACTCAAAAAACATATAGACAATAACACCAGCACTCCTCCAaaTTGCCCAATACTATATACTAAGATTTGTAATTATGCCAAGAAACCATATGCTCACCTTGTTACATCACCACACATGGCAATCCCATACAACCCTGAGTCCCATCATCACTGCTGTTGAGTTTTTTCATTCGGTACTGGCGTATTTCTCTTACCAGTGTGTAAAAAGCATCTTCAACACCCTATAAAAGGAAAAAATGAAAAAAAATGAGAGAGCTAGCTcAAcGGACACAATCCAAATTATAAGCTCTCTTGCATTTGTATCTCTTTATGTGGACATAAGATTCCAATTACTAAAcGAATAGCTGATAAAATAAAATATGGTGatTTAAGGAAGAG…	chr1	115251034	115251582
NRAS	NRAS_t6r_1	ACACTGACGACATGGTTCTACAATCACCAGCAGTTGCTACTTTA	TACGGTAGCAGAGACTTGGTCTGGCAATGACCAGGAATTTGAAGG	AATCACCAGCAGTTGCTACTTTA	GGCAATGACCAGGAATTTGAAGG	577	40	AATCACCAGCAGTTGCTACTTTAGAGCTCAAGACACTGTTTTCAATAGAATTTCAcGTTTGCGGTTTGGTTCTCTGTTTCAGACATGAACTGCTTTTCAGATGAAAAACCTGGGGTGGCAGAGGTGTGTTTGTGCTGTGGAAGAACCCAGGGCAGAAAAATAACAGGGAGTAACAAGAGGTGCATTCTCTGGTCAGACAGCCAAGTGAGGAGGTAGTTATTCTGAGAACTTCTCAAATAGAGATTATTGTACTAAACTACTGAGAGCTGGGGAAGTAGCAGGAGCTTCTCTGTGAGACTGAAGACAGCAACAGGAATACTTCTCCTCCAGGGAAGTCAGGACCAGGGTGTCAGTGCAGCTGAAATAGAAACAGAATTTGTATAAGTGACACATTCAGAG…	chr1	115250314	115250890
NRAS	NRAS_t3_1_1	ACACTGACGACATGGTTCTACAAGCTCTATCTTCCCTAGTGTGGT	TACGGTAGCAGAGACTTGGTCTAGGCAGAAATGGGCTTGAATAGT	AGCTCTATCTTCCCTAGTGTGGT	AGGCAGAAATGGGCTTGAATAGT	396	42	AGCTCTATCTTCCCTAGTGTGGTAACCTCATTTCCCCATAAAGATTCAGAACACAAAGATCATCCTTTCAGAGAAAATAATGCTCCTAGTACCTGTAGAGGTTAATATCCGCAAATGACTTGCTATTATTGATGGCAAATACACAGAGGAAGCCTTCGCCTGTCCTCATGTATTGGTCTCTCATGGCACTGTACTCTTCTTGTCCAGCTGTATCCAGTATGTCCAACAAACAGGTTTCACCATCTATAACCACTTGTTTTCTGTAAGAATCCTGGGGGYGTGGAGGGTAAGGGGGCAGGGAGGGAGGGAAGTTCAATTTTTATTAAAAACCACAGGGAATRCAATGCTATTGCCAAGGTTAAATAAGCATCTAACTATTCAAGCCCATTTCTGCCT	chr1	115256329	115256724
TGFBR1	TGFBR1_1	ACACTGACGACATGGTTCTACAGCTGGGTCCCGCTTGG	TACGGTAGCAGAGACTTGGTCTcATGTTTGAGAAAGAGCAGGAGC	GCTGGGTCCCGCTTGG	cATGTTTGAGAAAGAGCAGGAGC	390	80	GCTGGGTCCCGCTTGGCAGCTcgcggcggcggggaggcggggccggcgggagcccggcAGCCAATGGACGCGCGTCCTCCGAGCAGTTACAAAgggccggagcgaggccgccgcggyggctagggaggtggggcgaggcgaggtttgctggggtgaggcagcggcgcggccgggccgggccgggcCACAGGCGGTGGCGGCGGGACCATGGAGGCGGCGGTCGCTGCTCCGCGTCCCCGGCTGCTCCTCCTCGTGCTggcggcggcggcggcggcggcggcggcgCTGCTCCCGGGGGCGACGGGTGAgcggcggcgcggcgggcgggcgactgcggggcgcgcgggccggacccggccTCTGGCTCGCTCCTGCTCTTTCTCAAACATg	chr9	101867281	101867670
TGFBR1	TGFBR1_2	ACACTGACGACATGGTTCTACATGGATAATTTCAAACTGTTAACCTTGAG	TACGGTAGCAGAGACTTGGTCTatCACAGAGTATGAAGAGTTTTTCTTG	TGGATAATTTCAAACTGTTAACCTTGAG	atCACAGAGTATGAAGAGTTTTTCTTG	365	37	TGGATAATTTCAAACTGTTAACCTTGAGATTTTTTCTAAGAATCTTTCTCTTTTTCCAGCGTTACAGTGTTTCTGCCACCTCTGTACAAAAGACAATTTTACTTGTGTGACAGATGGGCTCTGCTTTGTCTCTGTCACAGAGACCACAGACAAAGTTATACACAACAGCATGTGTATAGCTGAAATTGACTTAATTCCTCGAGATAGGCCGTTTGTATGTGCACCCTCTTCAAAAACTGGGTCTGTGACTACAACATATTGCTGCAATCAGGACCATTGCAATAAAATAGAACTTCCAACTACTGGTAAGTTGTATAAAATTTTTTTCCTAGATACTACAAGAAAAACTCTTCATACTCTGTGat	chr9	101891078	101891442
TGFBR1	TGFBR1_3	ACACTGACGACATGGTTCTACAGTTGCCACCTACAGTGTTTTTGT	TACGGTAGCAGAGACTTGGTCTTCACATTCTAGCAAGTTGGCTTAT	GTTGCCACCTACAGTGTTTTTGT	TCACATTCTAGCAAGTTGGCTTAT	390	41	GTTGCCACCTACAGTGTTTTTGTCGTTGTTGATGTTTATTTCACTCGAGGCCCTTTTTCAGTAAAGTCATCACCTGGCCTTGGTCCTGTGGAACTGGCAGCTGTCATTGCTGGACCAGTGTGCTTCGTCTGCATCTCACTCATGTTGATGGTCTATAYCTGCCACAACCGCACTRTCATTCACCATCGAGTGCCAAATGAAGAGGACCCTTCATTAGATCGCCCTTTTATTTCAGAGGGTACTACGTTGAAAGACTTAATTTATGATATGACAACGTCAGGTTCTGGCTCAGGTAACATAATTGTTTCTCCTTTTTCCTAAGACATCTTTTTAAAATTAAGYGATACTTATTTTATTAGTTTTCTAATAAGCCAACTTGCTAGAATGTGA	chr9	101894730	101895119
TGFBR1	TGFBR1_4	ACACTGACGACATGGTTCTACACCCCAGTGAGATAAATTCCTAAAGGG	TACGGTAGCAGAGACTTGGTCTACAGACCTTTATTGTCTGCTGCT	CCCCAGTGAGATAAATTCCTAAAGGG	ACAGACCTTTATTGTCTGCTGCT	369	38	CCCCAGTGAGATAAATTCCTAAAGGGATAGCTTAAAGTATCAGTTTTCTGGGTCACTCATTAGTGCCTATCATGATGTTTGAAACATGTAATATTGTTGATTGTGTTGAGTACTATTTATTTTTACCTTTAGGTTTACCATTGCTTGTTCAGAGAACAATTGCGAGAACTATTGTGTTACAAGAAAGCATTGGCAAAGGTCGATTTGGAGAAGTTTGGAGAGGAAAGTGGCGGGGRGAAGAAGTTGCTGTTAAGATATTCTCCTCTAGAGAAGAACGTTCGTGGTTCCGTGAGGCAGAGATTTATCAAACTGTAATGTTACGTCATGAAAACATCCTGGGATTTATAGCAGCAGACAATAAAGGTCTGT	chr9	101900009	101900377
TGFBR1	TGFBR1_5	ACACTGACGACATGGTTCTACAGAAAGCATTGGCAAAGGTCGATT	TACGGTAGCAGAGACTTGGTCTAGGAATGCTATCAAGAGTCAAGAA	GAAAGCATTGGCAAAGGTCGATT	AGGAATGCTATCAAGAGTCAAGAA	384	37	GAAAGCATTGGCAAAGGTCGATTTGGAGAAGTTTGGAGAGGAAAGTGGCGGGGRGAAGAAGTTGCTGTTAAGATATTCTCCTCTAGAGAAGAACGTTCGTGGTTCCGTGAGGCAGAGATTTATCAAACTGTAATGTTACGTCATGAAAACATCCTGGGATTTATAGCAGCAGACAATAAAGGTCTGTAACATTTGCTTTTCCTTAYGTTATATATAACARGATCTCTTTAAGTCTTTACAGATATGGTGACTAACCATCATCAAAGTAGATGAGACATAGATGTCTCTCATGTAGATTAGACCCATTAAGTCGAATACAATATATTAGTAACTTTTAGAACTAGGAACTTCTTCAAGATTTTCTTGACTCTTGATAGCATTCCT	chr9	101900191	101900574
TGFBR1	TGFBR1_6	ACACTGACGACATGGTTCTACAAAACAAACAATGTAGAAGAAAATGTGAAGG	TACGGTAGCAGAGACTTGGTCTAAGCTTAAATAATAGAACTGCTTATAGAATTACC	AAACAAACAATGTAGAAGAAAATGTGAAGG	AAGCTTAAATAATAGAACTGCTTATAGAATTACC	360	38	AAACAAACAATGTAGAAGAAAATGTGAAGGAAATACAGACTTAAGGTGGCATTATATTGCAGTGTGTGACTCAGGATTGAGAGTAAAAAGTAATAACCATTGAACAAATAAATCATAAATGGTCTGCAGCCCAACCGAAATGTTAATTCTGTTTTACAGACAATGGTACTTGGACTCAGCTCTGGTTGGTGTCAGATTATCATGAGCATGGATCCCTTTTTGATTRCTTAAACAGATACACAGTTACTGTGGAAGGAATGATAAAACTTGCTCTGTCCAYGGCGAGCGGTCTTGCCCATCTTCACATGGAGATTGTTGGTACCCAAGGTAATTCTATAAGCAGTTCTATTATTTAAGCTT	chr9	101904659	101905018
TGFBR1	TGFBR1_7	ACACTGACGACATGGTTCTACATGTGGAAGGAATGATAAAACTTGCT	TACGGTAGCAGAGACTTGGTCTGACCTCCCAGGCTCAGGTA	TGTGGAAGGAATGATAAAACTTGCT	GACCTCCCAGGCTCAGGTA	368	48	TGTGGAAGGAATGATAAAACTTGCTCTGTCCAYGGCGAGCGGTCTTGCCCATCTTCACATGGAGATTGTTGGTACCCAAGGTAATTCTATAAGCAGTTCTATTATTTAAGCTTTAAATTTTCATGAATAATGTCTATGAAAATAGAAGGYGGAggctgggcctggtggctcatgcctataatyccagcactttgggaggctgaggtgggcagatcgcccrayctcaggagttcatggccagcctgggcaacatgacaaaaccgcatctctaccaacatacaaaaaattagtcgggcatggtggcatgcacctgtagtcccagctactcagggggctgaggtaggaggattacctgagcctgggaggtc	chr9	101904906	101905273
TGFBR1	TGFBR1_8	ACACTGACGACATGGTTCTACAACCTAAAGATGTGAGTTGTGATTGGT	TACGGTAGCAGAGACTTGGTCTCAGGTAACTCTGGCTTCAGAGCA	ACCTAAAGATGTGAGTTGTGATTGGT	CAGGTAACTCTGGCTTCAGAGCA	392	36	ACCTAAAGATGTGAGTTGTGATTGGTATTACCTTTTAAGCAGTCAWGTTTAATTTTTGATTCTTTAGGAAAGCCAGCCATTGCTCATAGAGATTTGAAATCAAAGAATATCTTGGTAAAGAAGAATGGAACTTGCTGTATTGCAGACTTAGGACTGGCAGTAAGACATGATTCAGCCACAGATACCATTGATATTGCTCCAAACCACAGAGTGGGAACMAAAAGGTATACTTTTGAACAACTATATTTAATATCTTCTGAAATCACCTTTTTTCCYTTCTCTTTCATATATACATATCATTGCTGAAACTCAGCTTAAACTTGCACTTTATTRGATTGCCAACAGGTAAGAAGATCTCATGGTCTTGCCTGCTCTGAAGCCAGAGTTACCTG	chr9	101906947	101907338
TGFBR1	TGFBR1_9	ACACTGACGACATGGTTCTACATGTCTGAAAGGAGGTTCATCCAA	TACGGTAGCAGAGACTTGGTCTGTCCCCTCCCAAAGGTTTCATC	TGTCTGAAAGGAGGTTCATCCAA	GTCCCCTCCCAAAGGTTTCATC	362	39	TGTCTGAAAGGAGGTTCATCCAAATATGGCAGKAAGGGGRTGATTTTCAAAGTTCTTTTTGCAAATTTTTTTTAGGTACATGGCCCCTGAAGTTCTCGATGATTCCATAAATATGAAACATTTTGAATCCTTCAAACGTGCTGACATCTATGCAATGGGCTTAGTATTCTGGGAAATTGCTCGACGATGTTCCATTGGTGGTAAATTGCTCTCCTCTCCCCCARTAGTTTGTCATGAGCAGAAGTTGTTCAAGAATTGTCTTCTTTTTTTAATTGAATGAAATTATGTACAGTCCATTATCTGAAACAGGATGTCACCGAGTGCCAGAGAAAACAAAGGCGATGAAACCTTTGGGAGGGGAC	chr9	101908692	101909053
TGFBR1	TGFBR1_10	ACACTGACGACATGGTTCTACATGCCTTGGCATTAGCTGAATAAA	TACGGTAGCAGAGACTTGGTCTCTAAAGGCCACTGCAAATGTTCC	TGCCTTGGCATTAGCTGAATAAA	CTAAAGGCCACTGCAAATGTTCC	398	32	TGCCTTGGCATTAGCTGAATAAATTCATCAAAATTTAATTTTTTTTAAACTGATACAGGAATTCATGAAGATTACCAACTGCCTTATTATGATCTTGTACCTTCTGACCCATCAGTTGAAGAAATGAGAAAAGTTGTTTGTGAACAGAAGTTAAGGCCAAATATCCCAAACAGATGGCAGAGCTGTGAAGTGAGTATTTCTTTTTGATATTAGGCAATTTTCTAAACTGCTTCTGCTTAGTAAGCAAAAGTTTGCTACTTTTCTTTAAGGAAAACTTTTCTTTAAGAATTTTCTTTTTCATAGCAGTCAAACCAATGTTTAAAAACAGAATAATTTGGTTTTCATATTCAATTGTAAGCACATTGAAAGGGCCATGGAACATTTGCAGTGGCCTTTAG	chr9	101909878	101910275
TGFBR1	TGFBR1_11	ACACTGACGACATGGTTCTACACTGGCACCAGTACCCTATTGA	TACGGTAGCAGAGACTTGGTCTTCCCTCTCAGTGAGGTAGAACAA	CTGGCACCAGTACCCTATTGA	TCCCTCTCAGTGAGGTAGAACAA	400	35	CTGGCaccagtaccctattgatkgaaatttatgtaatttctactcatttgctattacaaataatgcttaaacaataacaagtgtatatgtcatttAAAAAGAAAATTTACACGTAAAAATTCTTATCCAGACCAATGGAAAATGGTGCATGCattaatttttttttttatattttCTTGTAGGCCTTGAGAGTAATGGCTAAAATTATGAGAGAATGTTGGTATGCCAATGGAGCAGCTAGGCTTACAGCATTGCGGATTAAGAAAACATTATCGCAACTCAGTCAACAGGAAGGCATCAAAATGTAATTCTACAGCTTTGCCTGAACTCTCYTTTTTTCTTCAGATCTGCTCCTGGGTTTTARTTTGGGAGGTCARTTGTTCTACCTCACTGAGAGGGA	chr9	101911280	101911679
TGFBR2	TGFBR2_1	ACACTGACGACATGGTTCTACAGAAGAGGCGGTGCAAAATGG	TACGGTAGCAGAGACTTGGTCTTCCCCTCAGCTTTCTTCAGATTG	GAAGAGGCGGTGCAAAATGG	TCCCCTCAGCTTTCTTCAGATTG	390	38	GAAGAGGCGGTGCAAAATGGGACGCKCTatccaggtgctcattagaaatgcagaatctctgcctgcctcctagacctactgaattagaatctgcatttttaaataagatttccaggtgatcaatatgtacattaaaacttgagaaaaacCTCTAgacttcgacctaaagaaaaacattttacaacttgacagtgtatgcacatacatacatgcatatagacacaactgaagcacaaatttaatgaagtagaatttaccgttactaTTTTATTTGGGAAagaaatgtgctcgcgactcaatagattggagtattcactcctggatctcaacttgcaakttgaaaaCGCATCTCTAAAGCACCTAGGAGCAATCTGAAGAAAGCTGAGGGGA	chr3	30647381	30647770
TGFBR2	TGFBR2_2	ACACTGACGACATGGTTCTACAAATGTGCTCGCGACTCAATAGAT	TACGGTAGCAGAGACTTGGTCTAAACAGGAAACTCCTCGCCAA	AATGTGCTCGCGACTCAATAGAT	AAACAGGAAACTCCTCGCCAA	398	52	aatgtgctcgcgactcaatagattggagtattcactcctggatctcaacttgcaakttgaaaaCGCATCTCTAAAGCACCTAGGAGCAATCTGAAGAAAGCTGAGGGGAGGCGGCAGATGTTCTGATCTACTAGGGAAAACGTGGACGTTTTCTGTTGTTACTTTGTGAACTGTGTGCACTTAGTCATTCTTGAGTAAATACTTGGAGCGAGGAACTCCTGAGTGGTGTGGGAGGGCGGTGAGGGGCAGCTGAAAGTCGGCCAAAGCTCTCGGAGGGGCTGGTCTAGGAAACATGATTGGCAGCTACGAGAGAGCTAGGGGCWGGACGTCGAGGAGAGGGAGAAGGCTCTCGGGCGGAGAGAGGTCCTGCCCAGCTGTTGGCGAGGAGTTTCCTGTTT	chr3	30647662	30648059	One primer sits in the repeat region
TGFBR2	TGFBR2_3	ACACTGACGACATGGTTCTACAGTGAGGGGCAGCTGAAAGTC	TACGGTAGCAGAGACTTGGTCTGCCGGCAGCGCAGATG	GTGAGGGGCAGCTGAAAGTC	GCCGGCAGCGCAGATG	368	69	GTGAGGGGCAGCTGAAAGTCGGCCAAAGCTCTCGGAGGGGCTGGTCTAGGAAACATGATTGGCAGCTACGAGAGAGCTAGGGGCWGGACGTCGAGGAGAGGGAGAAGGCTCTCGGGCGGAGAGAGGTCCTGCCCAGCTGTTGGCGAGGAGTTTCCTGTTTCCCCCGCAGCGCTGAGTTGAAGTTGAGTGAGTCACTCGCGCGCACGGAGCGACGACACCCCCGCGCGTGCACCCGCTCGGGACAGGAGCCGGACTCCTGTGCAGCTTCCCTCGGCCGCCGGGGGCCTCCCCGCGCCTCGCCGGCCTCCAGGCCCCCTCCTGGCTGGCGAGCGGGCGCCACATCTGGCCSGCACATCTGCGCTGCCGGC	chr3	30647900	30648267
TGFBR2	TGFBR2_4	ACACTGACGACATGGTTCTACACTCCTGTGCAGCTTCCCTC	TACGGTAGCAGAGACTTGGTCTCGGGGACCCCAGGAAGA	CTCCTGTGCAGCTTCCCTC	CGGGGACCCCAGGAAGA	374	76	CTCCTGTGCAGCTTCCCTCGGCCGCCGGGGGCCTCCCCGCGCCTCGCCGGCCTCCAGGCCCCCTCCTGGCTGGCGAGCGGGCGCCACATCTGGCCSGCACATCTGCGCTGCCGGCCCGGCGCGGGGTCCGGAGAGGGCGCGGCGCGGAGGCGCAGCCAGSGGTCCGGGAAGGCGCCGTCCGCTGCGCTGGGGGCTCGGTCTATGACGAGCAGCGGGGTCTGCCATGGGTCGGGGGCTGCTCAGGGGCCTGTGGCCGCTGCACATCGTCCTGTGGACGCGTATCGCCAGCACGATCCCACCGCACGTTCAGAAGTCGGGTGAGTGGTCCCCAGCCCGGGCTCGGCGGGGCGCCGGGGGTCTTCCTGGGGTCCCCG	chr3	30648153	30648526
TGFBR2	TGFBR2_5	ACACTGACGACATGGTTCTACAACCAGGAAAACAGAAAAAAGAAGTGA	TACGGTAGCAGAGACTTGGTCTATTAAGCAGTGAGGGAGCATGAC	ACCAGGAAAACAGAAAAAAGAAGTGA	ATTAAGCAGTGAGGGAGCATGAC	398	33	ACCAGGAAAACAGAAAAAAGAAGTGATTTGAATAATTTCAGTATGATTGAGACATATGGGTGAAAGATCACCAGAGGGAAAAATGTCTAGTCTGATAACTTTGAAGAAAACATATTGACCATGTCTAGTTATAATAATCTTTtaataatctcacagtaatagaaagcttcattattttcaaaacagtttcactttcctgtcatctgtaattttaaaaacagctctctgagatggatataattatcctgttttacagatgtggaaatggaggcccagaaaratgaaatcatctgccccagCTGTAATAGGACTGCCCATCCACTGAGACATAGTAAAGTATCATTAATTAATCTTTTCATCATTTTTCTATTTTTAGTCATGCTCCCTCACTGCTTAAT	chr3	30664435	30664832
TGFBR2	TGFBR2_6	ACACTGACGACATGGTTCTACAAACATCTTCAGGAATTCATTGGC	TACGGTAGCAGAGACTTGGTCTAAGGAAAGGGAAATGGAACAGGT	AACATCTTCAGGAATTCATTGGC	AAGGAAAGGGAAATGGAACAGGT	368	40	AACATCTTCAGGAATTCATTGGCAGGCTGCCTGGCAGTTGGATAATCATTTAATATATCTTTCTCTCTCCTCAGTTAATAACGACRTGATAGTCACTGACAACAACGGTGCAGTCAAGTTTCCACAACTGTGTAAATTTTGTGATGTGAGATTTTCCACCTGTGACAACCAGAAATCCTGCATGAGCAACTGCAGCATCACCTCCATCTGTGAGAAGCCACAGGAAGTCTGTGTGGCTGTATGGTAAGCRAGCCTTTTAMGAAGTTATTCTTTCTTTTCCCCTTTTTACATAATGTATTCTCATAGTACACACAGTCAGTGTATCTCTGTCTCCTAAATGTAAACACCTGTTCCATTTCCCTTTCCTT	chr3	30686165	30686532
TGFBR2	TGFBR2_7	ACACTGACGACATGGTTCTACAGACTATAGGACAGCCTGCGAATG	TACGGTAGCAGAGACTTGGTCTGGTCCCACACCCTTAAGAGAAGA	GACTATAGGACAGCCTGCGAATG	GGTCCCACACCCTTAAGAGAAGA	396	44	GACTATAGGACAGCCTGCGAATGCTGGAGAACAGGAACCAGCTGCCGTTGTTAGGAACAACTTCATGAAGGAAAAGTATTCCAGATTGCCTTTCTGTCTGGAGGCCATATTATTCATTTATTCTCTTTCTCTCTCTCCCKCTCCCCTCGCTTCCAATGAATCTCTTCACTCTAGGAGAAAGAATGACGAGAACATAACACTAGAGACAGTTTGCCATGACCCCAAGCTCCCCTACCATGACTTTATTCTGGAAGATGCTGCTTCTCCAAAGTGCATTATGAAGGAAAAAAAAAAGCCTGGTGAGACTTTCTTCATGTGTTCCTGTAGCTCTGATGAGTGCAATGACAACATCATCTTCTCAGAAGGTGAGTTTTCTTCTCTTAAGGGTGTGGGACC	chr3	30691588	30691983
TGFBR2	TGFBR2_8	ACACTGACGACATGGTTCTACACCCACTTCCTGACAGTACTTACC	TACGGTAGCAGAGACTTGGTCTCTTGGCCTTATAGACCTCAGCAA	CCCACTTCCTGACAGTACTTACC	CTTGGCCTTATAGACCTCAGCAA	399	51	CCCACTTCCTGACAGTACTTACCTACCACATCCAACTCCTTCTCTCCTTGTTTTGTTTCCCCAWCAGAATATAACACCAGCAATCCTGACTTGTTGCTAGTCATATTTCAAGTGACAGGCATCAGCCTCCTGCCACCACTGGGAGTTGCCATATCTGTCATCATCATCTTCTACTGCTACCGCRTTAACYGGCAGCAGAAGCTGAGTTCAACCTGGGAAACCGGCAAGACGCGGAAGCTCATGGAGTTCAGCGAGCACTGTGCCATCATCCTGGAAGATGACCGCTCTGACATCAGCTCCACGTGTGCCAACAACATCAACCACAACACAGAGCTGCTGCCCATTGAGCTGGACACCCTGGTGGGGAAAGGTCGCTTTGCTGAGGTCTATAAGGCCAAG	chr3	30713063	30713461
TGFBR2	TGFBR2_9	ACACTGACGACATGGTTCTACAATCCTGGAAGATGACCGCTCT	TACGGTAGCAGAGACTTGGTCTCATGCCGCGTCAGGTACT	ATCCTGGAAGATGACCGCTCT	CATGCCGCGTCAGGTACT	367	52	ATCCTGGAAGATGACCGCTCTGACATCAGCTCCACGTGTGCCAACAACATCAACCACAACACAGAGCTGCTGCCCATTGAGCTGGACACCCTGGTGGGGAAAGGTCGCTTTGCTGAGGTCTATAAGGCCAAGCTGAAGCAGAACACTTCAGAGCAGTTTGAGACAGTGGCAGTCAAGATCTTTCCCTATGAGGAGTATGCCTCTTGGAAGACAGAGAAGGACATCTTCTCAGACATCAATCTGAAGCATGAGAACATACTCCAGTTCCYGACGGCTGAGGAGYGGAAGAYGGWGTTGGGGAAACAATACTGGCTGATCACCGCCTTCCACGCCAAGGGCAACCTRCAGKAGTACCTGACGCGGCATG	chr3	30713330	30713696
TGFBR2	TGFBR2_10	ACACTGACGACATGGTTCTACAAGCATGAGAACATACTCCAGTTC	TACGGTAGCAGAGACTTGGTCTGCTCAAGGTAAAGGGGATCTAGC	AGCATGAGAACATACTCCAGTTC	GCTCAAGGTAAAGGGGATCTAGC	395	56	AGCATGAGAACATACTCCAGTTCCYGACGGCTGAGGAGYGGAAGAYGGWGTTGGGGAAACAATACTGGCTGATCACCGCCTTCCACGCCAAGGGCAACCTRCAGKAGTACCTGACGCGGCATGTCATCAGCTGGGAGGACCTGCGCAAGCTGGGCAGCTCCCTCGCCCGGGGGATTGCTCACCTCCACAGTGATCACACTCCATGTGGGAGGCCCAAGATRCCCATCGTGCACAGGGACCTCAAGAGCTCCAATATCCTCRTGAAGAAYGACCTAACCTGCTGCCTGTGTGACTTTGGGCTTTCCCTGCGTCTGGACCCTACTCTGTCTGTGGATGACCTGGCTAACAGTGGGCAGGTAAGTTAGAGCTAGYGCTAGATCCCCTTTACCTTGAGC	chr3	30713574	30713968
TGFBR2	TGFBR2_11	ACACTGACGACATGGTTCTACAGAGGGTTTTCAGGGAGAGAACAT	TACGGTAGCAGAGACTTGGTCTACCACTACACAATGATGCTGGTC	GAGGGTTTTCAGGGAGAGAACAT	ACCACTACACAATGATGCTGGTC	376	43	GAGGGTTTTCAGGGAGAGAACATCTATTTTAAAAAATAACCATCTATCTGTACCTTTCTGTGCATTTCTCATTCTTTAAAACAGCACTTTGATTTTTTAAAAAAATCCTCTGCACGTGTCAGGGGCCACCATCAGCTATATTGTGAAAATAAAAAGGCAGCTGGAATTAAATGATGGGCCTCACTGTCTGTTTTTGCTATAGGTGGGAACTGCRAGATACATGGCTCCAGAAGTCCTAGAATCCAGGATGAATTTGGAGAATGYTGAGTCCTTCAAGCAGACCGATGTCTACTCCATGGCTCTGGTGCTCTGGGAAATGACATCTCGCTGTAATGCAGTGGGAGGTAGGTGTGGACCAGCATCATTGTGTAGTGGT	chr3	30715395	30715770
TGFBR2	TGFBR2_12	ACACTGACGACATGGTTCTACACTCACCATGCTCATTTCCTTTGG	TACGGTAGCAGAGACTTGGTCTGTACATATCAGCTGGTTGGAGCC	CTCACCATGCTCATTTCCTTTGG	GTACATATCAGCTGGTTGGAGCC	398	45	CTCACCATGCTCATTTCCTTTGGCTGCACATGCCATTCTCAGTGACCCTGTGTTTGCTGGCTTTCTTCACAGAAGTAAAAGATTATGAGCCTCCATTTGGTTCCAAGGTGCGGGAGCACCCCTGTGTCGAAAGCATGAAGGACAACGTGTTGAGAGATCGAGGGCGACCAGAAATTCCCAGCTTCTGGCTCAACCACCAGGTAAGGAGTGAGTGTTTACAAAGGTCAGTAAGATTCAACCAAGTTGCCTCTTAGGTGGCAGAGAATTCTGGAATATTGAGCTTAAATCTGAGGGAAGGTCCCATTGTGTTCTATGGCCCTGTTAAATTTTGTTTATAAAGCAAATTTCAATACAGTGGATAACCCAATTATTATAGGCTCCAACCAGCTGATATGTAC	chr3	30729804	30730201
TGFBR2	TGFBR2_13	ACACTGACGACATGGTTCTACATCACTATAGCAACAAGGTCAGCA	TACGGTAGCAGAGACTTGGTCTTGGTTTTCCAGGAAGCATCAGTT	TCACTATAGCAACAAGGTCAGCA	TGGTTTTCCAGGAAGCATCAGTT	371	58	TCACTATAGCAACAAGGTCAGCAGGCCACCTTGCCTTCCGCGGAGCCCACCAACTCATGGTGCCCTTTGGATCTCTTTCCYGCTACAGGGCATCCAGATGGTGTGTGAGACGTTGACTGAGTGCTGGGACCACGACCCAGAGGCCCGTCTCACAGCCCAGTGTGTGGCAGAACGCTTCAGTGAGCTGGAGCATCTGGACAGGCTCTCGGGGAGGAGCTGCTCGGAGGAGAAGATTCCTGAAGACGGCTCCCTAAACACTACCAAATAGCTCTTCTGGGGCAGGCTGGGCCATGTCCAAAGAGGCTGCCCCTCTCACCAAAGAACAGAGGCAGCAGGAAGCTGCCCCTGAACTGATGCTTCCTGGAAAACCA	chr3	30732824	30733194
TGFBR2	TGFBR2_1	ACACTGACGACATGGTTCTACAGAAGAGGCGGTGCAAAATGG	TACGGTAGCAGAGACTTGGTCTTCCCCTCAGCTTTCTTCAGATTG	GAAGAGGCGGTGCAAAATGG	TCCCCTCAGCTTTCTTCAGATTG	390	38	GAAGAGGCGGTGCAAAATGGGACGCKCTatccaggtgctcattagaaatgcagaatctctgcctgcctcctagacctactgaattagaatctgcatttttaaataagatttccaggtgatcaatatgtacattaaaacttgagaaaaacCTCTAgacttcgacctaaagaaaaacattttacaacttgacagtgtatgcacatacatacatgcatatagacacaactgaagcacaaatttaatgaagtagaatttaccgttactaTTTTATTTGGGAAagaaatgtgctcgcgactcaatagattggagtattcactcctggatctcaacttgcaakttgaaaaCGCATCTCTAAAGCACCTAGGAGCAATCTGAAGAAAGCTGAGGGGA	chr3	30647381	30647770
TGFBR2	TGFBR2_2	ACACTGACGACATGGTTCTACAAATGTGCTCGCGACTCAATAGAT	TACGGTAGCAGAGACTTGGTCTAAACAGGAAACTCCTCGCCAA	AATGTGCTCGCGACTCAATAGAT	AAACAGGAAACTCCTCGCCAA	398	52	aatgtgctcgcgactcaatagattggagtattcactcctggatctcaacttgcaakttgaaaaCGCATCTCTAAAGCACCTAGGAGCAATCTGAAGAAAGCTGAGGGGAGGCGGCAGATGTTCTGATCTACTAGGGAAAACGTGGACGTTTTCTGTTGTTACTTTGTGAACTGTGTGCACTTAGTCATTCTTGAGTAAATACTTGGAGCGAGGAACTCCTGAGTGGTGTGGGAGGGCGGTGAGGGGCAGCTGAAAGTCGGCCAAAGCTCTCGGAGGGGCTGGTCTAGGAAACATGATTGGCAGCTACGAGAGAGCTAGGGGCWGGACGTCGAGGAGAGGGAGAAGGCTCTCGGGCGGAGAGAGGTCCTGCCCAGCTGTTGGCGAGGAGTTTCCTGTTT	chr3	30647662	30648059	One primer sits in the repeat region
TGFBR2	TGFBR2_3	ACACTGACGACATGGTTCTACAGTGAGGGGCAGCTGAAAGTC	TACGGTAGCAGAGACTTGGTCTGCCGGCAGCGCAGATG	GTGAGGGGCAGCTGAAAGTC	GCCGGCAGCGCAGATG	368	69	GTGAGGGGCAGCTGAAAGTCGGCCAAAGCTCTCGGAGGGGCTGGTCTAGGAAACATGATTGGCAGCTACGAGAGAGCTAGGGGCWGGACGTCGAGGAGAGGGAGAAGGCTCTCGGGCGGAGAGAGGTCCTGCCCAGCTGTTGGCGAGGAGTTTCCTGTTTCCCCCGCAGCGCTGAGTTGAAGTTGAGTGAGTCACTCGCGCGCACGGAGCGACGACACCCCCGCGCGTGCACCCGCTCGGGACAGGAGCCGGACTCCTGTGCAGCTTCCCTCGGCCGCCGGGGGCCTCCCCGCGCCTCGCCGGCCTCCAGGCCCCCTCCTGGCTGGCGAGCGGGCGCCACATCTGGCCSGCACATCTGCGCTGCCGGC	chr3	30647900	30648267
TGFBR2	TGFBR2_4	ACACTGACGACATGGTTCTACACTCCTGTGCAGCTTCCCTC	TACGGTAGCAGAGACTTGGTCTCGGGGACCCCAGGAAGA	CTCCTGTGCAGCTTCCCTC	CGGGGACCCCAGGAAGA	374	76	CTCCTGTGCAGCTTCCCTCGGCCGCCGGGGGCCTCCCCGCGCCTCGCCGGCCTCCAGGCCCCCTCCTGGCTGGCGAGCGGGCGCCACATCTGGCCSGCACATCTGCGCTGCCGGCCCGGCGCGGGGTCCGGAGAGGGCGCGGCGCGGAGGCGCAGCCAGSGGTCCGGGAAGGCGCCGTCCGCTGCGCTGGGGGCTCGGTCTATGACGAGCAGCGGGGTCTGCCATGGGTCGGGGGCTGCTCAGGGGCCTGTGGCCGCTGCACATCGTCCTGTGGACGCGTATCGCCAGCACGATCCCACCGCACGTTCAGAAGTCGGGTGAGTGGTCCCCAGCCCGGGCTCGGCGGGGCGCCGGGGGTCTTCCTGGGGTCCCCG	chr3	30648153	30648526
TGFBR2	TGFBR2_5	ACACTGACGACATGGTTCTACAACCAGGAAAACAGAAAAAAGAAGTGA	TACGGTAGCAGAGACTTGGTCTATTAAGCAGTGAGGGAGCATGAC	ACCAGGAAAACAGAAAAAAGAAGTGA	ATTAAGCAGTGAGGGAGCATGAC	398	33	ACCAGGAAAACAGAAAAAAGAAGTGATTTGAATAATTTCAGTATGATTGAGACATATGGGTGAAAGATCACCAGAGGGAAAAATGTCTAGTCTGATAACTTTGAAGAAAACATATTGACCATGTCTAGTTATAATAATCTTTtaataatctcacagtaatagaaagcttcattattttcaaaacagtttcactttcctgtcatctgtaattttaaaaacagctctctgagatggatataattatcctgttttacagatgtggaaatggaggcccagaaaratgaaatcatctgccccagCTGTAATAGGACTGCCCATCCACTGAGACATAGTAAAGTATCATTAATTAATCTTTTCATCATTTTTCTATTTTTAGTCATGCTCCCTCACTGCTTAAT	chr3	30664435	30664832
TGFBR2	TGFBR2_6	ACACTGACGACATGGTTCTACAAACATCTTCAGGAATTCATTGGC	TACGGTAGCAGAGACTTGGTCTAAGGAAAGGGAAATGGAACAGGT	AACATCTTCAGGAATTCATTGGC	AAGGAAAGGGAAATGGAACAGGT	368	40	AACATCTTCAGGAATTCATTGGCAGGCTGCCTGGCAGTTGGATAATCATTTAATATATCTTTCTCTCTCCTCAGTTAATAACGACRTGATAGTCACTGACAACAACGGTGCAGTCAAGTTTCCACAACTGTGTAAATTTTGTGATGTGAGATTTTCCACCTGTGACAACCAGAAATCCTGCATGAGCAACTGCAGCATCACCTCCATCTGTGAGAAGCCACAGGAAGTCTGTGTGGCTGTATGGTAAGCRAGCCTTTTAMGAAGTTATTCTTTCTTTTCCCCTTTTTACATAATGTATTCTCATAGTACACACAGTCAGTGTATCTCTGTCTCCTAAATGTAAACACCTGTTCCATTTCCCTTTCCTT	chr3	30686165	30686532
TGFBR2	TGFBR2_7	ACACTGACGACATGGTTCTACAGACTATAGGACAGCCTGCGAATG	TACGGTAGCAGAGACTTGGTCTGGTCCCACACCCTTAAGAGAAGA	GACTATAGGACAGCCTGCGAATG	GGTCCCACACCCTTAAGAGAAGA	396	44	GACTATAGGACAGCCTGCGAATGCTGGAGAACAGGAACCAGCTGCCGTTGTTAGGAACAACTTCATGAAGGAAAAGTATTCCAGATTGCCTTTCTGTCTGGAGGCCATATTATTCATTTATTCTCTTTCTCTCTCTCCCKCTCCCCTCGCTTCCAATGAATCTCTTCACTCTAGGAGAAAGAATGACGAGAACATAACACTAGAGACAGTTTGCCATGACCCCAAGCTCCCCTACCATGACTTTATTCTGGAAGATGCTGCTTCTCCAAAGTGCATTATGAAGGAAAAAAAAAAGCCTGGTGAGACTTTCTTCATGTGTTCCTGTAGCTCTGATGAGTGCAATGACAACATCATCTTCTCAGAAGGTGAGTTTTCTTCTCTTAAGGGTGTGGGACC	chr3	30691588	30691983
TGFBR2	TGFBR2_8	ACACTGACGACATGGTTCTACACCCACTTCCTGACAGTACTTACC	TACGGTAGCAGAGACTTGGTCTCTTGGCCTTATAGACCTCAGCAA	CCCACTTCCTGACAGTACTTACC	CTTGGCCTTATAGACCTCAGCAA	399	51	CCCACTTCCTGACAGTACTTACCTACCACATCCAACTCCTTCTCTCCTTGTTTTGTTTCCCCAWCAGAATATAACACCAGCAATCCTGACTTGTTGCTAGTCATATTTCAAGTGACAGGCATCAGCCTCCTGCCACCACTGGGAGTTGCCATATCTGTCATCATCATCTTCTACTGCTACCGCRTTAACYGGCAGCAGAAGCTGAGTTCAACCTGGGAAACCGGCAAGACGCGGAAGCTCATGGAGTTCAGCGAGCACTGTGCCATCATCCTGGAAGATGACCGCTCTGACATCAGCTCCACGTGTGCCAACAACATCAACCACAACACAGAGCTGCTGCCCATTGAGCTGGACACCCTGGTGGGGAAAGGTCGCTTTGCTGAGGTCTATAAGGCCAAG	chr3	30713063	30713461
TGFBR2	TGFBR2_9	ACACTGACGACATGGTTCTACAATCCTGGAAGATGACCGCTCT	TACGGTAGCAGAGACTTGGTCTCATGCCGCGTCAGGTACT	ATCCTGGAAGATGACCGCTCT	CATGCCGCGTCAGGTACT	367	52	ATCCTGGAAGATGACCGCTCTGACATCAGCTCCACGTGTGCCAACAACATCAACCACAACACAGAGCTGCTGCCCATTGAGCTGGACACCCTGGTGGGGAAAGGTCGCTTTGCTGAGGTCTATAAGGCCAAGCTGAAGCAGAACACTTCAGAGCAGTTTGAGACAGTGGCAGTCAAGATCTTTCCCTATGAGGAGTATGCCTCTTGGAAGACAGAGAAGGACATCTTCTCAGACATCAATCTGAAGCATGAGAACATACTCCAGTTCCYGACGGCTGAGGAGYGGAAGAYGGWGTTGGGGAAACAATACTGGCTGATCACCGCCTTCCACGCCAAGGGCAACCTRCAGKAGTACCTGACGCGGCATG	chr3	30713330	30713696
TGFBR2	TGFBR2_10	ACACTGACGACATGGTTCTACAAGCATGAGAACATACTCCAGTTC	TACGGTAGCAGAGACTTGGTCTGCTCAAGGTAAAGGGGATCTAGC	AGCATGAGAACATACTCCAGTTC	GCTCAAGGTAAAGGGGATCTAGC	395	56	AGCATGAGAACATACTCCAGTTCCYGACGGCTGAGGAGYGGAAGAYGGWGTTGGGGAAACAATACTGGCTGATCACCGCCTTCCACGCCAAGGGCAACCTRCAGKAGTACCTGACGCGGCATGTCATCAGCTGGGAGGACCTGCGCAAGCTGGGCAGCTCCCTCGCCCGGGGGATTGCTCACCTCCACAGTGATCACACTCCATGTGGGAGGCCCAAGATRCCCATCGTGCACAGGGACCTCAAGAGCTCCAATATCCTCRTGAAGAAYGACCTAACCTGCTGCCTGTGTGACTTTGGGCTTTCCCTGCGTCTGGACCCTACTCTGTCTGTGGATGACCTGGCTAACAGTGGGCAGGTAAGTTAGAGCTAGYGCTAGATCCCCTTTACCTTGAGC	chr3	30713574	30713968
TGFBR2	TGFBR2_11	ACACTGACGACATGGTTCTACAGAGGGTTTTCAGGGAGAGAACAT	TACGGTAGCAGAGACTTGGTCTACCACTACACAATGATGCTGGTC	GAGGGTTTTCAGGGAGAGAACAT	ACCACTACACAATGATGCTGGTC	376	43	GAGGGTTTTCAGGGAGAGAACATCTATTTTAAAAAATAACCATCTATCTGTACCTTTCTGTGCATTTCTCATTCTTTAAAACAGCACTTTGATTTTTTAAAAAAATCCTCTGCACGTGTCAGGGGCCACCATCAGCTATATTGTGAAAATAAAAAGGCAGCTGGAATTAAATGATGGGCCTCACTGTCTGTTTTTGCTATAGGTGGGAACTGCRAGATACATGGCTCCAGAAGTCCTAGAATCCAGGATGAATTTGGAGAATGYTGAGTCCTTCAAGCAGACCGATGTCTACTCCATGGCTCTGGTGCTCTGGGAAATGACATCTCGCTGTAATGCAGTGGGAGGTAGGTGTGGACCAGCATCATTGTGTAGTGGT	chr3	30715395	30715770
TGFBR2	TGFBR2_12	ACACTGACGACATGGTTCTACACTCACCATGCTCATTTCCTTTGG	TACGGTAGCAGAGACTTGGTCTGTACATATCAGCTGGTTGGAGCC	CTCACCATGCTCATTTCCTTTGG	GTACATATCAGCTGGTTGGAGCC	398	45	CTCACCATGCTCATTTCCTTTGGCTGCACATGCCATTCTCAGTGACCCTGTGTTTGCTGGCTTTCTTCACAGAAGTAAAAGATTATGAGCCTCCATTTGGTTCCAAGGTGCGGGAGCACCCCTGTGTCGAAAGCATGAAGGACAACGTGTTGAGAGATCGAGGGCGACCAGAAATTCCCAGCTTCTGGCTCAACCACCAGGTAAGGAGTGAGTGTTTACAAAGGTCAGTAAGATTCAACCAAGTTGCCTCTTAGGTGGCAGAGAATTCTGGAATATTGAGCTTAAATCTGAGGGAAGGTCCCATTGTGTTCTATGGCCCTGTTAAATTTTGTTTATAAAGCAAATTTCAATACAGTGGATAACCCAATTATTATAGGCTCCAACCAGCTGATATGTAC	chr3	30729804	30730201
TGFBR2	TGFBR2_13	ACACTGACGACATGGTTCTACATCACTATAGCAACAAGGTCAGCA	TACGGTAGCAGAGACTTGGTCTTGGTTTTCCAGGAAGCATCAGTT	TCACTATAGCAACAAGGTCAGCA	TGGTTTTCCAGGAAGCATCAGTT	371	58	TCACTATAGCAACAAGGTCAGCAGGCCACCTTGCCTTCCGCGGAGCCCACCAACTCATGGTGCCCTTTGGATCTCTTTCCYGCTACAGGGCATCCAGATGGTGTGTGAGACGTTGACTGAGTGCTGGGACCACGACCCAGAGGCCCGTCTCACAGCCCAGTGTGTGGCAGAACGCTTCAGTGAGCTGGAGCATCTGGACAGGCTCTCGGGGAGGAGCTGCTCGGAGGAGAAGATTCCTGAAGACGGCTCCCTAAACACTACCAAATAGCTCTTCTGGGGCAGGCTGGGCCATGTCCAAAGAGGCTGCCCCTCTCACCAAAGAACAGAGGCAGCAGGAAGCTGCCCCTGAACTGATGCTTCCTGGAAAACCA	chr3	30732824	30733194
TP53	P53_t_880	ACACTGACGACATGGTTCTACAAAGGGTGAAGAGGAATCCCAA	TACGGTAGCAGAGACTTGGTCTCAACGTTCTGGTAAGGACAAGGG	CaAAGGGTGAAGAGGAATCCCAA	CAACGTTCTGGTAAGGACAAGGG	500	59	CaAAGGGTGAAGAGGAATCCCAAAGTTCCAAACAAAAGAAATGCAGGGGGATACGGCCAGGCATTGAAGTCTCATGGAAGCCAGccCCTCAGggCAACTGACcGTGCAAGTCACAGACTTGGCTGTCCCAGAATGCAAGAAGCCCAGAcGGAAACCGTAGCTGCCCTGGTAGGTTTTCTGGGAAGGGACAGAAGATGACAGGGGCCAGGAGGGGGctGGTGCAGGGGCcGCCGGTGTAGGAGCTGCTGGTGCAGGGGCCACggGGGGAGCAGCCTCTGgcATTCTGGGAGCTTCATCTGGACCTGGGTCTTCAGTGAACCATTGTTCAATATCGTCCGgGGACAGCATCAAATCATCCATTGCTTGGGAcGGCAAgGGGGACTGTAgATGGGTGAAAAG…	chr17	7579210	7579709
TP53	P53_t_882	ACACTGACGACATGGTTCTACAgATGGGTGAAAAGAGCAGTCAG	TACGGTAGCAGAGACTTGGTCTgccatTCTTTTCCTGCTCCACAG	AgATGGGTGAAAAGAGCAGTCAG	gccatTCTTTTCCTGCTCCACAG	487	59	AgATGGGTGAAAAGAGCAGTCAGAgGACCAGGTCCTcagccccccagccccccagccctccaggtccccagccctccaggtccccagcccaACCCTTGTCCTTACCAGAACGTTGTTTTCAGGAAGTCTGAAAGACAAGAGCAGAAAGTCAGTCCCAtggAATTTTCGCTTCCCACAGGTCTCTGCTAGGGGGCTGGGGTTGGGGTgGGGGTGGtgggCCTGCCCTTCCaaTGGATCCACTCACAGTTTCCATAGgTCTGAAAATGTTTCCTGACTCAGAGGGGGCTCGACGCTAGGATCTGACTGCGGCTCCTCCATGGCAGTGACCCGGAAGGCAGTCTGGCTGCTGCAAGAGGAAAAGTGGGGATCCAGCATGAGACaCTTCCAACCCTGGGTCAC…	chr17	7579595	7580081
TP53	P53_t_217	ACACTGACGACATGGTTCTACATCCTCCTCCCCACAACAAAAC	TACGGTAGCAGAGACTTGGTCTGGGTAAGGGAAGATTACGAGACTA	ATCCTCCTCCCCACAACAAAAC	GGGTAAGGGAAGATTACGAGACTA	481	51	ATCCTCCTCCCCACAACAAAACACCAGTGCAGGCCAACTTGTTCAGTGGAGCCCCGGGACAAAGCAAATGGAAGTCCTGGGTGCTTCTGACgCACACCTATTGCAAGCAAGGGTTCAAAGACCCAAAACCCAAAATGGCAGGGGAGGGAGAGATGGGGGtGGGAGGCTGTCAGTGGGGAACAAGAAGtGGAGAATGTCAGTCTGAGTCAGGCCCTTCTGTCTTGAACATGAGTTTTTTATGGCGGGaGGTAGACTGACCCTTTTTGGACTTCAGGTGGCTGTAGGAGACAGAAGCAGGGAGGAGAGATGACATCACATGAGTGAGAgGGTCTGTGCCCCTTTTCCCTGACcAATGCTTTGAAGGGCCTAAGGCTGGGACAACGGGAATTCAAATCAAGA…	chr17	7572731	7573211
TP53	P53_t_260	ACACTGACGACATGGTTCTACACTGAGGCAAGAATGTGGTTAT	TACGGTAGCAGAGACTTGGTCTTGCTGCAGATCCGTGGG	CACTGAGGCAAGAATGTGGTTAT	TTGCTGCAGATCCGTGGG	305	56	CACTGAGGCAAGAATGTGGTTATAGGATTCAACCGgAGGAAGACTAAAAAAATGTCTGTGCAGGGCTGGGACCCAATGAGATGGGGTCAGCTGCCTTTGACCATGAAGGCAGGATGAGAATGGAATCCTATGGCTTTCCAACCTAGGAAGGCAGGGGAGtAGGGCCAGgAAGGGGCtGAGGTCACTCACCTGGaGTGAGCCCTGCTCCCCcCTGGCTCCTTCCCAGCCTGGGCATCCTTGAGTTCCAAGGCCTCATTCAGCTCTCGGAACATCTcGAAGCGCTCACGCCCACGGATCTGCAGCAA	chr17	7573738	7574042
TP53	P53_t_646	ACACTGACGACATGGTTCTACATCAGGCAAAGTCATAGAACCATT	TACGGTAGCAGAGACTTGGTCTGAGGTAAGCAAGCAGGACAAGAA	TCAGGCAAAGTCATAGAACCATT	GAGGTAAGCAAGCAGGACAAGAA	432	44	TCAGGCAAAGTCATAGAACCATTTTCATGcTCTCTTTAACaATTTTCTTTTTGAAAGCTGGTCTGGTCCTTTAAAATATATATTATGGTATAAGTTGGTGTTCTGAAGTTAGTTAGCTACAACCAGGAGCCATTGTCTTTGAGGCATCACTGCCCCCTGATGGCAAATGCCCCAATTGCAGGTAAAACAGTCAAGAAGAAaaCGGCATTTTGAGTGTTAGACTGGAAACTTTCCACTTGATAAGAGGTCCCaAGACTTAGTAccTGAAGGGTGAAATATTCTCCATCCAGTGGTTTCTTCTTTGGCTGGGGAGAGGAGCTGGTGtTGTTGGGCAGTGCTAGgAAAGAGGCAAGGAAAGGTGATAAAAGTGAATCTGAGGCATAACTGCACCCTTGGTCT…	chr17	7576590	7577021
TP53	P53_t_656	ACACTGACGACATGGTTCTACATCCAGTGGTTTCTTCTTTGGC	TACGGTAGCAGAGACTTGGTCTgaATCTCCTTACTGCTCCCACTC	CATCCAGTGGTTTCTTCTTTGGC	gaATCTCCTTACTGCTCCCACTC	492	53	CATCCAGTGGTTTCTTCTTTGGCTGGGGAGAGGAGCTGGTGtTGTTGGGCAGTGCTAGgAAAGAGGCAAGGAAAGGTGATAAAAGTGAATCTGAGGCATAACTGCACCCTTGGTCTCCTCCACCGCTTCTTGTCCTGCTTGCTTACCTCGCTTAGTGCTCCCtGGGGGcaGCTCGTGGTGAGGCTCCCCTTTCTTGcGGAGAttCTCTTCCTCTGTGCGCCgGTCTCTCCCAGgACAGGCACAAACAcGCACCTCaaAGCTGTTCCgTCCCAGTAGATtACCACTACTCAGGATAGGaaAAGAGAAGCAAGAGGCAGTAAGGAAATCAGGTCCTACCTGTCCCatTTAAAAAACCAGGCTCCATCTACTCCCAACCACCCTTGTCCTTTCTGGAGCCTA…	chr17	7576873	7577364
TP53	P53_t_659	ACACTGACGACATGGTTCTACAGTTAAgAGGTCCCAAAGCCAGAG	TACGGTAGCAGAGACTTGGTCTCCACAGGTCTCCCCAAGG	GTTAAgAGGTCCCAAAGCCAGAG	CCACAGGTCTCCCCAAGG	356	56	GTTAAgAGGTCCCAAAGCCAGAGAAAAGaAAACTGAGTGGGAGCAGTAAGGAGATtcCCCGCCGGggaTGTGATGAGAGGTGGATGGGTAGTAGTATGGaAGAAATCGGTAAGAGGTGGgCCCAGGGGTCAGaGGCaaGCAGAGGCTGGGGCACAGCAGGCCAGTGTGCAGGGTgGCAAgTGGCTCCTGACCTGGAGTCTTCCaGTGTGATGATGGTGAGGATggGcCtccGGTTCATGCcGcCCATGCAGgAACTGTTACACATGTAGTTGTAGTGGATGGTGGTACAGTCAGAGCCAACCTAGGAGATAACACAGGCCCAAGATGAGGCCAGTGcGCCTTGGGGAGACCTGTGG	chr17	7577308	7577663
TP53	P53_t_727	ACACTGACGACATGGTTCTACAtaagCAGCAGGAGAAAGCC	TACGGTAGCAGAGACTTGGTCTCATCTACAAGCAGTCACAGCACA	ataagCAGCAGGAGAAAGCC	CATCTACAAGCAGTCACAGCACA	368	57	ataagCAGCAGGAGAAAGCCCCCCTACTGCTCACCtGGAGGGCCACTGAcAACCACCCTTAACCCCtCCTCCCAGAGACCCCAGTTGCAAACCAGACCTCAGGcGGCTCATAGGGCACCAcCACACTATGtCGAAAAGTGTTTCTGTCATCCAAATACTCCACACGCAAATTTCCTTCCACTCGGATAAGATGCTGAGGAGGgGCCAGACCTAAGAGCAATCaGTGAGGaaTCAGAGGCCTGGGGACCCTGGGCAACCAGCCCTGTCgTCTCTCCAGCcCcAGCTGCTCACCATCGCTATcTGAGCAGCGCTCATGGtgGGGGCAGcGCCTCACAACCtcCGTCATGTGCTGTGACTGCTTGTAGATG	chr17	7578080	7578447
TP53	P53_t_762	ACACTGACGACATGGTTCTACAGGGCAACCAGCCCTGTC	TACGGTAGCAGAGACTTGGTCTAGCTCgCTAGTGGGTTGC	GGGCAACCAGCCCTGTC	TAGCTCgCTAGTGGGTTGC	348	58	GGGCAACCAGCCCTGTCgTCTCTCCAGCcCcAGCTGCTCACCATCGCTATcTGAGCAGCGCTCATGGtgGGGGCAGcGCCTCACAACCtcCGTCATGTGCTGTGACTGCTTGTAGATGGCCATGGCGCGGACGCGGGTGCCgGGCGGGGgTGTGGAATCAACCCACAGCTGCACAGGGCAGGTCTTGGcCAGTTGGCAAAACaTCTTGTTGAGGGCAGGGGAGTACTGTAGGAAGAGGAAGGAGACAGAGTTGAAAGTCAGGGCACAAGTGAACAGATAAAGCAACtgGAAgACGGCAGCAAAGAAACAAACATGcGTAAGCACCTCCTGCAACCCACTAGcGAGCTA	chr17	7578330	7578677
TP53	P53_t_1072	ACACTGACGACATGGTTCTACAcctgcTCCCACCTCCT	TACGGTAGCAGAGACTTGGTCTAAGAGGGAGTGGTTGTTAAGAGA	cctgcTCCCACCTCCT	AAGAGGGAGTGGTTGTTAAGAGA	271	52	cctgcTCCCACCTCCTGTTAACAAGGATATAGTCATTCTCAGCCTGCAATCTCTGTATGGGGAAGGACACCCCCTTGGCCCCCACCCTTCCCCACCTGATACACGGCTCCATTTCTTTGATTCCTTTCACTGCAAAGCTTCTGGAAGAACAACTGTCTCACCGCTCACCTGCCCATTCTCTTCGGACACTCCTCAGCCCTGCATTACAAACCCCTCACGAAtGGCCCGTCTCGGCTTCTTTAATCTCATCTCTTAACAACCACTCCCTCTT	chr17	7580548	7580818
TP53	P53_t_2242	ACACTGACGACATGGTTCTACAGACCTCAATGCTTTGTGCATCT	TACGGTAGCAGAGACTTGGTCTCAAAAGTCTAGAGCCACCGTCCA	GACCTCAATGCTTTGTGCATCT	CAAAAGTCTAGAGCCACCGTCCA	468	56	GACCTCAATGCTTTGTGCATCTTTTATTTCAGGGATTCCCTACGCCCAGCACCGGGTGGATGTGCAAAGAAgTACGCTTTAGGCCGGCTCAAGGTTCCCCAAAGCTCCACTCCTCTGCCTaGGCGTTCAACTTTGAGTTCGGATGGTCCTAACATCCCCATCATCTACACCCAgGTCTCCCAACAATGCAACTCCTATGATGATCCCTcTAGCCAAGCTTCCATCCCACTCACCCCCAAACTCGCTaAGTCCCCACTGCCCCACCCCCAGCCCCAGCGATTTTCCCGAGCTGAAAATACACGGAGCCGAGAGCCCGTGACTCAGAGAGGACTCATCAAGTTCAGTCAGGAGCTTACCCAATCCAGGGAAGCGTGTCACCGTCGTGGAAAGCACGCTCCC…	chr17	7590339	7590806
TP53	P53_t_2244	ACACTGACGACATGGTTCTACAGTTCAGTCAGGAGCTTACCCAAT	TACGGTAGCAGAGACTTGGTCTacTGATGAGAAGAAAGGATCCAG	GTTCAGTCAGGAGCTTACCCAAT	acTGATGAGAAGAAAGGATCCAG	493	53	GTTCAGTCAGGAGCTTACCCAATCCAGGGAAGCGTGTCACCGTCGTGGAAAGCACGCTCCCAGCCCGAACGCAAAGTGTCCCCGGAGCCCAGCAGCTACCtGCTCCCTGGACGGTGGCTCTAGACTTTTGAGAAGCTCAAAACTTTTAGCGCCAGTCTTGAGCACATGGGAGGGGAAAACCCCAATCCCATCAACCCCTGCGAGGCTCCTGGCACAAAGCTGGACAGTCGCCATGACAAGTAAGGGCAAGTAATCCGCCTGCCGGAGGAAGCAAAGGAAATGGAGTTGGGGAGGAGGGTGCAGAGtCAGGATTCTCGCCGAcCTGGTGCCGTAGATACTAACATTTTGGGGTGGAAAATTCTGCAAGCCAGAGCTGTGAGGGCAGAATTGGTGGAAATC…	chr17	7590677	7591169
TP53	P53_Ti1_3	ACACTGACGACATGGTTCTACAGCGCCCAGCCAAGCAG	TACGGTAGCAGAGACTTGGTCTCATCTACAAGCAGTCACAGCACA	GCGCCCAGCCAAGCAG	CATCTACAAGCAGTCACAGCACA	480	55	GCGCCCAGCCAAGCAGGGGAGGCCCTTAGCCTCTGTAAGCTTCAGTTTTTTCAACTGTGCAATAGTTAAACCCATTTACTTTGCACATCTCATGGGGTTATAGGGAGGTCAAATAAGCAGCAGGAGAAAGCCCCCCTACTGCTCACCTGGAGGGCCACTGACAACCACCCTTAACCCCTCCTCCCAGAGACCCCAGTTGCAAACCAGACCTCAGGCGGCTCATAGGGCACCACCACACTATGTCGAAAAGTGTTTCTGTCATCCAAATACTCCACACGCAAATTTCCTTCCACTCGGATAAGATGCTGAGGAGGGGCCAGACCTAAGAGCAATCAGTGAGGAATCAGAGGCCTGGGGACCCTGGGCAACCAGCCCTGTCGTCTCTCCAGCCCCAGCTGC…	chr17	7577968	7578447
TP53	P53_Ti1_13	ACACTGACGACATGGTTCTACATGGAATTTTCGCTTCCCACAG	TACGGTAGCAGAGACTTGGTCTAGTTGGGAATAGGGTGCACATTT	CATGGAATTTTCGCTTCCCACAG	AGTTGGGAATAGGGTGCACATTT	496	56	CATGGAATTTTCGCTTCCCACAGGTCTCTGCTAGGGGGCTGGGGTTGGGGTGGGGGTGGTGGGCCTGCCCTTCCAATGGATCCACTCACAGTTTCCATAGGTCTGAAAATGTTTCCTGACTCAGAGGGGGCTCGACGCTAGGATCTGACTGCGGCTCCTCCATGGCAGTGACCCGGAAGGCAGTCTGGCTGCTGCAAGAGGAAAAGTGGGGATCCAGCATGAGACACTTCCAACCCTGGGTCACCTGGGCCTGCAGAGAAGGAACCCCCTCCCCCAACACCATGCCAGTGTCTGAGACAGCTCGGCTTCCTGTGGAGCAGGAAAAGAATGGCTGCTTCACATTCTCTCTTCCAATGTTTCACCACAACCCAAGCACTCCTGCCCCACCCCTCACCAGCC…	chr17	7579750	7580245
